# Supplementary material for: Proximity labelling reveals effects of disease-causing mutation on the DNAJC5/cysteine string protein α interactome
Source: Biochem J. 2024 Jan 29;481(3):141–60. doi: 10.1042/BCJ20230319 (PMC10903463; doi:10.1042/BCJ20230319)
Supplement: Supplementary Material 2 [file BCJ-481-141-s2.pdf]

## Sheet: CSP WT versus miniTurbo control
CSP WT versus miniTurbo control
Significant	-log(P value)	Difference	Protein IDs	Protein names	id	Gene name	GOBP name	GOMF name	GOCC name	Peptides	Razor + unique peptides	Unique peptides	Sequence coverage [%]	Unique + razor sequence coverage [%]	Unique sequence coverage [%]	Mol. weight [kDa]	Q-value	Score	Intensity	MS/MS count	LFQ intensity CSP_L115R_Beads_1	LFQ intensity CSP_L115R_Beads_2	LFQ intensity CSP_L115R_Beads_3	LFQ intensity CSP_WT_Beads_1	LFQ intensity CSP_WT_Beads_2	LFQ intensity CSP_WT_Beads_3	LFQ intensity MiniTurbo_Beads_1	LFQ intensity MiniTurbo_Beads_2	LFQ intensity MiniTurbo_Beads_3	LFQ intensity No_Biotin_Beads_1	LFQ intensity No_Biotin_Beads_2	LFQ intensity No_Biotin_Beads_3
+	1.82485	5.48818	P0DMW1;P0DMW0	Heat shock 70 kDa protein 1B;Heat shock 70 kDa protein 1A	12462	Hspa1a				48	40	27	68.3	62.1	46.3	70.184	0	173.52	6157200000	301	21.1945	23.1579	24.4164	24.9362	21.4141	22.6452	17.9349	18.7367	15.8593	19.9974	18.6658	19.5974
+	4.46081	5.24856	D3ZEH5; A0A0G2K4Y7;A0A0G2K9X3		2035	Sidt2	dsRNA transport;establishment of localization;establishment of RNA localization;nucleic acid transport;nucleobase-containing compound transport;RNA transport;transport	nucleic acid transmembrane transporter activity;nucleobase-containing compound transmembrane transporter activity;RNA transmembrane transporter activity;substrate-specific transmembrane transporter activity;substrate-specific transporter activity;transmembrane transporter activity;transporter activity	cell part;cytoplasmic part;integral to membrane;intracellular organelle part;intracellular part;intrinsic to membrane;lysosomal membrane;membrane;membrane part;organelle membrane;organelle part;vacuolar membrane;vacuolar part	107	107	0	57.2	57.2	0	212.15	0	244.19	4624900000	339	22.2485	21.6095	22.4222	22.3292	23.0702	22.2669	17.3275	17.29	17.3032	21.4933	19.6272	21.9324
+	2.74315	4.62301	P63045	Vesicle-associated membrane protein 2	13275	Vamp2	biological regulation;calcium ion-dependent exocytosis;cellular component assembly;cellular component organization;cellular component organization at cellular level;cellular component organization or biogenesis;cellular component organization or biogenesis at cellular level;cellular membrane fusion;cellular membrane organization;cellular process;cellular response to chemical stimulus;cellular res…	binding;calcium-dependent protein binding;cytoskeletal protein binding;identical protein binding;lipid binding;myosin binding;phospholipid binding;protein binding;protein complex binding;protein C-terminus binding;SNAP receptor activity;SNARE binding;syntaxin binding;syntaxin-1 binding	axon part;cell junction;cell part;cell projection;cell projection part;clathrin coated vesicle membrane;clathrin-coated vesicle;coated vesicle;coated vesicle membrane;cytoplasmic membrane-bounded vesicle;cytoplasmic part;cytoplasmic vesicle;cytoplasmic vesicle membrane;cytoplasmic vesicle part;Golgi apparatus part;integral to membrane;intracellular membrane-bounded organelle;intracellular organel…	6	6	2	54.3	54.3	25.9	12.691	0	19.116	363970000	39	17.6016	19.0811	16.7294	22.4966	20.7923	22.5308	17.6868	17.4317	16.8323	17.1077	17.0809	16.3873
+	1.65757	4.38537	Q5XI73	Rho GDP-dissociation inhibitor 1	14843	Arhgdia	biological regulation;cell surface receptor linked signaling pathway;cellular process;cellular response to abiotic stimulus;cellular response to chemical stimulus;cellular response to external stimulus;cellular response to mechanical stimulus;cellular response to organic cyclic compound;cellular response to organic substance;cellular response to redox state;cellular response to stimulus;intracell…	binding;carboxylic acid binding;enzyme activator activity;enzyme binding;enzyme regulator activity;fatty acid binding;GDP-dissociation inhibitor activity;GTPase activator activity;GTPase binding;GTPase regulator activity;heat shock protein binding;Hsp90 protein binding;kinase binding;lipid binding;monocarboxylic acid binding;nucleoside-triphosphatase regulator activity;protein binding;protein kin…	cell part;cytoplasmic part;cytosol;extracellular membrane-bounded organelle;extracellular organelle;extracellular region part;extracellular space;extracellular vesicular exosome;immunological synapse;intracellular part;membrane;membrane part;membrane-bounded organelle;membrane-bounded vesicle;organelle;plasma membrane part;vesicle	11	11	11	64.2	64.2	64.2	23.407	0	38.345	890660000	47	18.1731	20.643	15.5523	22.6344	22.1466	23.6338	16.9949	17.628	20.6358	18.4194	17.2059	17.1151
+	2.86116	4.3431	Q5U211	Sorting nexin-3	14676	Snx3	biological regulation;cellular component organization;cellular component organization at cellular level;cellular component organization or biogenesis;cellular component organization or biogenesis at cellular level;cellular membrane organization;cellular process;endocytosis;establishment of localization;establishment of protein localization;membrane docking;membrane invagination;membrane organizat…	binding;lipid binding;phosphatidylinositol binding;phosphatidylinositol-3,5-bisphosphate binding;phosphatidylinositol-3-phosphate binding;phosphatidylinositol-4-phosphate binding;phosphatidylinositol-5-phosphate binding;phospholipid binding	cell part;clathrin-coated vesicle;coated vesicle;cytoplasmic membrane-bounded vesicle;cytoplasmic part;cytoplasmic vesicle;early endosome;early phagosome;endocytic vesicle;endosomal part;endosome;endosome membrane;extrinsic to membrane;intracellular membrane-bounded organelle;intracellular organelle;intracellular organelle part;intracellular part;membrane;membrane part;membrane-bounded organelle;…	16	16	14	54.3	54.3	54.3	18.762	0	31.977	751220000	62	16.9451	17.2492	18.341	22.6932	21.7807	22.6502	17.6431	18.9499	17.5018	16.6609	17.3063	17.67
+	2.13257	4.30965	O70257;M0R930;A0A0G2K6Y9	Syntaxin-7	12143	Stx7;LOC100910446	cellular component organization;cellular component organization at cellular level;cellular component organization or biogenesis;cellular component organization or biogenesis at cellular level;cellular membrane fusion;cellular membrane organization;cellular process;endosome to lysosome transport;endosome transport;establishment of localization;establishment of localization in cell;establishment of…	binding;protein binding;protein complex binding;SNAP receptor activity;SNARE binding	axon part;cell part;cell projection part;cytoplasmic part;early endosome membrane;endomembrane system;endosomal part;endosome;endosome membrane;integral to membrane;intracellular membrane-bounded organelle;intracellular organelle;intracellular organelle part;intracellular part;intrinsic to membrane;late endosome membrane;lysosomal membrane;macromolecular complex;membrane;membrane part;membrane-bo…	9	9	9	38.7	38.7	38.7	29.85	0	44	916440000	60	16.4967	19.2561	19.1035	23.0251	21.8332	22.8632	16.8402	18.4569	19.4954	16.0301	16.9883	16.6084
	0.99177	4.24116	Q5U2P5		14690	C2cd2l	biological regulation;positive regulation of biological process;positive regulation of cellular process;positive regulation of hormone secretion;positive regulation of insulin secretion;positive regulation of insulin secretion involved in cellular response to glucose stimulus;positive regulation of peptide hormone secretion;positive regulation of peptide secretion;positive regulation of secretion…		cell part;integral to membrane;intrinsic to membrane;membrane part	12	12	3	24.5	24.5	4	76.06	0	14.562	1027100000	34	16.7579	16.5122	16.7769	22.863	22.5972	23.8555	17.3634	16.4626	22.7663	17.2505	18.0474	17.2849
+	2.94008	4.08467	P61765;P61765-2	Syntaxin-binding protein 1	13201	Stxbp1	axon target recognition;biological adhesion;biological regulation;cell adhesion;cell communication;cell-cell adhesion;cell-cell signaling;cellular component organization;cellular component organization at cellular level;cellular component organization or biogenesis;cellular component organization or biogenesis at cellular level;cellular localization;cellular macromolecule localization;cellular me…	binding;enzyme binding;identical protein binding;kinase binding;protein binding;protein domain specific binding;protein kinase binding;protein N-terminus binding;SNARE binding;syntaxin binding;syntaxin-1 binding	axon part;cell part;cell projection part;cytoplasm;cytoplasmic membrane-bounded vesicle;cytoplasmic part;cytoplasmic vesicle;cytosol;extracellular membrane-bounded organelle;extracellular organelle;extracellular region part;extracellular vesicular exosome;intracellular membrane-bounded organelle;intracellular organelle;intracellular organelle part;intracellular part;macromolecular complex;membran…	24	24	24	51.5	51.5	51.5	67.568	0	89.985	953170000	110	17.1501	19.6775	18.1095	21.804	21.6874	22.466	17.7614	18.7023	17.2398	16.5145	17.7094	17.4503
+	1.49471	4.00238	A0A0G2K6T9		2291					29	29	29	33.5	33.5	33.5	128.73	0	78.452	723650000	84	16.9959	17.1702	18.4107	18.7575	22.2072	22.459	17.6411	17.2658	16.5096	16.5454	18.2529	17.8938
+	2.06963	3.96839	Q5M823	NudC domain-containing protein 2	14449	Nudcd2			cell part;chromosomal part;condensed chromosome kinetochore;cytoplasm;cytoplasmic part;cytoskeletal part;intracellular non-membrane-bounded organelle;intracellular organelle;intracellular organelle part;intracellular part;kinetochore;macromolecular complex;microtubule organizing center;non-membrane-bounded organelle;organelle;organelle part;protein complex;spindle pole	11	11	11	49.7	49.7	49.7	17.674	0	66.203	613840000	69	21.5053	21.033	21.2186	22.1851	22.0542	21.9509	17.5172	17.054	19.7139	15.6484	17.6757	16.7305
	1.32682	3.96466	E9PTU4;A0A0G2K6S9;Q63862-3;Q63862-2;Q63862	Myosin-11	2287	Myh11	anatomical structure development;cardiac muscle fiber development;cell development;cellular component assembly;cellular component assembly at cellular level;cellular component organization;cellular component organization at cellular level;cellular component organization or biogenesis;cellular component organization or biogenesis at cellular level;cellular developmental process;cellular process;de…	adenyl nucleotide binding;adenyl ribonucleotide binding;ATP binding;binding;catalytic activity;hydrolase activity;hydrolase activity, acting on acid anhydrides;hydrolase activity, acting on acid anhydrides, in phosphorus-containing anhydrides;motor activity;nucleoside-triphosphatase activity;nucleotide binding;purine nucleotide binding;purine ribonucleoside triphosphate binding;purine ribonucleot…	actin filament bundle;actomyosin;cell part;contractile fiber;contractile fiber part;cytoplasmic membrane-bounded vesicle;cytoplasmic part;cytoplasmic vesicle;cytoskeletal part;extracellular membrane-bounded organelle;extracellular organelle;extracellular region part;extracellular vesicular exosome;intracellular membrane-bounded organelle;intracellular non-membrane-bounded organelle;intracellular …	56	20	20	25.4	12.4	12.4	227.29	0.0027824	2.4776	3663500000	39	22.4803	20.8703	22.2527	22.574	21.9847	18.3471	16.5382	16.5554	17.9182	22.2752	16.6607	21.0094
	1.46901	3.9113	A0A0G2JUL7;B3GNI6-3;B3GNI6;B3GNI6-2	Septin-11	586	2011-09-01	cell cycle;cell division;cellular component assembly;cellular component organization;cellular component organization or biogenesis;cellular process;macromolecular complex assembly;macromolecular complex subunit organization;protein complex assembly;protein complex subunit organization;protein heterooligomerization;protein oligomerization	binding;GTP binding;guanyl nucleotide binding;guanyl ribonucleotide binding;nucleotide binding;purine nucleotide binding;purine ribonucleoside triphosphate binding;purine ribonucleotide binding;ribonucleotide binding	actin filament bundle;actomyosin;axon;cell junction;cell part;cell projection;cell projection part;cytoplasm;cytoskeletal part;dendritic spine;extracellular membrane-bounded organelle;extracellular organelle;extracellular region part;extracellular vesicular exosome;intracellular organelle part;intracellular part;membrane-bounded organelle;membrane-bounded vesicle;neuron projection;neuron spine;or…	30	30	18	64.8	64.8	40.1	49.341	0	151.42	1151500000	104	17.1227	19.172	19.9488	21.9183	21.8554	23.8765	16.5876	19.3478	19.9809	15.9806	17.4646	18.2131
	0.919227	3.83092	P56603;A0A0G2K1I6;A0A0G2JY82	Secretory carrier-associated membrane protein 1	13142	Scamp1	cellular component organization;cellular component organization or biogenesis;cellular membrane organization;cellular process;endocytosis;establishment of localization;establishment of localization in cell;establishment of protein localization;exocytosis;membrane invagination;membrane organization;protein transport;secretion;secretion by cell;transport;vesicle-mediated transport	binding;protein binding;protein domain specific binding	axon part;cell part;cell projection part;clathrin coated vesicle membrane;clathrin-coated vesicle;coated vesicle;coated vesicle membrane;cytoplasmic membrane-bounded vesicle;cytoplasmic part;cytoplasmic vesicle;cytoplasmic vesicle membrane;cytoplasmic vesicle part;endosomal part;endosome membrane;Golgi apparatus part;integral to membrane;intracellular membrane-bounded organelle;intracellular orga…	11	11	11	36.1	36.1	36.1	37.998	0	62.452	1698600000	85	17.5151	21.9757	22.0014	23.3961	23.6044	24.0242	15.9686	21.7478	21.8155	16.7356	16.866	17.2892
+	2.68411	3.74288	A0A0G2JX56;CSP_L115R;P60905	DnaJ homolog subfamily C member 5	960	Dnajc5	biological regulation;cell communication;cell-cell signaling;cellular process;negative regulation of apoptosis;negative regulation of biological process;negative regulation of cell death;negative regulation of cellular process;negative regulation of neuron apoptosis;negative regulation of programmed cell death;regulation of apoptosis;regulation of biological process;regulation of cell death;regul…	ATP-dependent protein binding;binding;glycoprotein binding;protein binding	axon part;cell part;cell projection part;clathrin-coated vesicle;coated vesicle;cytoplasmic membrane-bounded vesicle;cytoplasmic part;cytoplasmic vesicle;extracellular membrane-bounded organelle;extracellular organelle;extracellular region part;extracellular vesicular exosome;intracellular membrane-bounded organelle;intracellular organelle;intracellular organelle part;intracellular part;lysosomal…	9	9	9	49.7	49.7	49.7	18.753	0	72.879	1159900000	58	19.8311	21.528	22.0043	21.078	21.2753	21.7126	16.8969	17.3851	18.5553	17.3255	17.6985	17.7866
+	3.24579	3.58227	Q6GMN2	Brain-specific angiogenesis inhibitor 1-associated protein 2	15716	Baiap2	actin crosslink formation;actin cytoskeleton organization;actin filament bundle assembly;actin filament organization;actin filament-based process;anatomical structure development;biological regulation;cell projection organization;cell surface receptor linked signaling pathway;cellular component assembly;cellular component assembly at cellular level;cellular component organization;cellular compone…	binding;binding, bridging;cytoskeletal adaptor activity;cytoskeletal protein binding;PDZ domain binding;proline-rich region binding;protein binding;protein binding, bridging;protein domain specific binding	actin cytoskeleton;cell body;cell part;cell projection;cell projection part;cytoplasmic membrane-bounded vesicle;cytoplasmic part;cytoplasmic vesicle;cytoskeletal part;cytoskeleton;cytosol;dendritic spine;extracellular membrane-bounded organelle;extracellular organelle;extracellular region part;extracellular vesicular exosome;filopodium;intracellular membrane-bounded organelle;intracellular non-m…	29	29	1	59.8	59.8	3	59.182	0	53.242	858310000	101	16.4957	17.484	17.6297	21.3426	21.4995	21.5999	17.243	18.4453	18.007	17.1006	16.541	17.6874
	0.957338	3.51497	Q6DGG0	Peptidyl-prolyl cis-trans isomerase D	15709	Ppid	apoptosis;biological regulation;cell death;cellular chemical homeostasis;cellular component assembly;cellular component organization;cellular component organization at cellular level;cellular component organization or biogenesis;cellular component organization or biogenesis at cellular level;cellular homeostasis;cellular ion homeostasis;cellular macromolecule metabolic process;cellular metabolic …	binding;catalytic activity;cis-trans isomerase activity;cyclosporin A binding;drug binding;enzyme binding;estrogen receptor binding;heat shock protein binding;hormone receptor binding;Hsp70 protein binding;Hsp90 protein binding;isomerase activity;nuclear hormone receptor binding;peptide binding;peptidyl-prolyl cis-trans isomerase activity;protein binding;receptor binding;steroid hormone receptor …	cell part;cytoplasm;cytoplasmic part;intracellular membrane-bounded organelle;intracellular non-membrane-bounded organelle;intracellular organelle;intracellular organelle part;intracellular part;membrane-bounded organelle;mitochondrion;non-membrane-bounded organelle;nuclear part;nucleolus;nucleoplasm;nucleus;organelle;organelle part	21	21	5	51.4	51.4	14.9	40.765	0	32.613	1865400000	62	17.9422	22.4404	21.6756	23.0069	21.2967	22.9894	17.3457	22.1607	17.2418	21.7314	16.8098	17.8817
+	2.63916	3.44267	P60881-2	Synaptosomal-associated protein 25	13180	Snap25	anatomical structure morphogenesis;axonogenesis;behavior;biological regulation;calcium ion-dependent exocytosis of neurotransmitter;cation transport;cell part morphogenesis;cell projection morphogenesis;cell projection organization;cellular component assembly;cellular component assembly at cellular level;cellular component morphogenesis;cellular component organization;cellular component organizat…	binding;calcium-dependent protein binding;cation channel activity;cation transmembrane transporter activity;channel activity;cytoskeletal protein binding;gated channel activity;ion channel activity;ion transmembrane transporter activity;myosin binding;passive transmembrane transporter activity;potassium channel activity;protein binding;protein domain specific binding;protein N-terminus binding;SN…	actin cytoskeleton;axon;axon part;axonal growth cone;cation channel complex;cell body;cell junction;cell part;cell projection;cell projection part;cytoplasm;cytoplasmic part;cytoskeleton;cytosol;endosome;filopodium;growth cone;intracellular membrane-bounded organelle;intracellular non-membrane-bounded organelle;intracellular organelle;intracellular part;ion channel complex;lamellipodium;macromole…	19	19	4	65	65	15.5	23.336	0	295.29	3907600000	107	20.7004	22.971	21.8392	24.7496	24.9947	25.6678	20.8846	21.9399	22.2595	17.5854	16.9807	17.556
+	3.81063	3.43974	D3ZDT1;A0A0G2K162;D3ZAY7;D3ZAY2		4912	Epb41l2		structural molecule activity	cell part;cytoplasm;cytoskeleton;extrinsic to membrane;intracellular non-membrane-bounded organelle;intracellular organelle;intracellular part;membrane part;non-membrane-bounded organelle;organelle	43	38	1	51.9	47.7	1.3	102.59	0	237.48	388850000	98	16.9933	19.1518	17.8835	20.7521	20.992	20.8698	17.8299	17.4558	17.009	17.6796	17.9008	16.905
+	3.25522	3.40879	D3ZJ32		5457	Esyt2		alcohol binding;amine binding;binding;calcium ion binding;calcium-dependent phospholipid binding;cation binding;ion binding;lipid binding;metal ion binding;phosphatidylcholine binding;phosphatidylethanolamine binding;phosphatidylinositol binding;phospholipid binding;quaternary ammonium group binding	cell part;cytoplasmic part;endoplasmic reticulum part;extrinsic to internal side of plasma membrane;extrinsic to membrane;extrinsic to plasma membrane;integral to membrane;integral to plasma membrane;intracellular organelle part;intracellular part;intrinsic to endoplasmic reticulum membrane;intrinsic to membrane;intrinsic to organelle membrane;intrinsic to plasma membrane;membrane part;organelle …	35	35	35	44.6	44.6	44.6	93.95	0	121.71	700800000	104	17.2027	18.3608	17.8353	21.2391	21.1417	22.0594	17.7214	18.2718	18.2205	16.7652	16.8638	16.8323
+	2.86937	3.37854	F1LN75		8835	2009-09-01	cellular component assembly;cellular component organization;cellular component organization or biogenesis;macromolecular complex assembly;macromolecular complex subunit organization;protein complex assembly;protein complex subunit organization;protein heterooligomerization;protein oligomerization	binding;GTP binding;guanyl nucleotide binding;guanyl ribonucleotide binding;nucleotide binding;purine nucleotide binding;purine ribonucleoside triphosphate binding;purine ribonucleotide binding;ribonucleotide binding	actin filament bundle;actomyosin;cell part;cytoplasmic part;cytoskeletal part;intracellular organelle part;intracellular part;macromolecular complex;microtubule;organelle part;perinuclear region of cytoplasm;protein complex;stress fiber	27	27	5	50	50	13.3	63.799	0	46.578	587420000	85	17.6496	17.599	17.3819	20.4903	21.0132	21.4501	17.0277	18.1382	17.652	16.5899	16.3144	16.4014
+	1.9476	3.28884	Q9JJ19	Na(+)/H(+) exchange regulatory cofactor NHE-RF1	16627	Slc9a3r1	acid secretion;actin cytoskeleton organization;actin filament-based process;activation of adenylate cyclase activity;activation of adenylate cyclase activity by dopamine receptor signaling pathway;activation of adenylate cyclase activity by G-protein signaling pathway;activation of phospholipase C activity;activation of phospholipase C activity by dopamine receptor signaling pathway;activation of…	binding;channel regulator activity;chloride channel regulator activity;PDZ domain binding;protein binding;protein complex binding;protein complex scaffold;protein domain specific binding;structural molecule activity	apical plasma membrane;brush border membrane;cell part;cell projection;cell projection membrane;cell projection part;centrosome;cytoplasm;cytoplasmic part;cytoskeletal part;endomembrane system;extracellular membrane-bounded organelle;extracellular organelle;extracellular region part;extracellular vesicular exosome;filopodium;intracellular membrane-bounded organelle;intracellular non-membrane-boun…	16	16	16	52	52	52	38.83	0	27.354	197980000	50	16.9118	16.44	16.4668	20.6951	19.2822	20.1751	16.7083	15.7263	17.8513	16.1016	17.5135	17.3395
+	1.91741	3.28806	Q5U302;A0A0G2JYF7;A0A0G2JY03		14748	Ctnna1	actin cytoskeleton organization;actin filament organization;actin filament-based process;aging;anatomical structure development;anatomical structure morphogenesis;apical junction assembly;axon regeneration;axonogenesis;biological adhesion;biological regulation;cell adhesion;cell junction assembly;cell junction organization;cell part morphogenesis;cell projection morphogenesis;cell projection orga…	structural molecule activity	acrosomal vesicle;actin cytoskeleton;adherens junction;anchoring junction;catenin complex;cell junction;cell part;cell projection;cell-cell adherens junction;cell-cell contact zone;cell-cell junction;cell-substrate adherens junction;cell-substrate junction;cytoplasm;cytoplasmic membrane-bounded vesicle;cytoplasmic part;cytoplasmic vesicle;cytoskeleton;cytosol;extrinsic to membrane;extrinsic to pl…	23	23	20	31.4	31.4	28.1	100.24	0	53.536	264240000	55	17.6157	15.3418	17.7492	21.2788	19.2728	20.6659	17.7751	16.2163	17.3619	16.0378	17.9277	17.4214
+	2.7303	3.26996	A0A0G2K5Q8;Q5XI98		2139	Clk2	biological regulation;cellular macromolecule metabolic process;cellular metabolic process;cellular process;cellular protein metabolic process;macromolecule metabolic process;macromolecule modification;metabolic process;negative regulation of biological process;negative regulation of biosynthetic process;negative regulation of carbohydrate metabolic process;negative regulation of cellular biosynth…	adenyl nucleotide binding;adenyl ribonucleotide binding;ATP binding;binding;catalytic activity;kinase activity;nucleotide binding;phosphotransferase activity, alcohol group as acceptor;protein kinase activity;protein serine/threonine kinase activity;protein tyrosine kinase activity;purine nucleotide binding;purine ribonucleoside triphosphate binding;purine ribonucleotide binding;ribonucleotide bi…	cell part;intracellular organelle part;intracellular part;nuclear part;nucleoplasm;organelle part	9	9	3	16.4	16.4	5.9	92.554	0	28.78	195200000	30	17.4049	19.2515	18.4314	20.5651	19.6887	21.2137	17.1231	17.3529	17.1816	17.0532	17.0899	17.2053
+	2.42747	3.24008	D3ZZZ9		7064	Ctnnd1	anatomical structure development;biological adhesion;biological regulation;brain development;cell adhesion;cell-cell adhesion;cellular process;developmental process;negative regulation of biological process;negative regulation of canonical Wnt receptor signaling pathway;negative regulation of cell communication;negative regulation of cellular process;negative regulation of response to stimulus;ne…	binding;cell adhesion molecule binding;enzyme binding;kinase binding;protein binding;protein kinase binding	adherens junction;anchoring junction;cell junction;cell part;cell projection;cell projection part;cell-cell adherens junction;cell-cell junction;cytoplasm;cytoplasmic part;cytosol;dendritic spine;extracellular membrane-bounded organelle;extracellular organelle;extracellular region part;extracellular vesicular exosome;growth cone;intracellular membrane-bounded organelle;intracellular organelle;int…	51	51	51	54.5	54.5	54.5	104.07	0	221.44	3644900000	249	17.0981	19.5747	19.514	22.6609	22.0695	22.5333	18.2036	19.8779	19.4619	18.9762	16.5444	18.7628
+	2.25078	3.22464	A0A0G2JSM7;Q63028;Q63028-2;D3ZZ99	Alpha-adducin	277	Add1	actin cytoskeleton organization;actin filament bundle assembly;actin filament capping;actin filament organization;actin filament-based process;anatomical structure homeostasis;anatomical structure morphogenesis;barbed-end actin filament capping;biological regulation;cell communication;cell differentiation;cell morphogenesis;cell volume homeostasis;cellular component assembly;cellular component as…	binding;protein binding;protein complex binding;receptor binding;structural molecule activity;T cell receptor binding	adherens junction;anchoring junction;cell junction;cell part;cell projection;cell projection part;cell-substrate adherens junction;cell-substrate junction;cytoplasmic part;cytoskeletal part;cytoskeleton;dendrite;dendritic spine;F-actin capping protein complex;focal adhesion;intermediate filament cytoskeleton;intracellular non-membrane-bounded organelle;intracellular organelle;intracellular organe…	23	23	22	38.9	38.9	38	80.338	0	50.111	577770000	73	17.2516	18.4717	19.0828	20.2479	21.4514	21.3593	17.1061	18.6463	17.6323	17.3525	17.7332	16.3646
+	2.88319	3.196	B5DFG5;A0A0U1RRT8;A0A0U1RRW2;A0A0U1RRQ5		3117	2006-09-01		binding;GTP binding;guanyl nucleotide binding;guanyl ribonucleotide binding;nucleotide binding;purine nucleotide binding;purine ribonucleoside triphosphate binding;purine ribonucleotide binding;ribonucleotide binding	axon part;axon terminus;cell cortex part;cell part;cell projection part;clathrin-coated vesicle;coated vesicle;cytoplasmic membrane-bounded vesicle;cytoplasmic part;cytoplasmic vesicle;cytoskeletal part;intracellular membrane-bounded organelle;intracellular organelle;intracellular organelle part;intracellular part;macromolecular complex;membrane-bounded organelle;membrane-bounded vesicle;neuron p…	16	7	7	39.8	21.5	21.5	48.778	0	33.2	213310000	31	17.0919	17.7365	18.5519	20.5139	21.1069	21.4036	17.2661	18.3022	17.8681	17.2613	16.9374	16.898
+	1.81039	3.18283	G3V9Z6;A0A0G2K7G7;B0BNF1;A0A0G2JVY6	Septin-8	2381	2008-09-01		binding;GTP binding;guanyl nucleotide binding;guanyl ribonucleotide binding;nucleotide binding;purine nucleotide binding;purine ribonucleoside triphosphate binding;purine ribonucleotide binding;ribonucleotide binding	cell part;cytoplasm;cytoskeleton;intracellular non-membrane-bounded organelle;intracellular organelle;intracellular part;myelin sheath;non-membrane-bounded organelle;organelle	22	16	15	49.2	37.5	33.8	49.856	0	59.236	705230000	77	16.6709	16.9069	19.61	20.4669	21.483	22.5187	17.2799	18.9172	18.7231	17.6558	17.599	16.9644
	1.25817	3.1677	Q5EGY4	Synaptobrevin homolog YKT6	14255	Ykt6	cellular component organization;cellular component organization at cellular level;cellular component organization or biogenesis;cellular component organization or biogenesis at cellular level;cellular membrane fusion;cellular membrane organization;cellular process;ER to Golgi vesicle-mediated transport;establishment of localization;establishment of localization in cell;establishment of protein lo…	binding;catalytic activity;palmitoyltransferase activity;protein binding;protein-cysteine S-acyltransferase activity;protein-cysteine S-palmitoleyltransferase activity;S-acyltransferase activity;SNAP receptor activity;SNARE binding;transferase activity;transferase activity, transferring acyl groups;transferase activity, transferring acyl groups other than amino-acyl groups	cell part;cytoplasmic part;cytoplasmic vesicle membrane;cytoplasmic vesicle part;cytosol;endoplasmic reticulum;Golgi apparatus part;Golgi membrane;integral to membrane;integral to plasma membrane;intracellular membrane-bounded organelle;intracellular organelle;intracellular organelle part;intracellular part;intrinsic to membrane;intrinsic to plasma membrane;macromolecular complex;membrane;membran…	9	9	9	48	48	48	22.369	0	78.168	299850000	34	16.3698	17.0239	17.3573	18.8148	19.5666	22.6674	17.0379	17.3074	17.2004	16.8898	17.0746	18.0484
	1.185	3.16178	M0R9N8		11698	Anlnl1				30	30	3	35.3	35.3	4.4	106.85	0	31.815	563260000	55	16.7768	17.5643	19.3799	20.495	21.2161	22.5901	17.4644	16.9156	20.4359	16.9065	18.0058	21.2172
+	2.3981	3.1403	Q05175	Brain acid soluble protein 1	13491	Basp1	biological regulation;negative regulation of biological process;negative regulation of biosynthetic process;negative regulation of cellular biosynthetic process;negative regulation of cellular macromolecule biosynthetic process;negative regulation of cellular metabolic process;negative regulation of cellular process;negative regulation of gene expression;negative regulation of macromolecule biosy…	binding;DNA binding;nucleic acid binding;protein binding transcription factor activity;regulatory region DNA binding;regulatory region nucleic acid binding;transcription cofactor activity;transcription corepressor activity;transcription factor binding transcription factor activity;transcription regulatory region DNA binding	cell part;cell projection part;cytoplasm;growth cone;intracellular membrane-bounded organelle;intracellular organelle;intracellular organelle part;intracellular part;membrane;membrane-bounded organelle;nuclear body;nuclear part;nuclear speck;nucleoplasm part;nucleus;organelle;organelle part;plasma membrane;site of polarized growth	11	11	3	65	65	20.5	21.79	0	34.939	99910000	21	16.0771	16.7646	17.061	20.56	19.5779	20.4388	16.3289	17.8088	17.0182	16.0371	17.5579	16.0738
	1.30714	3.11834	P31044	Phosphatidylethanolamine-binding protein 1;Hippocampal cholinergic neurostimulating peptide	12836	Pebp1	aging;anatomical structure development;behavior;biological regulation;cell development;cell maturation;cellular developmental process;cellular process;cellular process involved in reproduction;cellular response to stimulus;developmental maturation;developmental process;developmental process involved in reproduction;eating behavior;feeding behavior;germ cell development;hippocampus development;int…	adenyl nucleotide binding;adenyl ribonucleotide binding;ATP binding;binding;endopeptidase inhibitor activity;endopeptidase regulator activity;enzyme binding;enzyme inhibitor activity;enzyme regulator activity;kinase binding;lipid binding;mitogen-activated protein kinase binding;nucleotide binding;peptidase inhibitor activity;peptidase regulator activity;protein binding;protein kinase binding;puri…	apical part of cell;axon part;axon terminus;cell body;cell part;cell projection;cell projection part;cell surface;clathrin-coated vesicle;coated vesicle;cytoplasm;cytoplasmic membrane-bounded vesicle;cytoplasmic part;cytoplasmic vesicle;endoplasmic reticulum;extracellular region part;extracellular space;Golgi apparatus;intracellular membrane-bounded organelle;intracellular organelle;intracellular…	8	8	8	69	69	69	20.801	0	28.405	314920000	39	17.3071	20.557	16.7904	22.5174	20.9071	21.7561	20.6394	17.5225	17.6637	20.0327	17.8662	17.3588
+	1.94555	2.9858	A0A0G2JSH6;Q9WUD2	Transient receptor potential cation channel subfamily V member 2	242	Trpv2	biological regulation;positive regulation of axon extension;positive regulation of axonogenesis;positive regulation of biological process;positive regulation of calcium ion import;positive regulation of calcium ion transport;positive regulation of cell development;positive regulation of cell differentiation;positive regulation of cell growth;positive regulation of cell projection organization;pos…	calcium channel activity;cation channel activity;cation transmembrane transporter activity;channel activity;ion channel activity;ion transmembrane transporter activity;passive transmembrane transporter activity;substrate-specific channel activity;substrate-specific transmembrane transporter activity;substrate-specific transporter activity;transmembrane transporter activity;transporter activity	axon part;axonal growth cone;cell body;cell part;cell projection part;cell surface;cytoplasmic membrane-bounded vesicle;cytoplasmic part;cytoplasmic vesicle;endomembrane system;growth cone;growth cone membrane;integral to membrane;intracellular membrane-bounded organelle;intracellular organelle;intracellular part;intrinsic to membrane;melanosome;membrane;membrane part;membrane-bounded organelle;m…	20	20	20	31	31	31	86.729	0	177.88	545800000	85	19.1352	19.384	20.5174	19.9216	21.6667	21.6908	17.4922	18.2053	18.624	16.4536	17.5721	16.5249
+	1.62019	2.97783	A0A0G2JZ69;A0A0G2K1Y8		1233					135	135	1	60.9	60.9	0.8	286.71	0	323.31	4204700000	370	16.9862	20.3477	21.5111	19.2415	21.2085	20.954	17.0308	16.8153	18.6244	16.681	19.2256	19.3121
+	3.78395	2.96263	Q63803;P63095;P63095-2;A0A0G2JWA1	Guanine nucleotide-binding protein G(s) subunit alpha isoforms XLas;Guanine nucleotide-binding protein G(s) subunit alpha isoforms short	15199	Gnas	activation of adenylate cyclase activity;activation of adenylate cyclase activity by adrenergic receptor signaling pathway;activation of adenylate cyclase activity by dopamine receptor signaling pathway;activation of adenylate cyclase activity by G-protein signaling pathway;adrenergic receptor signaling pathway;biological regulation;calcium ion homeostasis;cAMP-mediated signaling;cation homeostas…	adrenergic receptor binding;alpha-tubulin binding;beta-2 adrenergic receptor binding;binding;catalytic activity;cation binding;corticotropin-releasing hormone receptor 1 binding;corticotropin-releasing hormone receptor binding;cytoskeletal protein binding;D1 dopamine receptor binding;dopamine receptor binding;glutamate receptor binding;G-protein alpha-subunit binding;G-protein beta/gamma-subunit …	cell part;cell projection;cytoplasm;cytoplasmic part;cytosol;endosome;extrinsic to internal side of plasma membrane;extrinsic to membrane;extrinsic to plasma membrane;heterotrimeric G-protein complex;intracellular membrane-bounded organelle;intracellular organelle;intracellular part;macromolecular complex;membrane;membrane part;membrane raft;membrane-bounded organelle;organelle;plasma membrane;pl…	15	14	9	18.6	17.7	10.1	122.89	0	14.01	138310000	30	16.5037	19.0198	19.1937	20.2664	19.9565	19.9036	17.0949	17.3907	16.7529	19.6772	17.1485	17.1962
	1.19561	2.92549	Q9JI56;Q9Z2P6	Synaptosomal-associated protein;Synaptosomal-associated protein 29	16612	Snap29	autophagic vacuole fusion;cellular component assembly;cellular component assembly at cellular level;cellular component organization;cellular component organization at cellular level;cellular component organization or biogenesis;cellular component organization or biogenesis at cellular level;cellular macromolecular complex assembly;cellular macromolecular complex subunit organization;cellular memb…	binding;protein binding;SNAP receptor activity;SNARE binding;syntaxin binding	axon part;cell junction;cell part;cell projection;cell projection part;centrosome;cytoplasmic part;cytoskeletal part;intracellular non-membrane-bounded organelle;intracellular organelle;intracellular organelle part;intracellular part;macromolecular complex;membrane;membrane part;microtubule organizing center;neuron projection;non-membrane-bounded organelle;organelle;organelle part;plasma membrane…	12	12	12	55.3	55.3	55.3	29.099	0	42.399	441410000	58	18.2572	17.3067	17.613	20.6412	21.6431	22.0801	16.4203	19.8808	19.2869	17.089	17.2098	16.265
+	2.87917	2.86873	O35509;A0A0G2JZR4	Ras-related protein Rab-11B	12064	Rab11b	biological regulation;cation transport;cellular macromolecule metabolic process;cellular metabolic process;cellular process;cellular response to abiotic stimulus;cellular response to acidity;cellular response to pH;cellular response to stimulus;constitutive secretory pathway;establishment of localization;establishment of localization in cell;establishment of melanosome localization;establishment …	binding;catalytic activity;GDP binding;GTP binding;GTPase activity;guanyl nucleotide binding;guanyl ribonucleotide binding;hydrolase activity;hydrolase activity, acting on acid anhydrides;hydrolase activity, acting on acid anhydrides, in phosphorus-containing anhydrides;nucleoside-triphosphatase activity;nucleotide binding;purine nucleotide binding;purine ribonucleoside triphosphate binding;purin…	cell junction;cell part;clathrin coated vesicle membrane;clathrin-coated vesicle;coated vesicle;coated vesicle membrane;cytoplasmic membrane-bounded vesicle;cytoplasmic part;cytoplasmic vesicle;cytoplasmic vesicle membrane;cytoplasmic vesicle part;endocytic vesicle;endocytic vesicle membrane;endosomal part;endosome;endosome membrane;extracellular membrane-bounded organelle;extracellular organelle…	16	16	2	65.6	65.6	13.3	24.488	0	24.65	526960000	62	16.4456	20.0696	19.4514	21.678	21.501	21.8997	18.1556	19.0577	19.2591	19.3778	19.1559	19.1541
+	2.68197	2.83928	F1LM93;Q6AXQ3;A0A0G2K2V7	Tyrosine-protein kinase Yes;Non-specific protein-tyrosine kinase	8749	Yes1	biological regulation;carbohydrate transport;cell differentiation;cell surface receptor linked signaling pathway;cellular developmental process;cellular macromolecule metabolic process;cellular metabolic process;cellular process;cellular protein metabolic process;cellular response to chemical stimulus;cellular response to endogenous stimulus;cellular response to hormone stimulus;cellular response…	adenyl nucleotide binding;adenyl ribonucleotide binding;ATP binding;binding;catalytic activity;epidermal growth factor receptor binding;growth factor receptor binding;kinase activity;non-membrane spanning protein tyrosine kinase activity;nucleotide binding;phosphotransferase activity, alcohol group as acceptor;protein binding;protein kinase activity;protein tyrosine kinase activity;purine nucleot…	actin filament;adherens junction;anchoring junction;cell junction;cell part;cell-substrate adherens junction;cell-substrate junction;cytoplasmic part;cytoskeletal part;cytosol;extracellular membrane-bounded organelle;extracellular organelle;extracellular region part;extracellular vesicular exosome;extrinsic to internal side of plasma membrane;extrinsic to membrane;extrinsic to plasma membrane;foc…	13	13	6	27.4	27.4	15.2	60.613	0	21.837	222740000	27	17.8241	17.4348	17.3066	19.4917	20.1875	20.7896	17.1461	17.2123	17.5925	17.1864	16.9882	16.8073
	1.33645	2.8329	D4A0F5;F1LMC7;A0A0G2JZT5;Q9WVC0;Q7TP92;A0A0G2JV25	Septin-7	7109	2007-09-01	anatomical structure morphogenesis;biological regulation;cell cycle phase;cell cycle process;cell division;cell part morphogenesis;cell projection morphogenesis;cell projection organization;cellular component assembly;cellular component morphogenesis;cellular component organization;cellular component organization at cellular level;cellular component organization or biogenesis;cellular component o…	binding;GTP binding;guanyl nucleotide binding;guanyl ribonucleotide binding;nucleotide binding;purine nucleotide binding;purine ribonucleoside triphosphate binding;purine ribonucleotide binding;ribonucleotide binding	actin filament bundle;actomyosin;axon part;axon terminus;axoneme;cell cortex part;cell division site part;cell part;cell projection part;chromosomal part;cleavage furrow;condensed chromosome kinetochore;cytoplasmic part;cytoskeletal part;cytoskeleton;extracellular membrane-bounded organelle;extracellular organelle;extracellular region part;extracellular vesicular exosome;intracellular non-membran…	37	37	36	54.6	54.6	54.6	50.833	0	197.85	2792600000	199	17.6673	20.0281	20.9137	22.2162	22.5491	23.5241	18.1105	20.9084	20.7718	16.6093	16.3071	17.1501
	1.5379	2.81894	P70705;A0A096MJU5;D1MCF1	Copper-transporting ATPase 1	13349	Atp7a	alcohol biosynthetic process;alcohol metabolic process;alpha-beta T cell activation;alpha-beta T cell activation involved in immune response;alpha-beta T cell differentiation;alpha-beta T cell differentiation involved in immune response;amine biosynthetic process;amine metabolic process;anatomical structure development;anatomical structure morphogenesis;apoptotic mitochondrial changes;aromatic am…	active transmembrane transporter activity;adenyl nucleotide binding;adenyl ribonucleotide binding;ATP binding;ATPase activity;ATPase activity, coupled;ATPase activity, coupled to movement of substances;ATPase activity, coupled to transmembrane movement of ions;ATPase activity, coupled to transmembrane movement of ions, phosphorylative mechanism;ATPase activity, coupled to transmembrane movement o…	basolateral plasma membrane;brush border membrane;cell body;cell part;cell projection;cell projection membrane;cell projection part;clathrin-coated vesicle;coated vesicle;cytoplasmic membrane-bounded vesicle;cytoplasmic part;cytoplasmic vesicle;endosome;Golgi apparatus;Golgi apparatus part;Golgi-associated vesicle;integral to membrane;intracellular membrane-bounded organelle;intracellular organel…	37	37	36	29.2	29.2	28.5	162.09	0	77.888	746740000	146	17.0591	20.7227	20.7639	19.6677	21.1471	21.0095	17.0322	19.1904	17.1448	16.1314	17.5126	15.7201
+	1.78482	2.78695	F1LPA4;A0A0G2K6J2;O08874	Serine/threonine-protein kinase N2	8916	Pkn2	ameboidal cell migration;apical junction assembly;apoptosis;biological adhesion;biological regulation;biosynthetic process;cell adhesion;cell cycle;cell death;cell division;cell junction assembly;cell junction organization;cell migration;cell motility;cell-cell junction assembly;cell-cell junction organization;cellular biosynthetic process;cellular component assembly;cellular component assembly a…	adenyl nucleotide binding;adenyl ribonucleotide binding;ATP binding;binding;catalytic activity;enzyme binding;histone deacetylase binding;kinase activity;nucleotide binding;phosphotransferase activity, alcohol group as acceptor;protein binding;protein kinase activity;protein kinase C activity;protein serine/threonine kinase activity;purine nucleotide binding;purine ribonucleoside triphosphate bin…	apical junction complex;cell division site part;cell junction;cell part;cell projection;cell-cell junction;centrosome;cleavage furrow;cytoplasm;cytoplasmic part;cytoskeletal part;cytoskeleton;intermediate filament cytoskeleton;intracellular membrane-bounded organelle;intracellular non-membrane-bounded organelle;intracellular organelle;intracellular organelle part;intracellular part;lamellipodium;…	30	30	30	37.4	37.4	37.4	111.73	0	70.753	360870000	82	18.2101	19.1452	19.5654	20.3272	20.5568	21.3861	17.0141	19.1378	17.7575	16.8669	17.5003	18.011
+	2.02052	2.78254	Q64542-4;Q64542;Q64542-3;Q64542-2	Plasma membrane calcium-transporting ATPase 4	15268	Atp2b4	anatomical structure development;biological regulation;calcium ion homeostasis;calcium ion transmembrane transport;calcium ion transport;cation homeostasis;cation transport;cellular calcium ion homeostasis;cellular cation homeostasis;cellular chemical homeostasis;cellular divalent inorganic cation homeostasis;cellular homeostasis;cellular ion homeostasis;cellular metal ion homeostasis;cellular pr…	active transmembrane transporter activity;adenyl nucleotide binding;adenyl ribonucleotide binding;ATP binding;ATPase activity;ATPase activity, coupled;ATPase activity, coupled to movement of substances;ATPase activity, coupled to transmembrane movement of ions;ATPase activity, coupled to transmembrane movement of ions, phosphorylative mechanism;ATPase activity, coupled to transmembrane movement o…	basolateral plasma membrane;cell part;cell projection;integral to membrane;intrinsic to membrane;membrane part;neuron projection;plasma membrane part	23	23	16	27	27	18.3	131.77	0	47.367	223680000	60	16.9342	19.7955	17.7702	18.8703	20.481	20.3568	16.5967	17.1419	17.6218	18.5907	19.2998	16.9177
+	3.68993	2.76954	A0A0G2K8W9;G3V6S0;A0A0G2JZY6		2574	Sptbn1	cell cycle cytokinesis;cell cycle process;cellular component assembly;cellular component assembly at cellular level;cellular component organization;cellular component organization at cellular level;cellular component organization or biogenesis;cellular component organization or biogenesis at cellular level;cellular macromolecule metabolic process;cellular membrane organization;cellular metabolic …	binding;lipid binding;phospholipid binding;structural constituent of cytoskeleton;structural molecule activity	axolemma;axon part;cell cortex part;cell part;cell projection membrane;cell projection part;contractile fiber part;cuticular plate;cytoplasmic part;cytoskeletal part;extracellular membrane-bounded organelle;extracellular organelle;extracellular region part;extracellular vesicular exosome;intracellular non-membrane-bounded organelle;intracellular organelle;intracellular organelle part;intracellula…	118	118	109	58.4	58.4	54.9	273.47	0	323.31	4123100000	325	17.8497	18.9661	20.6237	19.7734	19.9097	20.4503	17.3131	17.1685	17.3432	16.8639	16.548	17.6709
	0.432592	2.76199	D4ACV3;P0CC09;P02262	Histone H2A;Histone H2A type 2-A;Histone H2A type 1	8373	Hist2h2aa3;Hist2h2ac		binding;DNA binding;nucleic acid binding	cell part;chromosomal part;extracellular membrane-bounded organelle;extracellular organelle;extracellular region part;extracellular vesicular exosome;intracellular membrane-bounded organelle;intracellular organelle;intracellular organelle part;intracellular part;macromolecular complex;membrane-bounded organelle;membrane-bounded vesicle;nucleosome;nucleus;organelle;organelle part;protein-DNA compl…	9	9	4	37.3	37.3	29.4	13.645	0	67.132	5119000000	76	21.9499	26.4859	19.7013	23.5522	27.0167	22.4123	24.0311	23.8093	16.8547	16.9209	23.383	25.7524
+	2.50432	2.74311	P58200;F1LNC4	Vesicle transport through interaction with t-SNAREs homolog 1B	13154	Vti1b	cellular component organization;cellular component organization at cellular level;cellular component organization or biogenesis;cellular component organization or biogenesis at cellular level;cellular membrane fusion;cellular membrane organization;cellular process;endosome transport;ER to Golgi vesicle-mediated transport;establishment of localization;establishment of localization in cell;establis…	binding;channel inhibitor activity;channel regulator activity;chloride channel inhibitor activity;chloride channel regulator activity;ion channel inhibitor activity;protein binding;SNAP receptor activity;SNARE binding	cell body;cell part;clathrin-coated vesicle;coated vesicle;coated vesicle membrane;cytoplasmic membrane-bounded vesicle;cytoplasmic part;cytoplasmic vesicle;cytoplasmic vesicle membrane;cytoplasmic vesicle part;endoplasmic reticulum membrane;endoplasmic reticulum part;endosomal part;endosome;endosome membrane;ER to Golgi transport vesicle membrane;Golgi apparatus;integral to membrane;intracellula…	8	8	8	48.3	48.3	48.3	26.703	0	13.521	146640000	20	17.6378	17.9234	17.8941	20.4723	19.6221	20.8656	17.4413	18.019	17.2704	16.3852	16.9697	16.3785
	1.20702	2.70488	Q712U5	cAMP-regulated phosphoprotein 19	16063	Arpp19	biological regulation;cell cycle phase;cell cycle process;cell division;cell surface receptor linked signaling pathway;cellular component organization;cellular component organization at cellular level;cellular component organization or biogenesis;cellular component organization or biogenesis at cellular level;cellular process;cellular response to stimulus;dopamine receptor signaling pathway;G2/M …	binding;channel regulator activity;enzyme binding;enzyme inhibitor activity;enzyme regulator activity;phosphatase binding;phosphatase inhibitor activity;phosphatase regulator activity;potassium channel regulator activity;protein binding;protein phosphatase 2A binding;protein phosphatase binding;protein phosphatase inhibitor activity;protein phosphatase regulator activity;protein phosphatase type …	cell part;cytoplasm;intracellular part	3	3	2	40.2	40.2	26.8	12.293	0.0007391	5.4551	97636000	16	17.2779	17.6843	18.4506	21.0286	19.2491	20.3514	15.89	19.0638	17.5606	17.634	17.4841	16.2904
+	1.89808	2.67685	B4F7E8	Niban-like protein 1	3972	Fam129b	biological regulation;negative regulation of apoptosis;negative regulation of biological process;negative regulation of cell death;negative regulation of cellular process;negative regulation of programmed cell death;regulation of apoptosis;regulation of biological process;regulation of cell death;regulation of cellular process;regulation of programmed cell death		actin cytoskeleton;adherens junction;anchoring junction;cell junction;cell part;cytoplasmic part;cytoskeleton;cytosol;extracellular membrane-bounded organelle;extracellular organelle;extracellular region part;extracellular vesicular exosome;intracellular non-membrane-bounded organelle;intracellular organelle;intracellular part;membrane;membrane-bounded organelle;membrane-bounded vesicle;non-membr…	21	21	21	36	36	36	84.73	0	28.772	207880000	50	16.2798	19.6083	17.5139	19.7341	19.5212	21.2954	17.1791	18.0495	17.2916	18.3221	17.0543	16.2618
	1.31022	2.65726	Q66HA8	Heat shock protein 105 kDa	15348	Hsph1	cellular macromolecule metabolic process;cellular metabolic process;cellular process;cellular protein metabolic process;chaperone mediated protein folding requiring cofactor;chaperone-mediated protein folding;'de novo' posttranslational protein folding;'de novo' protein folding;macromolecule metabolic process;metabolic process;primary metabolic process;protein folding;protein metabolic process	adenyl nucleotide binding;adenyl ribonucleotide binding;ATP binding;binding;nucleotide binding;purine nucleotide binding;purine ribonucleoside triphosphate binding;purine ribonucleotide binding;ribonucleotide binding	cell part;cytoplasmic part;cytoskeletal part;cytosol;extracellular membrane-bounded organelle;extracellular organelle;extracellular region part;extracellular vesicular exosome;intracellular organelle part;intracellular part;macromolecular complex;membrane-bounded organelle;membrane-bounded vesicle;microtubule;nuclear part;nucleoplasm;organelle;organelle part;protein complex;vesicle	46	46	45	57.2	57.2	55.6	96.417	0	323.31	2670200000	245	19.91	21.8696	22.8569	22.6003	20.5834	20.9523	17.3535	19.7937	19.017	18.305	16.6286	17.9033
+	2.27425	2.64783	B0K030		3560	Dnajb1	cellular macromolecule metabolic process;cellular metabolic process;cellular process;cellular protein metabolic process;macromolecule metabolic process;metabolic process;primary metabolic process;protein folding;protein metabolic process			17	17	5	48.5	48.5	12.9	38.147	0	16.127	214200000	37	16.8583	17.4158	17.6335	20.7309	19.2702	19.3386	17.0399	17.0846	17.2718	17.7162	18.6041	18.0459
	0.570427	2.63227	Q63942	GTP-binding protein Rab-3D	15203	Rab3d	biological regulation;cellular macromolecule metabolic process;cellular metabolic process;cellular process;cellular protein metabolic process;cellular response to stimulus;establishment of localization;establishment of localization in cell;establishment of protein localization;exocytosis;intracellular protein transport;intracellular signal transduction;intracellular transport;macromolecule metabo…	binding;catalytic activity;enzyme binding;GTP binding;GTPase activity;GTPase binding;guanyl nucleotide binding;guanyl ribonucleotide binding;hydrolase activity;hydrolase activity, acting on acid anhydrides;hydrolase activity, acting on acid anhydrides, in phosphorus-containing anhydrides;nucleoside-triphosphatase activity;nucleotide binding;protein binding;purine nucleotide binding;purine ribonuc…	cell part;clathrin-coated vesicle;coated vesicle;cytoplasmic membrane-bounded vesicle;cytoplasmic part;cytoplasmic vesicle;cytoplasmic vesicle membrane;cytoplasmic vesicle part;endosome;extracellular membrane-bounded organelle;extracellular organelle;extracellular region part;extracellular vesicular exosome;intracellular membrane-bounded organelle;intracellular organelle;intracellular organelle p…	6	3	2	31.1	20.5	11.9	24.29	0	9.5867	1008400000	32	16.7223	22.9051	22.1297	21.6301	23.1789	24.197	16.5478	22.3723	22.1891	17.5073	20.7514	20.6251
+	2.62953	2.60491	O88808	Tubby protein homolog	12215	Tub	anatomical structure development;biological regulation;cellular component organization;cellular component organization or biogenesis;cellular membrane organization;cellular process;cellular response to stimulus;detection of abiotic stimulus;detection of external stimulus;detection of light stimulus;detection of stimulus;developmental process;endocytosis;establishment of localization;macromolecule…	G-protein coupled photoreceptor activity;G-protein coupled receptor activity;molecular transducer activity;photoreceptor activity;receptor activity;signal transducer activity;signaling receptor activity;transmembrane signaling receptor activity	cell part;cytoplasmic part;cytosol;extracellular region;intracellular membrane-bounded organelle;intracellular organelle;intracellular part;membrane;membrane-bounded organelle;nucleus;organelle;plasma membrane	13	13	12	37.6	37.6	36.2	55.317	0	12.835	102870000	22	17.0673	17.4767	17.8672	19.1469	19.3472	19.6615	16.2196	17.4181	16.7033	15.8625	16.6428	15.9722
+	1.62329	2.53795	MiniTurbo		11985					22	22	22	80.5	80.5	80.5	28.143	0	207.18	17330000000	293	23.4809	24.5391	25.3622	26.0626	25.4434	26.7401	22.3259	24.1426	24.1638	15.9343	21.081	17.234
	1.15045	2.52903	A0A0G2JW28;D3ZCH7;G3V9D7		816	Add3	response to chemical stimulus;response to drug;response to stimulus	binding;enzyme binding;kinase binding;protein binding;protein kinase binding;protein kinase C binding;structural molecule activity	cell cortex;cell junction;cell part;cell-cell junction;chromosome;condensed chromosome;condensed nuclear chromosome;cytoplasmic part;cytoskeleton;intracellular non-membrane-bounded organelle;intracellular organelle;intracellular organelle part;intracellular part;membrane;non-membrane-bounded organelle;nuclear chromosome;nuclear part;nucleoplasm;organelle;organelle part;plasma membrane	20	19	3	30.9	29.9	5.1	74.963	0	31.077	236410000	46	17.0387	16.9457	16.7436	17.6477	20.2982	20.9719	16.857	16.9724	17.5013	17.2901	16.7228	17.2887
	0.571809	2.48172	A0A0G2K0B6;F1LRK0		1384	Snap91	biological regulation;cell communication;cell-cell signaling;cellular component assembly;cellular component assembly at cellular level;cellular component organization;cellular component organization at cellular level;cellular component organization or biogenesis;cellular component organization or biogenesis at cellular level;cellular macromolecular complex assembly;cellular macromolecular complex…	1-phosphatidylinositol binding;binding;lipid binding;phosphatidylinositol binding;phospholipid binding	cell part;clathrin-coated vesicle;coated pit;coated vesicle;cytoplasmic membrane-bounded vesicle;cytoplasmic part;cytoplasmic vesicle;intracellular membrane-bounded organelle;intracellular organelle;intracellular part;membrane;membrane part;membrane-bounded organelle;membrane-bounded vesicle;organelle;plasma membrane;vesicle	22	20	2	29	26.8	2	91.429	0	60.965	1216500000	67	17.0817	21.4623	21.7656	23.5242	20.6625	24.008	17.0032	21.7802	21.9661	16.5223	17.5075	16.9835
+	2.29054	2.47345	Q91Y81	Septin-2	16396	2002-09-01	anatomical structure formation involved in morphogenesis;biological regulation;cell cycle phase;cell cycle process;cell division;cell projection assembly;cell projection organization;cell surface receptor linked signaling pathway;cellular component assembly;cellular component assembly at cellular level;cellular component assembly involved in morphogenesis;cellular component organization;cellular …	binding;catalytic activity;enzyme regulator activity;GTP binding;GTPase activity;guanyl nucleotide binding;guanyl ribonucleotide binding;hydrolase activity;hydrolase activity, acting on acid anhydrides;hydrolase activity, acting on acid anhydrides, in phosphorus-containing anhydrides;nucleoside-triphosphatase activity;nucleotide binding;purine nucleotide binding;purine ribonucleoside triphosphate…	actin cytoskeleton;cell cortex part;cell division site part;cell part;cell projection membrane;cell projection part;ciliary transition zone;cilium membrane;cilium part;cleavage furrow;cytoplasmic part;cytoskeletal part;cytoskeleton;exocyst;extracellular membrane-bounded organelle;extracellular organelle;extracellular region part;extracellular vesicular exosome;intracellular non-membrane-bounded o…	23	23	23	72.9	72.9	72.9	41.592	0	72.296	2415100000	157	18.7286	19.9773	21.0985	22.2477	22.5799	23.6734	20.154	20.3903	20.5363	20.428	18.3199	18.6536
+	2.05599	2.46007	F1M3W5		9846	Dmxl2			cell part;clathrin-coated vesicle;coated vesicle;cytoplasmic membrane-bounded vesicle;cytoplasmic part;cytoplasmic vesicle;extracellular region part;extracellular space;intracellular membrane-bounded organelle;intracellular organelle;intracellular part;membrane-bounded organelle;membrane-bounded vesicle;organelle;synapse part;synaptic vesicle;vesicle	17	17	16	8.9	8.9	8.6	341.29	0.0023938	3.0947	562770000	23	16.7752	17.2766	20.4392	19.9478	18.6763	20.3538	17.0041	17.2661	17.3275	17.0923	17.0169	17.2495
	0.852428	2.45363	D4A4T0		7559	Stub1	biological regulation;catabolic process;cellular catabolic process;cellular macromolecule catabolic process;cellular macromolecule metabolic process;cellular metabolic process;cellular process;cellular protein metabolic process;cellular response to chemical stimulus;cellular response to misfolded protein;cellular response to organic substance;cellular response to stimulus;cellular response to str…	acid-amino acid ligase activity;catalytic activity;ligase activity;ligase activity, forming carbon-nitrogen bonds;small conjugating protein ligase activity;ubiquitin-protein ligase activity;ubiquitin-ubiquitin ligase activity	cell part;cytoplasmic part;cytoskeleton;endoplasmic reticulum;extracellular membrane-bounded organelle;extracellular organelle;extracellular region part;extracellular vesicular exosome;inclusion body;intermediate filament cytoskeleton;intracellular membrane-bounded organelle;intracellular non-membrane-bounded organelle;intracellular organelle;intracellular organelle part;intracellular part;macrom…	15	15	15	42.1	42.1	42.1	34.886	0	17.888	379680000	48	17.0707	21.5006	21.6435	22.7581	21.3727	21.816	21.6182	17.2227	19.7451	21.7405	16.5555	17.4273
+	2.17369	2.42602	D4ABM3		8241	Daam1	actin cytoskeleton organization;actin filament-based process;cellular component organization;cellular component organization at cellular level;cellular component organization or biogenesis;cellular component organization or biogenesis at cellular level;cellular process;cytoskeleton organization;organelle organization		actin filament bundle;actomyosin;cell part;cytoplasm;cytoskeletal part;intracellular organelle part;intracellular part;membrane;organelle part;plasma membrane;stress fiber	15	15	15	23.7	23.7	23.7	112.64	0.00068966	4.5926	77682000	22	17.4212	17.6784	17.2723	20.3812	19.7737	19.871	17.3389	18.4203	16.9886	16.9256	17.3824	17.328
+	1.75303	2.41174	F1M8B7		10109	Chmp2b	biological regulation;cell cycle process;cellular component organization;cellular component organization at cellular level;cellular component organization or biogenesis;cellular component organization or biogenesis at cellular level;cellular process;cytokinetic cell separation;cytokinetic process;establishment of chromosome localization;establishment of localization;establishment of localization …		cell part;cytoplasmic part;extracellular membrane-bounded organelle;extracellular organelle;extracellular region part;extracellular vesicular exosome;intracellular membrane-bounded organelle;intracellular organelle;intracellular organelle part;intracellular part;membrane-bounded organelle;membrane-bounded vesicle;mitochondrion;nuclear part;nucleoplasm;organelle;organelle part;vesicle	7	7	6	23	23	23	23.934	0	20.57	191660000	23	17.5805	18.5418	18.328	21.3701	21.1743	21.192	19.6869	19.178	17.6363	16.1314	16.8564	17.9081
	1.48732	2.40189	A0A0G2JTH6;Q8R491	EH domain-containing protein 3	417	Ehd3	cellular component assembly;cellular component organization;cellular component organization or biogenesis;cellular process;endocytic recycling;endosome transport;establishment of localization;establishment of localization in cell;establishment of protein localization;establishment of protein localization in membrane;establishment of protein localization in plasma membrane;intracellular protein tr…	adenyl nucleotide binding;adenyl ribonucleotide binding;ATP binding;binding;calcium ion binding;cation binding;GTP binding;guanyl nucleotide binding;guanyl ribonucleotide binding;ion binding;metal ion binding;nucleotide binding;purine nucleotide binding;purine ribonucleoside triphosphate binding;purine ribonucleotide binding;ribonucleotide binding	adherens junction;anchoring junction;cell junction;cell part;cell-substrate adherens junction;cell-substrate junction;cytoplasm;cytoplasmic membrane-bounded vesicle;cytoplasmic part;cytoplasmic vesicle;endocytic vesicle;endosomal part;endosome membrane;focal adhesion;intracellular membrane-bounded organelle;intracellular organelle;intracellular organelle part;intracellular part;membrane;membrane-…	25	9	8	43.2	23.8	22.4	64.918	0	20.043	243670000	37	16.5782	20.5031	19.6009	20.2231	20.4563	20.6136	17.5648	19.4771	17.0454	19.2983	15.7773	16.7514
	1.52411	2.33245	D3ZHL6	Mitogen-activated protein kinase kinase kinase kinase	5305	Map4k5	activation of MAPKKK activity;activation of protein kinase activity;biological regulation;cellular process;cellular response to stimulus;cellular response to stress;intracellular protein kinase cascade;intracellular signal transduction;MAPKKK cascade;positive regulation of catalytic activity;positive regulation of kinase activity;positive regulation of molecular function;positive regulation of pr…	adenyl nucleotide binding;adenyl ribonucleotide binding;ATP binding;binding;catalytic activity;kinase activity;MAP kinase kinase kinase kinase activity;molecular transducer activity;nucleotide binding;phosphotransferase activity, alcohol group as acceptor;protein kinase activity;protein serine/threonine kinase activity;purine nucleotide binding;purine ribonucleoside triphosphate binding;purine ri…	cell part;cytoplasm;intracellular part	15	15	15	20.7	20.7	20.7	95.066	0	25.574	158330000	34	18.1153	17.205	17.4172	20.2807	18.7583	20.0786	16.3328	17.9419	17.8457	17.2283	16.8729	18.075
	1.00502	2.32277	O35814	Stress-induced-phosphoprotein 1	12079	Stip1		binding;chaperone binding;heat shock protein binding;Hsp70 protein binding;protein binding;protein C-terminus binding	cell part;cytoplasm;intracellular membrane-bounded organelle;intracellular organelle;intracellular part;macromolecular complex;membrane-bounded organelle;nucleus;organelle;protein complex	47	47	47	63.7	63.7	63.7	62.569	0	224.31	5335800000	289	20.476	23.1721	24.1465	23.6698	21.6464	22.5643	18.5281	20.8242	21.5598	18.6771	16.7684	16.8611
+	2.08052	2.26486	Q641Z6	EH domain-containing protein 1	15230	Ehd1	biological regulation;cell projection organization;cellular component organization;cellular component organization at cellular level;cellular component organization or biogenesis;cellular component organization or biogenesis at cellular level;cellular membrane organization;cellular process;chemical homeostasis;cholesterol homeostasis;endocytic recycling;endocytosis;endosome transport;establishmen…	adenyl nucleotide binding;adenyl ribonucleotide binding;ATP binding;binding;calcium ion binding;cation binding;GTP binding;guanyl nucleotide binding;guanyl ribonucleotide binding;ion binding;metal ion binding;nucleotide binding;purine nucleotide binding;purine ribonucleoside triphosphate binding;purine ribonucleotide binding;ribonucleotide binding	cell part;cytoplasmic membrane-bounded vesicle;cytoplasmic part;cytoplasmic vesicle;early endosome membrane;endocytic vesicle;endosomal part;endosome membrane;intracellular membrane-bounded organelle;intracellular organelle;intracellular organelle part;intracellular part;lipid particle;membrane;membrane-bounded organelle;membrane-bounded vesicle;organelle;organelle membrane;organelle part;perinuc…	33	33	16	53.7	53.7	31.5	60.602	0	54.978	852540000	139	16.7205	19.7869	19.7186	20.4556	20.4834	20.7836	17.4094	18.8702	18.6484	19.6295	19.6589	19.7977
+	2.03693	2.25658	Q9Z340;Q9Z340-2	Partitioning defective 3 homolog	16880	Pard3	actin filament-based process;actin-mediated cell contraction;apical constriction;axon ensheathment;biological regulation;cell cycle;cell division;cell junction assembly;cell junction organization;cell migration;cell motility;cell-cell junction assembly;cell-cell junction organization;cellular component assembly;cellular component assembly at cellular level;cellular component movement;cellular com…	binding;enzyme binding;lipid binding;phosphatase binding;phosphatidylinositol binding;phosphatidylinositol-3,4,5-trisphosphate binding;phosphatidylinositol-3-phosphate binding;phosphatidylinositol-4,5-bisphosphate binding;phospholipid binding;protein binding;protein phosphatase binding	adherens junction;anchoring junction;apical part of cell;axon part;axonal growth cone;cell body;cell cortex;cell junction;cell part;cell projection part;cell-cell adherens junction;cell-cell junction;cytoplasmic part;cytoskeletal part;endomembrane system;growth cone;internode region of axon;intracellular non-membrane-bounded organelle;intracellular organelle;intracellular organelle part;intracell…	21	21	2	24.2	24.2	1.8	149.45	0	10.063	342580000	24	17.4115	16.9925	17.4828	19.2329	19.6761	19.962	16.9889	18.2226	16.8898	16.4114	17.8754	16.6693
+	2.69313	2.25297	D3ZUL1		6499	Ccdc124			cell part;cytoplasm;intracellular part;membrane;plasma membrane	11	11	11	43.3	43.3	43.3	25.317	0	9.4928	214670000	22	17.3005	17.2877	17.4976	20.2798	19.88	19.9583	17.4988	17.493	18.3674	16.5153	16.9017	16.3334
	1.09109	2.2458	D4ADF5;B1H286		8429	Pdcd5;RGD1564319		binding;DNA binding;nucleic acid binding		9	9	9	72.8	72.8	72.8	14.204	0	22.108	155960000	23	16.5074	17.821	17.6403	20.7068	19.3297	20.5425	16.225	18.9474	18.6692	15.9485	17.1852	16.1706
	1.15398	2.23576	D4A6C5		7720	Arhgap1	biological regulation;cellular process;cellular response to stimulus;intracellular signal transduction;regulation of biological process;regulation of catabolic process;regulation of catalytic activity;regulation of cellular catabolic process;regulation of cellular metabolic process;regulation of cellular process;regulation of GTP catabolic process;regulation of GTPase activity;regulation of hydro…		cell part;cell projection;cytoplasm;extracellular membrane-bounded organelle;extracellular organelle;extracellular region part;extracellular vesicular exosome;intracellular part;membrane;membrane-bounded organelle;membrane-bounded vesicle;organelle;plasma membrane;ruffle;vesicle	18	18	18	46.5	46.5	46.5	50.622	0	113.87	836630000	91	16.9584	19.5702	19.3976	21.5483	21.0379	22.4268	17.8216	20.4513	20.0328	16.8111	16.9352	17.2957
+	1.73664	2.20741	D3ZJ50		5459	Pkp3	biological adhesion;cell adhesion;cell junction assembly;cell junction organization;cell-cell adhesion;cell-cell junction assembly;cell-cell junction organization;cellular component assembly;cellular component assembly at cellular level;cellular component organization;cellular component organization at cellular level;cellular component organization or biogenesis;cellular component organization or…		anchoring junction;cell junction;cell part;cell-cell junction;desmosome;intracellular membrane-bounded organelle;intracellular organelle;intracellular part;membrane;membrane-bounded organelle;nucleus;organelle;plasma membrane	21	21	21	28	28	28	89.896	0	39.052	168650000	49	18.0249	17.9745	18.2954	19.4902	18.8966	20.8116	17.3605	17.5301	17.6856	16.7697	17.4747	17.7286
+	1.94115	2.18772	D3ZRM5		6182	Rab23	anatomical structure formation involved in morphogenesis;anatomical structure morphogenesis;autophagic vacuole assembly;biological regulation;cell projection assembly;cell projection organization;cellular component assembly;cellular component assembly at cellular level;cellular component assembly involved in morphogenesis;cellular component organization;cellular component organization at cellular…	binding;catalytic activity;GTP binding;GTPase activity;guanyl nucleotide binding;guanyl ribonucleotide binding;hydrolase activity;hydrolase activity, acting on acid anhydrides;hydrolase activity, acting on acid anhydrides, in phosphorus-containing anhydrides;nucleoside-triphosphatase activity;nucleotide binding;purine nucleotide binding;purine ribonucleoside triphosphate binding;purine ribonucleo…	autophagic vacuole;cell part;cytoplasmic membrane-bounded vesicle;cytoplasmic part;cytoplasmic vesicle;endocytic vesicle;endosomal part;endosome membrane;extracellular membrane-bounded organelle;extracellular organelle;extracellular region part;extracellular vesicular exosome;intracellular membrane-bounded organelle;intracellular organelle;intracellular organelle part;intracellular part;membrane;…	9	9	9	43.5	43.5	43.5	26.633	0	15.213	87851000	20	17.1222	18.1913	17.2146	19.6908	18.919	20.3651	17.5301	17.8953	16.9864	16.8976	17.0199	17.3601
+	1.88774	2.17837	Q9Z1X1	Extended synaptotagmin-1	16852	Esyt1	establishment of localization;lipid transport;organic substance transport;transport	binding;cation binding;ion binding;lipid binding;metal ion binding;phospholipid binding	cell part;cytoplasmic part;endoplasmic reticulum part;integral to endoplasmic reticulum membrane;integral to membrane;integral to organelle membrane;intracellular organelle part;intracellular part;intrinsic to endoplasmic reticulum membrane;intrinsic to membrane;intrinsic to organelle membrane;membrane;membrane part;organelle membrane contact site;organelle part;plasma membrane	55	55	4	56.7	56.7	5.1	121.16	0	323.31	4014400000	333	17.8078	20.3389	19.4824	22.2891	22.0653	23.0037	19.4254	20.6989	20.6987	16.8862	16.8413	16.9023
	0.852475	2.16768	B0BN85;F1LMY6	Suppressor of G2 allele of SKP1 homolog	3494	Sugt1			cell part;cytoplasm;intracellular membrane-bounded organelle;intracellular organelle;intracellular part;membrane-bounded organelle;nucleus;organelle	16	16	16	51.8	51.8	51.8	38.09	0	40.735	650950000	75	18.9211	20.0268	19.8948	21.027	19.1965	20.5092	16.0251	19.4776	18.727	17.3356	16.697	17.562
	0.776149	2.13674	P63255	Cysteine-rich protein 1	13294	Crip1	biological regulation;cellular process;cellular response to abiotic stimulus;cellular response to antibiotic;cellular response to chemical stimulus;cellular response to light stimulus;cellular response to radiation;cellular response to stimulus;cellular response to stress;cellular response to UV;cellular response to UV-B;DNA damage response, signal transduction resulting in induction of apoptosis…	AT DNA binding;binding;cation binding;DNA bending activity;DNA binding;ion binding;metal ion binding;nucleic acid binding;peptide binding;sequence-specific DNA binding;transition metal ion binding;zinc ion binding	cell part;cytoplasm;intracellular part	4	4	4	31.2	31.2	31.2	8.5497	0	15.052	202560000	29	16.7285	19.8198	17.7993	20.5658	22.2768	20.082	16.6839	20.0517	19.7789	17.3921	17.0378	15.9524
	0.982167	2.12979	A0A0G2K1Q9;Q9JMB3;A3E0T0		1594	Epb41l3	actin cytoskeleton organization;actin filament-based process;anatomical structure formation involved in morphogenesis;anatomical structure morphogenesis;biological regulation;cell junction assembly;cell junction organization;cell part morphogenesis;cell projection morphogenesis;cell projection organization;cell-cell junction assembly;cell-cell junction organization;cellular component assembly;cel…	structural molecule activity	axolemma;axon part;cell junction;cell part;cell projection membrane;cell projection part;cell-cell junction;cytoplasm;cytoskeleton;extrinsic to membrane;intracellular non-membrane-bounded organelle;intracellular organelle;intracellular part;juxtaparanode region of axon;leading edge membrane;membrane part;neuron projection membrane;non-membrane-bounded organelle;organelle;paranode region of axon;p…	63	63	2	57.3	57.3	3.6	102.69	0	323.31	3960700000	338	17.8047	21.2696	21.0806	21.7218	22.3264	22.4728	18.0649	21.0913	20.9755	17.1337	17.3718	17.1558
	1.52844	2.12218	F1LQ45;A0A0G2JXY9;Q505I9;Q9Z1Z3	Epsin-2	1071	Epn2	anatomical structure development;biological regulation;cell surface receptor linked signaling pathway;cellular component organization;cellular component organization or biogenesis;cellular membrane organization;cellular process;cellular response to stimulus;chordate embryonic development;developmental process;embryo development;embryo development ending in birth or egg hatching;embryonic organ de…	binding;lipid binding	cell part;clathrin coat;clathrin coat of endocytic vesicle;clathrin vesicle coat;cytoplasmic part;cytoplasmic vesicle part;Golgi apparatus;intracellular membrane-bounded organelle;intracellular organelle;intracellular organelle part;intracellular part;macromolecular complex;membrane coat;membrane part;membrane-bounded organelle;nuclear part;nucleoplasm;organelle;organelle part;protein complex;ves…	12	12	12	27.8	27.8	27.8	62.315	0	23.998	147990000	33	18.0286	18.3064	17.8348	19.5446	19.9111	20.0511	16.6862	18.8373	17.6168	16.0357	15.8216	17.3989
	0.836813	2.11639	G3V624	Coronin	10497	Coro1c	actin cytoskeleton organization;actin filament-based process;cellular component organization;cellular component organization at cellular level;cellular component organization or biogenesis;cellular component organization or biogenesis at cellular level;cellular process;cytoskeleton organization;organelle organization	actin binding;actin filament binding;binding;cytoskeletal protein binding;protein binding	actin cytoskeleton;adherens junction;anchoring junction;cell junction;cell part;cell-substrate adherens junction;cell-substrate junction;cytoskeleton;focal adhesion;intracellular non-membrane-bounded organelle;intracellular organelle;intracellular part;non-membrane-bounded organelle;organelle	12	11	11	33.5	31.2	31.2	53.177	0	20.127	189450000	38	17.9923	20.2721	20.6067	20.1544	19.4837	19.5692	16.487	16.4434	19.9278	16.4966	16.6966	16.7618
+	2.96647	2.08786	Q9QY17-4;Q9QY17-2;Q9QY17-3;Q9QY17;R9PXU3	Protein kinase C and casein kinase substrate in neurons 2 protein	16714	Pacsin2	actin cytoskeleton organization;actin filament-based process;anatomical structure morphogenesis;biological regulation;caveola assembly;caveolin-mediated endocytosis;cell part morphogenesis;cell projection morphogenesis;cell projection organization;cellular component assembly;cellular component assembly at cellular level;cellular component morphogenesis;cellular component organization;cellular com…	binding;cytoskeletal protein binding;lipid binding;phosphatidic acid binding;phospholipid binding;protein binding	caveola;cell part;cell projection membrane;cell projection part;cytoplasmic part;cytoplasmic vesicle membrane;cytoplasmic vesicle part;cytoskeleton;early endosome;endosomal part;endosome;endosome membrane;extrinsic to membrane;intracellular membrane-bounded organelle;intracellular non-membrane-bounded organelle;intracellular organelle;intracellular organelle part;intracellular part;leading edge m…	12	12	11	27.6	27.6	25.4	51.293	0	12.401	74729000	16	16.5193	17.6971	18.2316	19.0666	19.1294	19.6302	17.3674	17.3506	16.8446	16.7966	17.6597	17.0963
	1.04206	2.0792	A0A0G2K865		2476					11	11	1	38.1	38.1	4.5	26.883	0	25.706	314170000	39	17.4789	19.3815	19.8452	20.9485	20.285	22.061	17.4588	19.8644	19.7337	17.6149	16.8622	16.4534
+	1.79573	2.06698	Q8R3Z7		16334	Ehd4	biological regulation;cellular component assembly;cellular component organization;cellular component organization or biogenesis;cellular membrane organization;cellular process;cellular response to chemical stimulus;cellular response to growth factor stimulus;cellular response to organic substance;cellular response to stimulus;endocytic recycling;endocytosis;endosome transport;establishment of loc…	binding;calcium ion binding;cation binding;GTP binding;guanyl nucleotide binding;guanyl ribonucleotide binding;ion binding;metal ion binding;nucleotide binding;purine nucleotide binding;purine ribonucleoside triphosphate binding;purine ribonucleotide binding;ribonucleotide binding	cell part;cytoplasmic part;endoplasmic reticulum;endosomal part;endosome membrane;extracellular membrane-bounded organelle;extracellular organelle;extracellular region part;extracellular vesicular exosome;intracellular membrane-bounded organelle;intracellular organelle;intracellular organelle part;intracellular part;membrane;membrane-bounded organelle;membrane-bounded vesicle;organelle;organelle …	16	12	12	35.9	31.2	31.2	61.467	0	22.574	249790000	57	17.7232	19.35	18.8573	19.8602	19.8698	20.2433	17.065	18.7965	17.9108	20.0874	18.8702	15.9946
	1.20272	2.00935	A0A0G2JYK2;Q3B7T9	Rab11 family-interacting protein 1	1148	Rab11fip1	cellular process;establishment of localization;establishment of localization in cell;establishment of protein localization;exocytosis;protein transport;regulated secretory pathway;secretion;secretion by cell;transport;vesicle-mediated transport	binding;enzyme binding;GTPase binding;protein binding;Rab GTPase binding;Ras GTPase binding;small GTPase binding	cell part;cytoplasm;cytoplasmic part;cytoplasmic vesicle membrane;cytoplasmic vesicle part;endocytic vesicle membrane;endosome;intracellular membrane-bounded organelle;intracellular organelle;intracellular organelle part;intracellular part;membrane;membrane-bounded organelle;organelle;organelle membrane;organelle part;phagocytic vesicle membrane;recycling endosome;vesicle membrane	13	13	12	18.8	18.8	17.8	127.84	0	28.532	265860000	29	16.462	19.8706	17.2281	20.7217	20.2372	20.7773	17.8705	20.1	17.7378	16.3464	16.7064	16.6716
	0.911949	1.96824	Q99N27	Sorting nexin-1	16479	Snx1	anatomical structure morphogenesis;biological regulation;cell part morphogenesis;cell projection morphogenesis;cell projection organization;cellular component morphogenesis;cellular component organization;cellular component organization at cellular level;cellular component organization or biogenesis;cellular component organization or biogenesis at cellular level;cellular developmental process;cel…	binding;lipid binding;phosphatidylinositol binding;phospholipid binding	cell part;cell projection;cytoplasmic part;cytosol;early endosome membrane;endosomal part;endosome membrane;extrinsic to membrane;Golgi apparatus;intracellular membrane-bounded organelle;intracellular organelle;intracellular organelle part;intracellular part;lamellipodium;macromolecular complex;membrane;membrane part;membrane-bounded organelle;organelle;organelle membrane;organelle part;protein c…	15	14	14	29.5	27.4	27.4	59.044	0	16.406	241010000	35	17.7606	19.7444	19.5863	20.3217	20.3153	21.0507	16.7783	20.1297	18.875	16.732	16.9408	16.839
+	1.72489	1.95852	A0A0G2K6X6;O08679	Serine/threonine-protein kinase MARK2	2305	Mark2	biological regulation;cell migration;cell motility;cell surface receptor linked signaling pathway;cellular component movement;cellular macromolecule metabolic process;cellular metabolic process;cellular process;cellular protein metabolic process;cellular response to stimulus;establishment of cell polarity;establishment or maintenance of apical/basal cell polarity;establishment or maintenance of b…	adenyl nucleotide binding;adenyl ribonucleotide binding;ATP binding;binding;catalytic activity;cation binding;ion binding;kinase activity;lipid binding;magnesium ion binding;metal ion binding;nucleotide binding;phosphotransferase activity, alcohol group as acceptor;protein kinase activity;protein serine/threonine kinase activity;purine nucleotide binding;purine ribonucleoside triphosphate binding…	actin filament;basal cortex;cell cortex part;cell part;cytoplasmic part;cytoskeletal part;intracellular membrane-bounded organelle;intracellular organelle;intracellular organelle part;intracellular part;lateral plasma membrane;macromolecular complex;membrane;membrane part;membrane-bounded organelle;nucleus;organelle;organelle part;plasma membrane;plasma membrane part;protein complex	22	22	18	36.1	36.1	29.7	82.019	0	32.294	144520000	33	17.3045	16.5138	17.8793	18.9095	18.662	19.6541	16.3428	17.2307	17.7765	16.9535	17.848	17.0013
+	2.52947	1.93209	A0A0G2JUQ5;Q498N4;A0A0G2JTT2;Q66WT9;O55012;O55012-2	Phosphatidylinositol-binding clathrin assembly protein	460	Picalm	anatomical structure morphogenesis;axonogenesis;biological regulation;cargo loading into vesicle;cation homeostasis;cell part morphogenesis;cell projection morphogenesis;cell projection organization;cell proliferation;cellular component assembly;cellular component assembly at cellular level;cellular component morphogenesis;cellular component organization;cellular component organization at cellula…	1-phosphatidylinositol binding;binding;binding, bridging;clathrin adaptor activity;clathrin binding;identical protein binding;lipid binding;phosphatidylinositol binding;phospholipid binding;protein binding;protein binding, bridging;protein domain specific binding;SH3 domain binding	cell body;cell part;clathrin-coated vesicle;coated pit;coated vesicle;cytoplasmic membrane-bounded vesicle;cytoplasmic part;cytoplasmic vesicle;endosome;Golgi apparatus;intracellular membrane-bounded organelle;intracellular organelle;intracellular part;membrane;membrane part;membrane-bounded organelle;membrane-bounded vesicle;neuronal cell body;nucleus;organelle;plasma membrane;postsynaptic membr…	22	22	2	41.7	41.7	7.3	69.342	0	78.758	1789000000	96	19.6152	20.5603	20.2732	22.5633	22.7172	23.3831	20.7454	21.2735	20.8484	17.029	17.2745	17.1977
	0.850097	1.9311	G3V755;Q63532	Cornifin-A	10727	Sprr1a	cellular macromolecule metabolic process;cellular metabolic process;cellular process;cellular protein metabolic process;developmental process;keratinization;macromolecule metabolic process;macromolecule modification;metabolic process;peptide cross-linking;primary metabolic process;protein metabolic process;protein modification process		cell part;cell periphery;cytoplasm;intracellular part	11	11	11	96.7	96.7	96.7	16.732	0	74.098	1609600000	120	17.1344	20.1154	21.5593	24.0389	20.9939	23.754	21.0265	20.2684	21.6985	15.4959	16.4529	18.4591
	1.38038	1.91968	Q920Q0	Paralemmin-1	16423	Palm	biological regulation;cellular component organization;cellular component organization at cellular level;cellular component organization or biogenesis;cellular component organization or biogenesis at cellular level;cellular process;cellular response to abiotic stimulus;cellular response to electrical stimulus;cellular response to stimulus;cytoskeleton organization;developmental maturation;developm…		apicolateral plasma membrane;axon;basolateral plasma membrane;cell part;cell projection;cell projection membrane;cell projection part;cytoplasm;dendrite membrane;dendritic spine membrane;filopodium membrane;internal side of plasma membrane;intracellular organelle part;intracellular part;leading edge membrane;membrane;membrane part;neuron projection;neuron projection membrane;nuclear part;nucleopl…	9	9	9	27.2	27.2	27.2	41.926	0	16.75	68688000	20	16.8021	17.2669	17.3559	18.1773	19.5556	20.215	17.2352	17.8809	17.0728	15.5873	16.6835	17.2739
	1.04366	1.91453	B5DFK6		4111	Ap3d1	anterograde axon cargo transport;anterograde synaptic vesicle transport;antigen processing and presentation;antigen processing and presentation of exogenous antigen;antigen processing and presentation of lipid antigen via MHC class Ib;antigen processing and presentation via MHC class Ib;antigen processing and presentation, exogenous lipid antigen via MHC class Ib;axon cargo transport;biological r…		axon part;cell part;cell projection part;cytoplasmic part;endosomal part;endosome membrane;intracellular organelle part;intracellular part;lysosomal membrane;macromolecular complex;membrane;membrane coat;membrane part;nuclear part;nucleoplasm;organelle membrane;organelle part;protein complex;synapse part;terminal button;vacuolar membrane;vacuolar part	24	24	24	25.3	25.3	25.3	135.67	0	111.44	606560000	100	16.4711	19.9525	20.4262	19.7555	20.3087	21.1014	16.939	19.2943	19.1887	16.5081	17.1371	17.2378
	0.64348	1.9026	Q63692;A0A140TAG9;A0A0G2K3C1	Hsp90 co-chaperone Cdc37;Hsp90 co-chaperone Cdc37, N-terminally processed	3190	Cdc37	biological regulation;cellular macromolecule metabolic process;cellular metabolic process;cellular process;cellular protein metabolic process;macromolecule metabolic process;metabolic process;posttranscriptional regulation of gene expression;primary metabolic process;protein folding;protein metabolic process;protein stabilization;regulation of biological process;regulation of biological quality;r…	binding;chaperone binding;enzyme binding;heat shock protein binding;kinase binding;mitogen-activated protein kinase kinase kinase binding;protein binding;protein C-terminus binding;protein kinase B binding;protein kinase binding;unfolded protein binding	cell part;cell projection membrane;cell projection part;cytoplasm;cytoplasmic part;cytosol;extracellular membrane-bounded organelle;extracellular organelle;extracellular region part;extracellular vesicular exosome;intracellular part;leading edge membrane;macromolecular complex;membrane part;membrane-bounded organelle;membrane-bounded vesicle;organelle;plasma membrane part;protein complex;ruffle m…	10	10	10	25.6	25.6	25.6	44.51	0	83.98	749680000	66	19.8067	21.2382	21.3607	22.146	20.3039	21.2965	16.9146	20.8125	20.3115	16.7159	17.2106	16.8453
+	1.99941	1.87334	B5DF62	Non-specific serine/threonine protein kinase	4056	Pak4	actin cytoskeleton organization;actin filament-based process;activation of protein kinase activity;biological regulation;cell migration;cell motility;cellular component movement;cellular component organization;cellular component organization at cellular level;cellular component organization or biogenesis;cellular component organization or biogenesis at cellular level;cellular process;cellular res…	adenyl nucleotide binding;adenyl ribonucleotide binding;ATP binding;binding;catalytic activity;enzyme binding;GTPase binding;kinase activity;nucleotide binding;phosphotransferase activity, alcohol group as acceptor;protein binding;protein kinase activity;protein serine/threonine kinase activity;purine nucleotide binding;purine ribonucleoside triphosphate binding;purine ribonucleotide binding;Rac …	adherens junction;anchoring junction;cell junction;cell part;cell-substrate adherens junction;cell-substrate junction;cytoplasm;focal adhesion;intracellular part	10	10	9	22.4	22.4	20.4	64.749	0	9.9118	59087000	15	17.9546	17.3767	16.7313	19.0535	18.6823	19.75	17.2554	16.8553	17.7551	16.695	17.7128	17.401
	0.634804	1.82267	O35964	Endophilin-A2	12096	Sh3gl1	cellular component organization;cellular component organization or biogenesis;cellular membrane organization;cellular process;endocytosis;establishment of localization;membrane invagination;membrane organization;transport;vesicle-mediated transport	binding;enzyme binding;GTPase binding;lipid binding;phosphatase binding;protein binding	cell junction;cell part;cell projection;cytoplasmic part;cytoskeletal part;early endosome membrane;endosomal part;endosome membrane;intracellular non-membrane-bounded organelle;intracellular organelle;intracellular organelle part;intracellular part;macromolecular complex;membrane;non-membrane-bounded organelle;organelle;organelle membrane;organelle part;podosome;protein complex	17	17	12	39.7	39.7	34.8	41.492	0	32.041	884030000	66	17.1367	19.6098	19.3155	21.791	21.2942	22.0374	17.376	21.5416	20.737	17.7639	17.2829	16.7543
+	1.77025	1.80949	Q6DGG9		15710	Camlg	biological regulation;cell surface receptor linked signaling pathway;cellular macromolecule metabolic process;cellular metabolic process;cellular process;cellular response to stimulus;enzyme linked receptor protein signaling pathway;epidermal growth factor receptor signaling pathway;macromolecule metabolic process;metabolic process;receptor metabolic process;receptor recycling;regulation of biolo…	binding;cell adhesion molecule binding;protein binding	cell part;cytoplasmic part;endoplasmic reticulum;intracellular membrane-bounded organelle;intracellular organelle;intracellular part;membrane;membrane-bounded organelle;organelle	8	8	8	38.3	38.3	38.3	32.79	0	44.38	129700000	24	17.0734	17.279	17.1985	20.4076	19.8392	20.2222	17.8229	19.1946	18.023	16.0784	16.4292	15.8015
	1.27113	1.77386	A0A5H1ZRV3;D3ZQL7		3305	Tppp	biological regulation;cellular component assembly;cellular component assembly at cellular level;cellular component organization;cellular component organization at cellular level;cellular component organization or biogenesis;cellular component organization or biogenesis at cellular level;cellular macromolecular complex assembly;cellular macromolecular complex subunit organization;cellular process;…	binding;cytoskeletal protein binding;microtubule binding;protein binding;tubulin binding	cell part;cytoplasmic part;cytoskeletal part;intracellular membrane-bounded organelle;intracellular organelle;intracellular organelle part;intracellular part;macromolecular complex;membrane-bounded organelle;microtubule;nucleus;organelle;organelle part;perinuclear region of cytoplasm;protein complex	8	8	8	38.3	38.3	38.3	25.583	0	7.7983	127300000	26	17.708	17.0023	17.7124	19.1621	19.8185	19.765	16.6759	17.9362	18.8119	18.2048	16.8886	17.6618
	1.2741	1.773	Q6PCT3	Tumor protein D54	15906	Tpd52l2			cell part;cytoplasm;cytoplasmic part;intracellular part;perinuclear region of cytoplasm	18	18	18	57.3	57.3	57.3	23.992	0	103.8	714690000	75	16.9848	20.6105	20.6105	22.0785	21.1446	22.445	19.0707	20.7319	20.5465	16.3741	15.9408	17.341
	1.48664	1.72589	Q66HA5;Q66HA5-2	Coiled-coil and C2 domain-containing protein 1A	15345	Cc2d1a	biological regulation;biosynthetic process;cellular biosynthetic process;cellular macromolecule biosynthetic process;cellular macromolecule metabolic process;cellular metabolic process;cellular nitrogen compound metabolic process;cellular process;macromolecule biosynthetic process;macromolecule metabolic process;metabolic process;negative regulation of biological process;negative regulation of bi…	binding;core promoter proximal region DNA binding;core promoter proximal region sequence-specific DNA binding;DNA binding;molecular transducer activity;nucleic acid binding;nucleic acid binding transcription factor activity;regulatory region DNA binding;regulatory region nucleic acid binding;RNA polymerase II core promoter proximal region sequence-specific DNA binding;RNA polymerase II core promo…	cell part;cytoplasm;extracellular membrane-bounded organelle;extracellular organelle;extracellular region part;extracellular vesicular exosome;intracellular membrane-bounded organelle;intracellular organelle;intracellular part;membrane;membrane-bounded organelle;membrane-bounded vesicle;nucleus;organelle;vesicle	12	12	12	15.9	15.9	15.9	103.59	0.00076336	5.9465	60880000	15	16.8334	17.669	17.4716	19.4108	18.5527	19.8761	17.3992	16.9998	18.263	16.7601	17.6997	17.0386
	0.925063	1.71233	P62836	Ras-related protein Rap-1A	13244	Rap1a	anatomical structure development;biological regulation;cell development;cellular developmental process;cellular process;cellular response to cAMP;cellular response to chemical stimulus;cellular response to organic substance;cellular response to stimulus;developmental process;endothelial cell development;epithelial cell development;establishment of endothelial barrier;establishment of localization…	binding;catalytic activity;enzyme regulator activity;GTP binding;GTPase activity;GTPase regulator activity;guanyl nucleotide binding;guanyl ribonucleotide binding;guanyl-nucleotide exchange factor activity;hydrolase activity;hydrolase activity, acting on acid anhydrides;hydrolase activity, acting on acid anhydrides, in phosphorus-containing anhydrides;nucleoside-triphosphatase activity;nucleoside…	cell junction;cell part;cell projection;cytoplasm;cytoplasmic part;cytosol;early endosome;endosome;extracellular membrane-bounded organelle;extracellular organelle;extracellular region part;extracellular vesicular exosome;guanyl-nucleotide exchange factor complex;intracellular membrane-bounded organelle;intracellular organelle;intracellular part;late endosome;macromolecular complex;membrane;membr…	9	9	2	65.2	65.2	21.2	20.987	0	25.772	296160000	40	16.4542	19.7415	19.6138	19.0652	19.6055	18.4161	16.8225	18.87	16.2574	16.5303	19.8529	19.3662
	1.50123	1.70071	F1LXA9		9491	Plekha2		1-phosphatidylinositol binding;binding;lipid binding;phosphatidylinositol binding;phospholipid binding		11	11	11	34.4	34.4	34.4	47.246	0	21.862	73333000	29	18.3779	18.2338	18.0464	18.6315	19.3806	19.9389	16.9094	18.1076	17.8319	17.513	16.8857	16.8656
	1.60004	1.68256	A0A0G2K1M2;F1LNM0;Q62696	Disks large homolog 1	1576	Dlg1	actin cytoskeleton organization;actin filament organization;actin filament-based process;activation of protein kinase activity;adaptive immune response;adaptive immune response based on somatic recombination of immune receptors built from immunoglobulin superfamily domains;amyloid precursor protein metabolic process;anatomical structure development;anatomical structure morphogenesis;biological ad…	binding;catalytic activity;enzyme binding;glutamate receptor binding;guanylate kinase activity;ionotropic glutamate receptor binding;kinase activity;kinase binding;nucleobase-containing compound kinase activity;nucleotide kinase activity;PDZ domain binding;phosphatase binding;phosphotransferase activity, phosphate group as acceptor;protein binding;protein C-terminus binding;protein domain specifi…	axon part;basal lamina;basal plasma membrane;basolateral plasma membrane;cell junction;cell part;cell projection;cell projection membrane;cell projection part;cell-cell junction;cytoplasmic part;cytoskeletal part;endoplasmic reticulum;endoplasmic reticulum membrane;endoplasmic reticulum part;extracellular matrix part;extracellular membrane-bounded organelle;extracellular organelle;extracellular r…	25	25	23	41	41	36.9	101.16	0	39.787	236140000	65	17.3235	17.6478	18.454	18.9486	19.5268	20.5752	18.1513	17.9081	17.9436	16.6517	17.1352	16.3105
	0.819765	1.67194	Q9WVE9;Q9WVE9-1;Q9WVE9-2	Intersectin-1	16813	Itsn1	cellular component organization;cellular component organization or biogenesis;cellular membrane organization;cellular process;endocytosis;establishment of localization;establishment of localization in cell;exocytosis;membrane invagination;membrane organization;secretion;secretion by cell;transport;vesicle-mediated transport	binding;calcium ion binding;cation binding;ion binding;metal ion binding	axon part;cell junction;cell part;cell projection;cell projection part;coated pit;lamellipodium;membrane part;synapse part;terminal button	37	32	20	25.9	23.4	15.2	194.19	0	60.98	348720000	71	16.3968	17.8707	17.5244	20.0144	18.6706	20.3307	16.414	18.677	18.9088	16	16.1973	18.1289
	0.927493	1.66973	M0RCH6		11869	Chmp4b	establishment of localization;establishment of localization in cell;intracellular transport;transport;vacuolar transport			9	9	3	34.2	34.2	12.6	24.812	0	30.098	188650000	34	16.7446	16.7397	17.4953	20.899	19.0577	19.8147	16.9658	19.0475	18.7488	18.0171	16.2534	16.6692
	1.09586	1.66953	Q4KLN7;A0A0G2K4J0;M0R738	ADP-ribosylation factor GTPase-activating protein 3	13882	Arfgap3	cellular process;establishment of localization;establishment of localization in cell;establishment of protein localization;protein secretion;protein transport;secretion;secretion by cell;transport;vesicle-mediated transport	binding;cation binding;enzyme activator activity;enzyme regulator activity;GTPase activator activity;GTPase regulator activity;ion binding;metal ion binding;nucleoside-triphosphatase regulator activity;transition metal ion binding;zinc ion binding	cell part;cytoplasmic part;cytosol;Golgi apparatus;Golgi apparatus part;Golgi membrane;intracellular membrane-bounded organelle;intracellular organelle;intracellular organelle part;intracellular part;membrane;membrane-bounded organelle;organelle;organelle membrane;organelle part	13	12	12	21.5	19.6	19.6	57.67	0	23.551	226820000	33	17.5151	17.0242	18.8382	19.7724	19.3042	21.0461	17.3879	18.8264	18.8997	17.6481	17.0483	17.2479
+	1.73417	1.66696	A0A0G2K7G2		2379					12	9	9	28.9	25.6	25.6	50.104	0	15.638	79640000	20	17.3714	16.546	17.3643	19.6444	19.0997	19.1226	17.046	17.4394	18.3804	17.9377	16.5628	16.1441
	1.25253	1.66468	M0R9L3		11693	Snx9	biological regulation;cell cycle cytokinesis;cell cycle phase;cell cycle process;cellular component assembly;cellular component assembly at cellular level;cellular component organization;cellular component organization at cellular level;cellular component organization or biogenesis;cellular component organization or biogenesis at cellular level;cellular macromolecular complex assembly;cellular ma…	1-phosphatidylinositol binding;binding;lipid binding;phosphatidylinositol binding;phospholipid binding	cell part;clathrin-coated vesicle;coated vesicle;cytoplasmic membrane-bounded vesicle;cytoplasmic part;cytoplasmic vesicle;cytoplasmic vesicle membrane;cytoplasmic vesicle part;endosome;extracellular membrane-bounded organelle;extracellular organelle;extracellular region part;extracellular vesicular exosome;extrinsic to internal side of plasma membrane;extrinsic to membrane;extrinsic to plasma me…	13	13	13	34.2	34.2	34.2	66.023	0	16.747	109340000	26	17.1513	17.2173	17.1976	19.4558	19.4295	20.1026	17.9595	19.0278	17.0067	17.6996	17.951	17.8031
	0.533153	1.6586	Q8VIL3	ZW10 interactor	16386	Zwint	biological regulation;cell cycle checkpoint;cell cycle process;cell division;cellular component organization;cellular component organization at cellular level;cellular component organization or biogenesis;cellular component organization or biogenesis at cellular level;cellular process;chromosome organization;chromosome segregation;establishment of localization;establishment of localization in cel…		cell part;cell projection;chromosomal part;condensed chromosome kinetochore;cytoplasm;dendrite;intracellular membrane-bounded organelle;intracellular non-membrane-bounded organelle;intracellular organelle;intracellular organelle part;intracellular part;kinetochore;macromolecular complex;membrane-bounded organelle;neuron projection;non-membrane-bounded organelle;nucleus;organelle;organelle part;pr…	19	19	19	60.5	60.5	60.5	30.142	0	282.7	1455000000	112	18.3296	21.136	22.4275	21.4906	20.9055	21.4971	16.9274	20.8998	21.0902	17.1876	17.9874	16.2107
+	1.77559	1.65022	P06685	Sodium/potassium-transporting ATPase subunit alpha-1	12343	Atp1a1	biological regulation;cardiac muscle contraction;cation homeostasis;cation transport;cellular cation homeostasis;cellular chemical homeostasis;cellular homeostasis;cellular ion homeostasis;cellular metal ion homeostasis;cellular monovalent inorganic cation homeostasis;cellular potassium ion homeostasis;cellular potassium ion transport;cellular process;cellular response to abiotic stimulus;cellula…	active transmembrane transporter activity;adenyl nucleotide binding;adenyl ribonucleotide binding;ADP binding;alkali metal ion binding;ankyrin binding;ATP binding;ATPase activity;ATPase activity, coupled;ATPase activity, coupled to movement of substances;ATPase activity, coupled to transmembrane movement of ions;ATPase activity, coupled to transmembrane movement of ions, phosphorylative mechanism…	apical plasma membrane;basolateral plasma membrane;caveola;cell junction;cell part;cell-cell contact zone;cell-cell junction;cytoplasmic membrane-bounded vesicle;cytoplasmic part;cytoplasmic vesicle;endoplasmic reticulum;endosome;extracellular membrane-bounded organelle;extracellular organelle;extracellular region part;extracellular vesicular exosome;Golgi apparatus;integral to membrane;intercala…	37	37	22	39	39	22.5	113.05	0	88.269	1504400000	215	20.8706	20.6125	20.7845	21.9207	21.6974	21.6205	20.9058	19.7716	19.6106	21.3942	19.9706	20.1239
	1.25626	1.64992	Q6P0K8	Junction plakoglobin	15833	Jup	adherens junction assembly;adherens junction organization;anatomical structure development;biological adhesion;biological regulation;cell adhesion;cell junction assembly;cell junction organization;cell migration;cell motility;cell-cell adhesion;cell-cell junction assembly;cell-cell junction organization;cellular component assembly;cellular component assembly at cellular level;cellular component m…	alpha-catenin binding;binding;cadherin binding;cell adhesion molecule binding;enzyme binding;kinase binding;molecular transducer activity;phosphatase binding;protein binding;protein binding transcription factor activity;protein kinase binding;protein phosphatase binding;signal transducer activity;structural molecule activity;transcription coactivator activity;transcription cofactor activity;trans…	adherens junction;anchoring junction;apicolateral plasma membrane;catenin complex;catenin-TCF7L2 complex;cell junction;cell part;cell-cell adherens junction;cell-cell junction;cell-substrate adherens junction;cell-substrate junction;contractile fiber part;cytoplasm;cytoplasmic part;cytoskeletal part;cytosol;cytosolic part;desmosome;extracellular membrane-bounded organelle;extracellular organelle;…	16	16	14	33	33	29.9	81.8	0	49.426	112390000	37	19.5626	17.3251	16.8926	20.2518	18.8352	20.008	18.865	17.3826	17.8976	19.407	17.9988	16.3523
	1.00071	1.63682	Q99MZ8;A0A096MJG7	LIM and SH3 domain protein 1	16478	Lasp1;LOC102554591	cellular process;establishment of localization;ion transmembrane transport;ion transport;transmembrane transport;transport	binding;cation binding;ion binding;ion transmembrane transporter activity;metal ion binding;substrate-specific transmembrane transporter activity;substrate-specific transporter activity;transition metal ion binding;transmembrane transporter activity;transporter activity;zinc ion binding	adherens junction;anchoring junction;cell cortex part;cell junction;cell part;cell-substrate adherens junction;cell-substrate junction;cortical actin cytoskeleton;cortical cytoskeleton;cytoplasmic part;cytoskeletal part;cytoskeleton;extracellular membrane-bounded organelle;extracellular organelle;extracellular region part;extracellular vesicular exosome;focal adhesion;intracellular non-membrane-b…	11	11	11	36.1	36.1	36.1	29.97	0	11.398	125390000	24	17.1112	17.5811	16.9793	20.2821	19.5537	19.5278	16.7024	18.9692	18.7815	16.4528	17.3998	16.9177
	0.457695	1.63364	B2RZ08		3868	Tmem263				5	5	5	58.3	58.3	58.3	11.549	0	55.74	348180000	41	22.9938	20.309	20.1317	20.6337	22.268	21.0425	21.8598	20.2745	16.909	20.3881	22.4916	20.7999
	1.51813	1.63362	A0A0G2KB58;Q7TT49	Serine/threonine-protein kinase MRCK beta	2851	Cdc42bpb	actin cytoskeleton organization;actin cytoskeleton reorganization;actin filament-based process;actomyosin structure organization;biological regulation;cell migration;cell motility;cellular component movement;cellular component organization;cellular component organization at cellular level;cellular component organization or biogenesis;cellular component organization or biogenesis at cellular level…	adenyl nucleotide binding;adenyl ribonucleotide binding;ATP binding;binding;catalytic activity;cation binding;enzyme binding;GTPase binding;ion binding;kinase activity;magnesium ion binding;metal ion binding;nucleotide binding;phosphotransferase activity, alcohol group as acceptor;protein binding;protein kinase activity;protein serine/threonine kinase activity;purine nucleotide binding;purine rib…	actomyosin;cell junction;cell leading edge;cell part;cell-cell junction;cytoplasm;cytoskeletal part;extracellular membrane-bounded organelle;extracellular organelle;extracellular region part;extracellular vesicular exosome;intracellular organelle part;intracellular part;membrane;membrane-bounded organelle;membrane-bounded vesicle;organelle;organelle part;plasma membrane;vesicle	26	26	23	20.7	20.7	18.9	194.14	0	23.518	149130000	55	17.6202	17.8593	18.8221	19.0448	19.8711	19.1896	17.1044	17.5515	18.5488	17.4988	17.1543	16.4965
	0.954797	1.60031	D3ZYR1	F-BAR domain only protein 2	6929	Fcho2	cellular component assembly;cellular component assembly at cellular level;cellular component organization;cellular component organization at cellular level;cellular component organization or biogenesis;cellular component organization or biogenesis at cellular level;cellular localization;cellular macromolecular complex assembly;cellular macromolecular complex subunit organization;cellular macromol…	binding;lipid binding;phosphatidylinositol binding;phosphatidylinositol-4,5-bisphosphate binding;phosphatidylserine binding;phospholipid binding	cell part;clathrin-coated vesicle;coated pit;coated vesicle;cytoplasmic membrane-bounded vesicle;cytoplasmic part;cytoplasmic vesicle;intracellular membrane-bounded organelle;intracellular organelle;intracellular part;membrane;membrane part;membrane-bounded organelle;membrane-bounded vesicle;organelle;plasma membrane;vesicle	21	21	21	37.8	37.8	37.8	88.711	0	119.56	565600000	75	16.5289	18.0194	16.8655	19.1428	20.0649	20.2386	16.818	19.1027	18.7247	17.0357	17.3987	16.2474
	1.62128	1.59305	Q4V7C7;A0A0G2K1C0;F1LY09	Actin-related protein 3	1532	Actr3;Actr3b	actin cytoskeleton organization;actin filament organization;actin filament-based process;actin nucleation;anatomical structure morphogenesis;Arp2/3 complex-mediated actin nucleation;asymmetric cell division;biological regulation;cell cycle cytokinesis;cell cycle process;cell division;cell part morphogenesis;cell projection morphogenesis;cell projection organization;cellular component morphogenesi…	adenyl nucleotide binding;adenyl ribonucleotide binding;ATP binding;binding;nucleotide binding;purine nucleotide binding;purine ribonucleoside triphosphate binding;purine ribonucleotide binding;ribonucleotide binding;structural constituent of cytoskeleton;structural molecule activity	adherens junction;anchoring junction;Arp2/3 protein complex;cell junction;cell leading edge;cell part;cell projection;cell-cell junction;cell-substrate adherens junction;cell-substrate junction;cytoplasm;cytoplasmic part;cytoskeletal part;excitatory synapse;extracellular membrane-bounded organelle;extracellular organelle;extracellular region part;extracellular vesicular exosome;focal adhesion;Gol…	9	9	9	33	33	33	47.357	0	38.569	199190000	31	17.7117	20.251	19.9356	19.7572	19.8613	19.3679	18.2639	18.6857	17.2576	20.4946	17.6555	19.4488
	1.07025	1.58631	A0A0H2UHM5;P11598	Protein disulfide-isomerase A3	3006	Pdia3	biological regulation;cell redox homeostasis;cellular homeostasis;cellular macromolecule metabolic process;cellular metabolic process;cellular process;cellular protein metabolic process;cellular response to stimulus;cellular response to stress;homeostatic process;macromolecule metabolic process;metabolic process;primary metabolic process;protein folding;protein metabolic process;regulation of bio…	catalytic activity;intramolecular oxidoreductase activity;intramolecular oxidoreductase activity, interconverting keto- and enol-groups;intramolecular oxidoreductase activity, transposing S-S bonds;isomerase activity;protein disulfide isomerase activity	adherens junction;anchoring junction;cell junction;cell part;cell surface;cell-substrate adherens junction;cell-substrate junction;cytoplasmic membrane-bounded vesicle;cytoplasmic part;cytoplasmic vesicle;endoplasmic reticulum;endoplasmic reticulum lumen;endoplasmic reticulum part;extracellular membrane-bounded organelle;extracellular organelle;extracellular region part;extracellular vesicular ex…	33	33	33	58.4	58.4	58.4	57.078	0	67.71	737150000	128	16.6495	21.4019	18.4204	19.7296	19.2888	17.6092	16.768	17.554	17.5467	19.7368	17.9421	20.1837
	0.511626	1.58474	Q1AAU6;Q1AAU6-2;A0A0G2JX76;Q1AAU6-3;A0A0G2K451;A0A0G2JZQ0	Arf-GAP with SH3 domain, ANK repeat and PH domain-containing protein 1	13572	Asap1	anatomical structure morphogenesis;cell part morphogenesis;cell projection morphogenesis;cell projection organization;cellular component morphogenesis;cellular component organization;cellular component organization at cellular level;cellular component organization or biogenesis;cellular component organization or biogenesis at cellular level;cellular developmental process;cellular process;cilium m…	binding;cation binding;enzyme activator activity;enzyme regulator activity;GTPase activator activity;GTPase regulator activity;ion binding;metal ion binding;nucleoside-triphosphatase regulator activity;transition metal ion binding;zinc ion binding	cell part;cytoplasm;intracellular part;membrane	25	25	24	27.7	27.7	27.1	127.09	0	65.142	1238000000	47	17.451	17.1141	17.79	21.775	20.9451	22.1849	17.4884	21.7857	20.8767	17.2199	17.8244	16.6082
+	2.52824	1.58319	A0A0G2K930;P09527	Ras-related protein Rab-7a	2591	Rab7a	anatomical structure homeostasis;biological regulation;bone resorption;catabolic process;cation homeostasis;cellular catabolic process;cellular cation homeostasis;cellular chemical homeostasis;cellular component organization;cellular component organization at cellular level;cellular component organization or biogenesis;cellular component organization or biogenesis at cellular level;cellular homeo…	binding;catalytic activity;enzyme binding;GDP binding;GTP binding;GTPase activity;GTPase binding;guanyl nucleotide binding;guanyl ribonucleotide binding;hydrolase activity;hydrolase activity, acting on acid anhydrides;hydrolase activity, acting on acid anhydrides, in phosphorus-containing anhydrides;nucleoside-triphosphatase activity;nucleotide binding;protein binding;purine nucleotide binding;pu…	axon part;cell part;cell projection part;cytoplasmic membrane-bounded vesicle;cytoplasmic part;cytoplasmic vesicle;cytoplasmic vesicle membrane;cytoplasmic vesicle part;endocytic vesicle;endocytic vesicle membrane;endosome;extracellular membrane-bounded organelle;extracellular organelle;extracellular region part;extracellular vesicular exosome;Golgi apparatus;intracellular membrane-bounded organe…	8	8	8	63.3	63.3	63.3	21.203	0	9.213	104440000	14	16.5925	16.2532	17.2532	19.4581	18.6497	19.2725	17.5806	17.5161	17.5341	15.7172	16.7102	17.5715
	1.07975	1.57675	D3ZY47		6866	RGD1559896			cell part;cytoplasm;intracellular part	12	12	12	51.9	51.9	51.9	35.668	0	15.201	90246000	17	17.117	17.3974	17.1959	19.2925	18.9914	19.7449	16.7973	17.4985	19.0028	16.3722	17.4052	16.8388
+	1.7755	1.57419	Q3MIE4	Synaptic vesicle membrane protein VAT-1 homolog	13726	Vat1	biological regulation;negative regulation of biological process;negative regulation of cellular component organization;negative regulation of cellular process;negative regulation of developmental process;negative regulation of mitochondrial fusion;negative regulation of mitochondrion organization;negative regulation of organelle organization;regulation of anatomical structure morphogenesis;regula…	binding;catalytic activity;cation binding;ion binding;metal ion binding;oxidoreductase activity;transition metal ion binding;zinc ion binding	cell part;cytoplasmic part;extracellular membrane-bounded organelle;extracellular organelle;extracellular region part;extracellular vesicular exosome;intracellular organelle part;intracellular part;membrane;membrane-bounded organelle;membrane-bounded vesicle;mitochondrial membrane;mitochondrial outer membrane;mitochondrial part;organelle;organelle membrane;organelle outer membrane;organelle part;…	8	8	8	32.2	32.2	32.2	43.118	0	14.524	104720000	26	17.3127	19.58	18.1499	18.5754	19.4332	18.8883	17.1722	18.0022	16.9999	17.1009	17.2843	16.761
	1.0526	1.5602	F1LRV4		9125	Hspa4	cellular component assembly;cellular component assembly at cellular level;cellular component organization;cellular component organization at cellular level;cellular component organization or biogenesis;cellular component organization or biogenesis at cellular level;cellular macromolecular complex assembly;cellular macromolecular complex subunit organization;cellular membrane organization;cellular…	adenyl nucleotide binding;adenyl ribonucleotide binding;ATP binding;binding;nucleotide binding;purine nucleotide binding;purine ribonucleoside triphosphate binding;purine ribonucleotide binding;ribonucleotide binding	cell part;cytoplasmic part;cytosol;extracellular membrane-bounded organelle;extracellular organelle;extracellular region part;extracellular vesicular exosome;intracellular membrane-bounded organelle;intracellular organelle;intracellular part;membrane-bounded organelle;membrane-bounded vesicle;mitochondrion;organelle;vesicle	34	33	2	46.8	45.1	1.2	94.025	0	70.22	671450000	113	17.518	20.5244	20.6817	20.511	18.8438	20.0087	17.2662	18.5344	18.8823	16.6632	16.8122	16.0554
	1.17981	1.55305	D3ZNQ6		5876	Ube2m	biological regulation;cellular macromolecule metabolic process;cellular metabolic process;cellular process;cellular protein metabolic process;macromolecule metabolic process;macromolecule modification;metabolic process;positive regulation of apoptosis;positive regulation of biological process;positive regulation of cell death;positive regulation of cellular process;positive regulation of neuron a…	acid-amino acid ligase activity;catalytic activity;ligase activity;ligase activity, forming carbon-nitrogen bonds;NEDD8 ligase activity;protein-glutamic acid ligase activity;ribosomal S6-glutamic acid ligase activity;small conjugating protein ligase activity;ubiquitin-protein ligase activity	cell part;cytoplasm;extracellular membrane-bounded organelle;extracellular organelle;extracellular region part;extracellular vesicular exosome;intracellular part;membrane-bounded organelle;membrane-bounded vesicle;organelle;vesicle	8	8	8	44.3	44.3	44.3	20.9	0	18.147	563320000	49	16.2002	19.0715	18.831	20.3814	20.4944	20.5739	17.7006	19.4693	19.6208	16.814	17.6289	16.878
+	1.90203	1.54998	Q5XIC8	Alpha-ketoglutarate-dependent dioxygenase alkB homolog 3	14873	Alkbh3	biological regulation;cell proliferation;cellular macromolecule metabolic process;cellular metabolic process;cellular nitrogen compound metabolic process;cellular process;cellular response to stimulus;cellular response to stress;demethylation;DNA dealkylation;DNA dealkylation involved in DNA repair;DNA demethylation;DNA metabolic process;DNA modification;DNA repair;macromolecule metabolic process…	binding;catalytic activity;cation binding;cytosine C-5 DNA demethylase activity;demethylase activity;DNA demethylase activity;DNA-N1-methyladenine dioxygenase activity;ferrous iron binding;hydrolase activity;ion binding;iron ion binding;metal ion binding;oxidoreductase activity;oxidoreductase activity, acting on paired donors, with incorporation or reduction of molecular oxygen;oxidoreductase act…	cell part;cytoplasmic part;intracellular membrane-bounded organelle;intracellular organelle;intracellular organelle part;intracellular part;membrane-bounded organelle;mitochondrion;nuclear part;nucleoplasm;organelle;organelle part	7	7	7	28.8	28.8	28.8	34.011	0	10.725	56128000	14	17.6084	16.7049	17.1822	19.3439	18.9247	18.8353	16.9518	18.0689	17.4333	16.3272	16.9441	16.6429
	1.19578	1.53939	Q5XFX0	Transgelin-2	14786	Tagln2	cell differentiation;cellular developmental process;cellular process;developmental process;epithelial cell differentiation		extracellular membrane-bounded organelle;extracellular organelle;extracellular region part;extracellular vesicular exosome;membrane-bounded organelle;membrane-bounded vesicle;organelle;vesicle	26	26	23	95.5	95.5	82.9	22.393	0	323.31	12706000000	235	23.911	24.762	25.1359	26.2207	25.5163	26.628	24.5433	23.718	25.4855	20.7266	20.8796	20.0147
	0.347519	1.53853	P55053	Fatty acid-binding protein, epidermal	13119	Fabp5	alcohol metabolic process;amine metabolic process;biosynthetic process;carbohydrate metabolic process;carbohydrate transport;cellular amine metabolic process;cellular biogenic amine metabolic process;cellular biosynthetic process;cellular carbohydrate metabolic process;cellular lipid metabolic process;cellular metabolic process;cellular nitrogen compound metabolic process;cellular process;establi…	binding;carboxylic acid binding;fatty acid binding;lipid binding;monocarboxylic acid binding;transporter activity	cell part;cytoplasm;extracellular membrane-bounded organelle;extracellular organelle;extracellular region part;extracellular vesicular exosome;intracellular part;membrane-bounded organelle;membrane-bounded vesicle;organelle;vesicle	12	12	12	70.4	70.4	70.4	15.059	0	33.938	242240000	31	17.3481	21.4463	17.7385	21.646	20.182	20.6985	22.8719	17.3993	17.6398	16.5025	20.3122	16.5503
	1.43087	1.5193	F1M7L9		10057		anatomical structure morphogenesis;biological adhesion;biological regulation;cardiac muscle tissue morphogenesis;cell adhesion;cell junction assembly;cell junction organization;cell-cell adhesion;cell-cell junction assembly;cell-cell junction organization;cellular component assembly;cellular component assembly at cellular level;cellular component organization;cellular component organization at ce…		adherens junction;anchoring junction;cell junction;cell part;cell-cell contact zone;cell-cell junction;cytoskeletal part;desmosome;intercalated disc;intermediate filament;intracellular organelle part;intracellular part;macromolecular complex;membrane;nuclear part;nucleoplasm;organelle part;plasma membrane;protein complex	7	7	7	13	13	13	88.596	0	9.2409	44175000	14	17.4686	16.7029	17.8383	18.7427	18.6459	19.4506	16.5795	17.8385	17.8633	16.5326	18.1401	17.9971
	0.571111	1.51124	Q4FZT2	Protein phosphatase methylesterase 1	13824	Ppme1	biological regulation;cellular macromolecule metabolic process;cellular metabolic process;cellular process;cellular protein metabolic process;demethylation;macromolecule metabolic process;macromolecule modification;metabolic process;one-carbon metabolic process;primary metabolic process;protein dealkylation;protein demethylation;protein metabolic process;protein modification process;regulation of…	binding;carboxylic ester hydrolase activity;catalytic activity;enzyme binding;enzyme regulator activity;hydrolase activity;hydrolase activity, acting on ester bonds;kinase binding;phosphatase regulator activity;protein binding;protein kinase binding;protein phosphatase regulator activity;protein phosphatase type 2A regulator activity		12	12	12	30.8	30.8	30.8	42.316	0	39.586	481570000	65	16.6765	18.6718	19.0874	20.7643	19.7081	20.6336	16.6782	20.4593	19.4347	16.4147	16.4945	17.3347
	0.495881	1.49835	A0A0G2JXT6;D3ZC22		1055	Mtmr6	cellular lipid metabolic process;cellular metabolic process;cellular process;dephosphorylation;glycerolipid metabolic process;glycerophospholipid metabolic process;lipid metabolic process;lipid modification;metabolic process;organophosphate metabolic process;phosphate-containing compound metabolic process;phosphatidylinositol dephosphorylation;phosphatidylinositol metabolic process;phospholipid d…	calcium activated cation channel activity;calcium-activated potassium channel activity;cation channel activity;cation transmembrane transporter activity;channel activity;gated channel activity;ion channel activity;ion gated channel activity;ion transmembrane transporter activity;passive transmembrane transporter activity;potassium channel activity;substrate-specific channel activity;substrate-spe…	cell part;cytoplasm;intracellular part	23	23	22	42.1	42.1	40.9	75.576	0	41.435	490040000	66	17.3973	18.9875	19.7912	20.4516	20.065	21.8711	16.9051	20.3606	20.627	17.7064	18.0608	16.9046
	0.843104	1.4959	O35889	Afadin	12089	Mllt4	biological adhesion;biological regulation;cell adhesion;cellular process;cellular response to stimulus;regulation of biological process;regulation of cellular process;response to stimulus;signal transduction	binding;LIM domain binding;protein binding;protein domain specific binding	adherens junction;anchoring junction;cell junction;cell part;cell-cell adherens junction;cell-cell junction;cytoplasmic part;cytosol;intracellular part	74	74	3	47.3	47.3	1.4	207.68	0	323.31	3212900000	327	17.8896	20.1685	19.8112	21.6997	22.1088	22.0415	18.8362	21.4178	21.1083	17.0472	17.5021	16.538
	0.749716	1.49411	A0A0G2K0V8;Q63525	Nuclear migration protein nudC	1471	Nudc	cell cycle phase;cell cycle process;cell division;cellular component organization;cellular component organization at cellular level;cellular component organization or biogenesis;cellular component organization or biogenesis at cellular level;cellular process;establishment of localization;establishment of localization in cell;establishment of nucleus localization;establishment of organelle localiz…		cell part;cytoplasmic part;cytoskeletal part;Golgi apparatus;intracellular membrane-bounded organelle;intracellular organelle;intracellular organelle part;intracellular part;macromolecular complex;membrane-bounded organelle;microtubule;nucleus;organelle;organelle part;protein complex	24	24	24	74.9	74.9	74.9	32.4	0	91.516	2725500000	107	20.5316	21.1702	21.9533	22.6211	20.9699	21.8969	18.7876	20.9297	21.2883	16.738	16.0513	17.3168
	0.822211	1.48507	Q1RP74		13585	LOC100911774				9	9	9	36.1	36.1	36.1	27.247	0	24.542	235610000	23	16.4095	16.5403	18.3874	19.3932	19.5724	19.8547	17.324	17.268	19.7732	16.6539	18.0649	16.4739
	1.43277	1.48072	F1LSR2;Q9EQH1	GRB2-associated-binding protein 2	9176	Gab2	biological regulation;cell differentiation;cell migration;cell motility;cell surface receptor linked signaling pathway;cellular component movement;cellular developmental process;cellular process;cellular response to stimulus;developmental process;enzyme linked receptor protein signaling pathway;inositol lipid-mediated signaling;integrin-mediated signaling pathway;intracellular signal transduction…	binding;binding, bridging;lipid binding;phosphatidylinositol binding;phosphatidylinositol-3,4,5-trisphosphate binding;phosphatidylinositol-3,4-bisphosphate binding;phospholipid binding;protein binding;protein binding, bridging;protein domain specific binding;receptor binding;receptor tyrosine kinase binding;signaling adaptor activity;transmembrane receptor protein tyrosine kinase adaptor activity	cell part;cytoplasm;intracellular part;macromolecular complex;membrane;plasma membrane;protein complex	14	14	14	25.6	25.6	25.6	73.271	0	34.169	87898000	27	17.259	17.3088	16.8784	19.693	19.7031	19.4235	17.1828	18.5643	18.6303	16.2875	16.4641	16.3429
	0.773159	1.46882	B2RYP4		3850	Snx2	anatomical structure morphogenesis;cell part morphogenesis;cell projection morphogenesis;cell projection organization;cellular component assembly;cellular component morphogenesis;cellular component organization;cellular component organization at cellular level;cellular component organization or biogenesis;cellular component organization or biogenesis at cellular level;cellular developmental proce…	binding;lipid binding;phosphatidylinositol binding;phospholipid binding	cell part;cytoplasmic part;endosomal part;endosome membrane;extracellular membrane-bounded organelle;extracellular organelle;extracellular region part;extracellular vesicular exosome;extrinsic to membrane;intracellular organelle part;intracellular part;macromolecular complex;membrane;membrane part;membrane-bounded organelle;membrane-bounded vesicle;organelle;organelle membrane;organelle part;prot…	17	17	16	31.6	31.6	29.5	58.53	0	26.09	381390000	60	17.6884	19.3599	19.3076	19.5165	19.9159	20.0124	16.6507	19.4638	18.9239	16.9273	18.0678	15.5941
	0.603175	1.46619	A0A0G2JWD6		861					29	29	7	29.7	29.7	8	121.5	0	24.377	353230000	50	16.858	20.1995	20.3256	20.9567	20.1378	21.4204	17.3344	20.5346	20.2474	17.4041	16.5252	17.589
+	2.56795	1.45619	P47875	Cysteine and glycine-rich protein 1	13001	Csrp1	anatomical structure development;biological adhesion;cell adhesion;cell-cell adhesion;cellular process;developmental process;homotypic cell-cell adhesion;nervous system development;platelet aggregation;system development	binding;cation binding;ion binding;metal ion binding;transition metal ion binding;zinc ion binding	adherens junction;anchoring junction;cell junction;cell part;cell-substrate adherens junction;cell-substrate junction;extracellular membrane-bounded organelle;extracellular organelle;extracellular region part;extracellular vesicular exosome;focal adhesion;intracellular membrane-bounded organelle;intracellular organelle;intracellular part;membrane-bounded organelle;membrane-bounded vesicle;nucleus…	11	11	11	58.5	58.5	58.5	20.613	0	207.5	2900800000	129	21.4489	21.8304	22.3225	23.3748	23.7657	23.9916	22.1167	22.1399	22.5068	16.538	17.0649	16.8816
	0.821458	1.43904	P09495;A0A0G2K2G8	Tropomyosin alpha-4 chain	12411	Tpm4	cell differentiation;cellular developmental process;cellular process;developmental process;multicellular organismal process;muscle contraction;muscle system process;osteoblast differentiation;system process	binding;cation binding;ion binding;metal ion binding	actin filament bundle;actomyosin;adherens junction;anchoring junction;cell cortex part;cell junction;cell part;cell-substrate adherens junction;cell-substrate junction;cortical cytoskeleton;cytoplasmic part;cytoskeletal part;cytoskeleton;extracellular membrane-bounded organelle;extracellular organelle;extracellular region part;extracellular vesicular exosome;filamentous actin;focal adhesion;intra…	22	22	13	62.9	62.9	51.2	28.509	0	71.108	521150000	91	17.3861	19.648	19.6999	19.5934	20.1205	19.5082	16.7348	19.241	18.9291	20.9242	19.8143	19.6877
	0.581224	1.43668	A0A0G2JWC6;G3V7W8;O08654	UPF0183 protein C16orf70 homolog	856	RGD621098	cellular process;establishment of localization;establishment of localization in cell;establishment of protein localization;Golgi to plasma membrane protein transport;Golgi to plasma membrane transport;Golgi vesicle transport;intracellular protein transport;intracellular transport;post-Golgi vesicle-mediated transport;protein transport;transport;vesicle-mediated transport	binding;glutamate receptor binding;protein binding;receptor binding	cell part;cell projection;clathrin coated vesicle membrane;coated vesicle membrane;cytoplasmic part;cytoplasmic vesicle membrane;cytoplasmic vesicle part;dendrite;Golgi apparatus part;intracellular organelle part;intracellular part;membrane;neuron projection;organelle membrane;organelle part;synapse part;synaptic vesicle membrane;trans-Golgi network;vesicle membrane	8	8	8	28	28	28	45.989	0	10.504	266930000	26	17.6816	19.4579	19.242	19.1943	19.5317	20.3543	16.9154	17.5355	20.3194	17.0269	18.167	16.0985
	0.476491	1.42313	Q5RJR2	Twinfilin-1	14618	Twf1	actin filament capping;barbed-end actin filament capping;biological regulation;cellular component organization;cellular component organization or biogenesis;maintenance of location;maintenance of protein location;negative regulation of actin filament depolymerization;negative regulation of actin filament polymerization;negative regulation of biological process;negative regulation of cellular comp…	binding;catalytic activity;kinase activity;lipid binding;phosphatidylinositol binding;phosphatidylinositol-4,5-bisphosphate binding;phospholipid binding;phosphotransferase activity, alcohol group as acceptor;protein kinase activity;protein tyrosine kinase activity;transferase activity;transferase activity, transferring phosphorus-containing groups	actin cytoskeleton;cell junction;cell part;cell projection;cell projection membrane;cell projection part;cell-cell junction;contractile fiber;cytoplasmic part;cytoskeleton;filopodium;intracellular non-membrane-bounded organelle;intracellular organelle;intracellular part;leading edge membrane;membrane part;myofibril;non-membrane-bounded organelle;organelle;perinuclear region of cytoplasm;plasma me…	15	15	13	44.9	44.9	40.3	40.09	0	37.586	252160000	50	17.4649	17.9662	17.7222	20.0242	18.5631	20.1172	15.7654	19.5136	19.1562	16.5867	16.629	18.3215
	1.12493	1.409	F1LUB7;Q6RVG2-2;Q6RVG2-3;Q6RVG2	Anion exchange protein;Electroneutral sodium bicarbonate exchanger 1	9281	Slc4a8	anion transport;bicarbonate transport;biological regulation;cation homeostasis;cation transport;cellular cation homeostasis;cellular chemical homeostasis;cellular homeostasis;cellular ion homeostasis;cellular monovalent inorganic cation homeostasis;cellular process;chemical homeostasis;establishment of localization;homeostatic process;inorganic anion transport;ion homeostasis;ion transmembrane tr…	active transmembrane transporter activity;anion transmembrane transporter activity;anion:anion antiporter activity;anion:cation symporter activity;antiporter activity;bicarbonate transmembrane transporter activity;cation transmembrane transporter activity;inorganic anion exchanger activity;inorganic anion transmembrane transporter activity;inorganic cation transmembrane transporter activity;ion t…	cell body membrane;cell part;cell projection;integral to membrane;integral to plasma membrane;intrinsic to membrane;intrinsic to plasma membrane;membrane part;neuron projection;neuronal cell body membrane;plasma membrane part	16	16	15	20.2	20.2	19.1	122.49	0	88.48	213140000	58	17.7602	19.7153	19.8762	18.2773	19.8675	20.1705	18.0816	18.0718	17.9349	16.9957	16.5466	17.5425
	0.537972	1.40083	F1M124		9701	Cobll1				27	27	27	34.2	34.2	34.2	130.85	0	113.97	563310000	110	17.9021	18.1702	19.5057	19.4224	20.2723	20.8171	16.6354	20.0605	19.6133	16.4651	17.124	16.3499
	1.59701	1.38813	A0A0G2K226		1635					5	5	5	29.5	29.5	29.5	19.952	0	28.574	199670000	26	17.5756	19.3882	17.5811	19.7413	19.3816	20.1286	18.1859	19.0107	17.8905	16.1193	16.9856	16.653
	0.429376	1.38091	F7F0B1;Q8K3Y6	Zinc finger CCCH-type antiviral protein 1	10396	Zc3hav1	biological regulation;defense response;defense response to virus;immune effector process;immune response;immune system process;innate immune response;multi-organism process;negative regulation of biological process;negative regulation of reproductive process;negative regulation of viral genome replication;negative regulation of viral reproduction;positive regulation of biological process;positive…	binding;cation binding;ion binding;metal ion binding;nucleic acid binding;RNA binding	cell part;cytoplasm;intracellular membrane-bounded organelle;intracellular organelle;intracellular part;membrane-bounded organelle;nucleus;organelle	19	19	19	25.5	25.5	25.5	110.81	0	28.503	208330000	46	17.0536	18.4496	18.7801	21.7124	18.2238	20.1892	16.9695	18.8228	20.1904	17.1741	18.2633	18.1207
+	2.32016	1.38017	P82995	Heat shock protein HSP 90-alpha	13369	Hsp90aa1	apoptosis;biological regulation;cardiac muscle cell apoptosis;cell death;cell migration;cell motility;cellular component assembly;cellular component assembly at cellular level;cellular component movement;cellular component organization;cellular component organization at cellular level;cellular component organization or biogenesis;cellular component organization or biogenesis at cellular level;cel…	adenyl deoxyribonucleotide binding;adenyl nucleotide binding;adenyl ribonucleotide binding;ATP binding;ATPase activity;binding;catalytic activity;CTP binding;dATP binding;deoxyribonucleotide binding;enzyme binding;enzyme regulator activity;GDP-dissociation inhibitor binding;GTP binding;guanyl nucleotide binding;guanyl ribonucleotide binding;hydrolase activity;hydrolase activity, acting on acid an…	apical plasma membrane;basolateral plasma membrane;brush border membrane;cell body;cell part;cell projection;cell projection membrane;cell projection part;cell surface;cytoplasm;cytoplasmic membrane-bounded vesicle;cytoplasmic part;cytoplasmic vesicle;cytosol;extracellular matrix;extracellular membrane-bounded organelle;extracellular organelle;extracellular region part;extracellular vesicular exo…	46	27	25	53.8	38.3	36.2	84.814	0	88.826	2311700000	193	17.2119	22.3659	22.7549	19.9915	20.1108	19.9402	18.1601	18.9146	18.8273	20.0943	19.4924	20.6865
+	2.64673	1.37819	G3V9H6;A0A0G2K383		11159	Ppfibp2			extracellular region part;extracellular space	13	11	11	20.3	17.7	17.7	98.312	0	10.189	62657000	19	17.8406	17.4644	18.1119	19.1665	18.8833	18.9583	17.283	17.7001	17.8905	17.8241	17.3358	16.7782
	0.451555	1.36357	D3ZCA0		4742	Prosc		binding;cofactor binding;pyridoxal phosphate binding;vitamin B6 binding;vitamin binding	cell part;cytoplasmic part;extracellular membrane-bounded organelle;extracellular organelle;extracellular region part;extracellular vesicular exosome;intracellular;intracellular membrane-bounded organelle;intracellular organelle;intracellular part;membrane-bounded organelle;membrane-bounded vesicle;mitochondrion;organelle;vesicle	9	9	9	38.9	38.9	38.9	30.104	0	26.056	629110000	36	17.3578	19.476	19.3243	21.3731	20.151	21.8979	17.3932	21.0545	20.8836	16.8032	17.4492	17.2532
	0.744611	1.36129	Q5XI32;A0A0G2JYB1	F-actin-capping protein subunit beta	14821	Capzb	actin cytoskeleton organization;actin filament capping;actin filament-based process;anatomical structure development;anatomical structure morphogenesis;barbed-end actin filament capping;biological regulation;cell development;cell morphogenesis;cell projection assembly;cell projection organization;cellular component assembly;cellular component assembly at cellular level;cellular component morphoge…	actin binding;actin filament binding;binding;cytoskeletal protein binding;protein binding	acrosomal vesicle;actin filament;cell body;cell cortex part;cell junction;cell part;cell projection;cell projection part;cell-cell contact zone;cell-cell junction;contractile fiber part;cortical cytoskeleton;cytoplasmic membrane-bounded vesicle;cytoplasmic part;cytoplasmic vesicle;cytoskeletal part;cytoskeleton;dendritic spine;F-actin capping protein complex;intercalated disc;intracellular membra…	22	22	22	65.1	65.1	65.1	30.628	0	67.307	1379000000	93	17.9987	16.8625	18.8586	18.9828	20.0517	20.0991	16.9525	19.5478	18.5494	16.2614	17.9202	16.6944
	0.622681	1.35723	Q3MID3	ADP-ribosylation factor GTPase-activating protein 2	13722	Arfgap2	cellular process;establishment of localization;establishment of protein localization;protein transport;transport;vesicle-mediated transport	binding;cation binding;enzyme activator activity;enzyme regulator activity;GTPase activator activity;GTPase regulator activity;ion binding;metal ion binding;nucleoside-triphosphatase regulator activity;transition metal ion binding;zinc ion binding	cell part;cytoplasmic part;Golgi apparatus part;Golgi membrane;intracellular non-membrane-bounded organelle;intracellular organelle;intracellular organelle part;intracellular part;membrane;non-membrane-bounded organelle;nuclear part;nucleolus;organelle;organelle membrane;organelle part;plasma membrane	14	14	13	33.3	33.3	31.3	56.556	0	31.415	403770000	39	18.169	17.0355	19.1221	20.6535	19.29	20.548	17.0583	19.8026	19.5589	16.4806	17.7019	16.9677
	0.545671	1.34084	D3ZWL6	Adenosylhomocysteinase	6714	Ahcyl2	amine metabolic process;carboxylic acid metabolic process;cellular amine metabolic process;cellular amino acid metabolic process;cellular ketone metabolic process;cellular metabolic process;cellular modified amino acid metabolic process;cellular nitrogen compound metabolic process;cellular process;coenzyme metabolic process;cofactor metabolic process;heterocycle metabolic process;metabolic proces…		cell part;cytoplasmic part;cytosol;intracellular part	22	22	9	27.3	27.3	11.3	66.817	0	36.854	5606300000	90	17.5854	23.1167	22.3057	24.7735	23.838	24.9569	21.1263	24.1042	24.3153	21.2737	18.1404	17.8284
	1.67408	1.33669	Q5BK20;D3ZDL0	Hematological and neurological expressed 1-like protein	14189	Hn1l;RGD1559903			cell part;cytoplasm;intracellular membrane-bounded organelle;intracellular organelle;intracellular part;membrane-bounded organelle;nucleus;organelle	13	13	13	65.8	65.8	65.8	20.07	0	52.033	1048200000	87	20.4566	20.7665	20.6917	22.282	23.3803	22.6954	21.7741	21.3795	21.194	17.2593	16.5517	16.4541
	0.736595	1.33226	P21575-7;P21575-3;P21575-6;P21575-2;P21575-8;P21575-4;P21575-5;P21575	Dynamin-1	12686	Dnm1	cellular component organization;cellular component organization at cellular level;cellular component organization or biogenesis;cellular component organization or biogenesis at cellular level;cellular macromolecule metabolic process;cellular membrane organization;cellular metabolic process;cellular process;clathrin-mediated endocytosis;endocytosis;endosome organization;establishment of localizati…	binding;catalytic activity;D2 dopamine receptor binding;dopamine receptor binding;enzyme binding;G-protein-coupled receptor binding;GTP binding;GTPase activity;guanyl nucleotide binding;guanyl ribonucleotide binding;hydrolase activity;hydrolase activity, acting on acid anhydrides;hydrolase activity, acting on acid anhydrides, in phosphorus-containing anhydrides;identical protein binding;nitric-ox…	axon part;cell part;cell projection part;clathrin-coated vesicle;coated vesicle;cytoplasm;cytoplasmic membrane-bounded vesicle;cytoplasmic part;cytoplasmic vesicle;cytoskeletal part;extracellular membrane-bounded organelle;extracellular organelle;extracellular region part;extracellular vesicular exosome;Golgi apparatus;intracellular membrane-bounded organelle;intracellular organelle;intracellular…	22	22	14	31.3	31.3	24	92.504	0	16.469	198020000	39	17.4131	19.6212	19.3587	19.5906	20.0667	19.1908	17.0963	19.7791	17.9759	16.6441	17.5961	16.8391
	1.5587	1.32085	Q07936;Q07936-2	Annexin A2	13521	Anxa2	anatomical structure formation involved in morphogenesis;angiogenesis;biological regulation;body fluid secretion;cellular component assembly;cellular component assembly at cellular level;cellular component organization;cellular component organization at cellular level;cellular component organization or biogenesis;cellular component organization or biogenesis at cellular level;cellular membrane or…	actin binding;actin filament binding;binding;calcium ion binding;calcium-dependent phospholipid binding;cation binding;cytoskeletal protein binding;enzyme binding;enzyme inhibitor activity;enzyme regulator activity;GTPase binding;ion binding;lipase inhibitor activity;lipid binding;metal ion binding;phosphatidylinositol binding;phosphatidylinositol-4,5-bisphosphate binding;phospholipase A2 inhibit…	basement membrane;cell cortex;cell part;cell projection;cell surface;cytoplasm;cytoplasmic membrane-bounded vesicle;cytoplasmic part;cytoplasmic vesicle;early endosome;endosomal part;endosome;endosome membrane;extracellular matrix part;extracellular membrane-bounded organelle;extracellular organelle;extracellular region part;extracellular space;extracellular vesicular exosome;extrinsic to membran…	38	38	38	75.8	75.8	75.8	38.678	0	181.97	8471000000	304	21.3391	21.6362	21.9383	24.1089	22.7749	23.5965	22.1404	22.2413	22.1361	19.9464	18.7304	19.418
	0.712778	1.30531	E9PSY8		8610	Eps15	cellular component assembly;cellular component assembly at cellular level;cellular component organization;cellular component organization at cellular level;cellular component organization or biogenesis;cellular component organization or biogenesis at cellular level;cellular macromolecular complex assembly;cellular macromolecular complex subunit organization;cellular process;cellular protein compl…	binding;calcium ion binding;cation binding;ion binding;metal ion binding	AP-2 adaptor complex;AP-type membrane coat adaptor complex;cell part;cell projection membrane;cell projection part;cilium membrane;cilium part;clathrin adaptor complex;cytoplasmic part;cytoplasmic vesicle part;intracellular organelle part;intracellular part;macromolecular complex;membrane part;organelle part;plasma membrane part;protein complex	16	16	16	24.6	24.6	24.6	98.793	0	70.116	326690000	53	17.078	20.2567	20.1101	20.2985	19.9998	20.1108	17.167	19.683	19.6432	16.8892	16.4839	17.0111
	0.417261	1.2934	F1M7S0;Q9JK71;A0A0G2JUX7	Membrane-associated guanylate kinase, WW and PDZ domain-containing protein 3	10066	Magi3	biological regulation;cellular process;cellular response to stimulus;positive regulation of catalytic activity;positive regulation of JUN kinase activity;positive regulation of kinase activity;positive regulation of MAP kinase activity;positive regulation of molecular function;positive regulation of protein kinase activity;positive regulation of protein serine/threonine kinase activity;positive r…	adenyl nucleotide binding;adenyl ribonucleotide binding;ATP binding;binding;nucleotide binding;purine nucleotide binding;purine ribonucleoside triphosphate binding;purine ribonucleotide binding;ribonucleotide binding	cell junction;cell part;cell-cell junction;intracellular membrane-bounded organelle;intracellular organelle;intracellular part;membrane;membrane-bounded organelle;nucleus;occluding junction;organelle;plasma membrane;tight junction	31	31	31	29	29	29	160.55	0	31.44	201220000	41	16.5808	16.8962	17.2573	18.5189	17.3822	20.8921	16.4584	17.2394	19.2152	16.3159	17.1351	17.7479
	0.655855	1.29103	Q6AYE2;A0A0G2K714	Endophilin-B1	15607	Sh3glb1	apoptosis;biosynthetic process;carboxylic acid biosynthetic process;carboxylic acid metabolic process;cell death;cellular biosynthetic process;cellular ketone metabolic process;cellular lipid metabolic process;cellular macromolecule metabolic process;cellular metabolic process;cellular process;cellular protein metabolic process;'de novo' posttranslational protein folding;'de novo' protein folding…	binding;carboxylic acid binding;catalytic activity;fatty acid binding;lipid binding;lysophosphatidic acid acyltransferase activity;lysophospholipid acyltransferase activity;monocarboxylic acid binding;transferase activity;transferase activity, transferring acyl groups;transferase activity, transferring acyl groups other than amino-acyl groups	cell part;cytoplasmic part;Golgi apparatus part;Golgi membrane;intracellular organelle part;intracellular part;macromolecular complex;membrane;mitochondrial membrane;mitochondrial outer membrane;mitochondrial part;organelle membrane;organelle outer membrane;organelle part;outer membrane;protein complex	10	10	9	25.2	25.2	23	40.787	0	10.612	165390000	28	18.4015	18.8352	19.0488	19.9958	18.7569	19.8395	16.7444	19.4861	18.4887	16.0824	16.6926	16.4322
	0.377875	1.28073	F1LN69		8833	Mink1	actin cytoskeleton organization;actin cytoskeleton reorganization;actin filament-based process;biological regulation;cellular component organization;cellular component organization at cellular level;cellular component organization or biogenesis;cellular component organization or biogenesis at cellular level;cellular macromolecule metabolic process;cellular metabolic process;cellular process;cellu…	adenyl nucleotide binding;adenyl ribonucleotide binding;ATP binding;binding;catalytic activity;kinase activity;nucleotide binding;phosphotransferase activity, alcohol group as acceptor;protein kinase activity;protein serine/threonine kinase activity;purine nucleotide binding;purine ribonucleoside triphosphate binding;purine ribonucleotide binding;ribonucleotide binding;transferase activity;transf…	cell part;cytoplasmic part;extracellular membrane-bounded organelle;extracellular organelle;extracellular region part;extracellular vesicular exosome;Golgi apparatus;intracellular membrane-bounded organelle;intracellular organelle;intracellular part;membrane-bounded organelle;membrane-bounded vesicle;organelle;vesicle	31	31	2	25.7	25.7	1.5	152.5	0	57.568	490000000	91	17.7251	19.2141	18.2041	19.5425	19.9974	21.1051	16.276	20.6194	19.9074	17.5957	17.5785	16.3426
+	1.92568	1.27896	A0A0G2K0B0;Q5XIM5;Q6QI67	Protein CDV3 homolog	1382	Cdv3;LOC499235	alcohol metabolic process;biological regulation;carbohydrate metabolic process;cellular carbohydrate metabolic process;cellular metabolic process;cellular process;glucose metabolic process;hexose metabolic process;metabolic process;monosaccharide metabolic process;negative regulation of apoptosis;negative regulation of biological process;negative regulation of biosynthetic process;negative regula…	binding;DNA binding;nucleic acid binding;nucleic acid binding transcription factor activity;protein binding;protein dimerization activity;sequence-specific DNA binding;sequence-specific DNA binding transcription factor activity	cell part;cytoplasm;intracellular membrane-bounded organelle;intracellular organelle;intracellular part;membrane-bounded organelle;nucleus;organelle	12	12	12	47.3	47.3	47.3	29.647	0	36.747	886480000	80	18.1496	20.403	19.7303	23.6061	22.7976	22.8272	21.6244	21.7336	22.036	16.5877	16.5482	16.3954
	0.693208	1.27532	Q9ER34	Aconitate hydratase, mitochondrial	16546	Aco2	acetyl-CoA catabolic process;acetyl-CoA metabolic process;carboxylic acid metabolic process;catabolic process;cellular catabolic process;cellular ketone metabolic process;cellular metabolic process;cellular process;citrate metabolic process;coenzyme catabolic process;coenzyme metabolic process;cofactor catabolic process;cofactor metabolic process;isocitrate metabolic process;metabolic process;org…	3 iron, 4 sulfur cluster binding;4 iron, 4 sulfur cluster binding;aconitate hydratase activity;binding;carbon-oxygen lyase activity;catalytic activity;cation binding;hydro-lyase activity;ion binding;iron ion binding;iron-sulfur cluster binding;lyase activity;metal cluster binding;metal ion binding;transition metal ion binding	cell part;cytoplasmic part;intracellular membrane-bounded organelle;intracellular organelle;intracellular part;membrane-bounded organelle;mitochondrion;nucleus;organelle	26	26	26	41.7	41.7	41.7	85.432	0	66.8	567500000	83	17.8006	20.8185	17.7585	18.2757	19.8951	17.4607	16.7759	18.1384	16.8912	20.9936	20.5476	21.5268
	0.54269	1.27011	A0A0G2JSH9;P35704	Peroxiredoxin-2	245	Prdx2	biological regulation;cellular metabolic process;cellular process;cellular response to chemical stimulus;cellular response to oxidative stress;cellular response to oxygen radical;cellular response to reactive oxygen species;cellular response to stimulus;cellular response to stress;cellular response to superoxide;metabolic process;negative regulation of apoptosis;negative regulation of biological …	antioxidant activity;catalytic activity;oxidoreductase activity;oxidoreductase activity, acting on paired donors, with incorporation or reduction of molecular oxygen;oxidoreductase activity, acting on peroxide as acceptor;peroxidase activity;peroxiredoxin activity	cell part;cytoplasmic part;cytosol;extracellular membrane-bounded organelle;extracellular organelle;extracellular region part;extracellular vesicular exosome;intracellular part;membrane-bounded organelle;membrane-bounded vesicle;organelle;vesicle	12	12	12	62.6	62.6	62.6	21.797	0	45.589	530110000	61	16.9426	19.3444	19.0314	19.2311	19.4947	20.1546	16.3842	19.5931	19.0928	17.0992	17.5225	19.0396
	0.600566	1.26537	Q62825	Exocyst complex component 3	15026	Exoc3	cellular localization;cellular macromolecule localization;cellular process;cellular protein complex localization;cellular protein localization;establishment of localization;establishment of localization in cell;establishment of protein localization;exocyst localization;exocytosis;localization;macromolecule localization;protein complex localization;protein localization;protein transport;secretion;…	binding;protein binding;SNARE binding	cell cortex part;cell part;cytoplasmic part;exocyst;intracellular part;macromolecular complex;protein complex	18	18	18	27.9	27.9	27.9	86.496	0	24.752	339860000	48	16.1767	18.7002	17.5342	19.0856	18.9786	20.1934	16.4618	19.2636	18.736	16.4378	17.5212	16.4807
	1.21559	1.2634	B2RYN1		3844	Fn3krp	cellular metabolic process;cellular process;metabolic process;phosphate-containing compound metabolic process;phosphorus metabolic process;phosphorylation	catalytic activity;kinase activity;transferase activity;transferase activity, transferring phosphorus-containing groups		4	4	4	11	11	11	34.169	0	7.4247	36934000	10	16.5966	17.5675	16.8868	19.0014	19.2104	18.6216	17.9085	16.8008	18.3339	17.1232	16.6804	17.1167
	0.612029	1.24622	G3V8A5		10949	Vps35	cellular process;endosome transport;establishment of localization;establishment of localization in cell;establishment of protein localization;intracellular protein transport;intracellular transport;protein transport;retrograde transport, endosome to Golgi;transcytosis;transport;vesicle-mediated transport	protein transporter activity;substrate-specific transporter activity;transporter activity	cell part;cytoplasmic part;cytosol;endosome;extracellular membrane-bounded organelle;extracellular organelle;extracellular region part;extracellular vesicular exosome;intracellular membrane-bounded organelle;intracellular organelle;intracellular organelle part;intracellular part;late endosome;lysosomal membrane;macromolecular complex;membrane;membrane part;membrane-bounded organelle;membrane-boun…	19	19	19	30.8	30.8	30.8	91.726	0	63.49	846480000	74	16.4307	20.5493	16.5682	19.8814	20.7099	19.1081	17.3976	20.1062	18.4569	19.9894	19.7649	18.1427
	0.564947	1.24597	Q6AYG5	Ethylmalonyl-CoA decarboxylase	15623	Echdc1		carbon-carbon lyase activity;carboxy-lyase activity;catalytic activity;lyase activity;methylmalonyl-CoA decarboxylase activity	cell part;cytoplasmic part;cytosol;extracellular membrane-bounded organelle;extracellular organelle;extracellular region part;extracellular vesicular exosome;intracellular part;membrane-bounded organelle;membrane-bounded vesicle;organelle;vesicle	13	13	13	42.8	42.8	42.8	32.63	0	33.286	384470000	47	16.4924	20.0653	19.1945	20.5833	20.2075	20.7019	17.358	20.5487	19.8482	16.3084	19.1632	17.7943
	0.305617	1.23303	Q5XID1	Anamorsin	14875	Ciapin1	anatomical structure development;apoptosis;biological regulation;biosynthetic process;cell death;cellular biosynthetic process;cellular metabolic process;cellular process;cofactor biosynthetic process;cofactor metabolic process;death;developmental process;hemopoiesis;hemopoietic or lymphoid organ development;iron-sulfur cluster assembly;metabolic process;metallo-sulfur cluster assembly;negative r…	2 iron, 2 sulfur cluster binding;binding;cation binding;electron carrier activity;ion binding;iron-sulfur cluster binding;metal cluster binding;metal ion binding	cell part;cytoplasmic part;intracellular non-membrane-bounded organelle;intracellular organelle;intracellular organelle part;intracellular part;membrane-enclosed lumen;mitochondrial intermembrane space;mitochondrial part;non-membrane-bounded organelle;nuclear part;nucleolus;nucleoplasm;organelle;organelle envelope lumen;organelle part	11	11	11	45.3	45.3	45.3	33.041	0	51.145	748680000	52	17.34	20.4255	20.5447	20.8117	19.7922	21.5672	16.4451	20.4219	21.605	17.5667	15.9285	17.6143
	0.67709	1.22182	Q68FQ0	T-complex protein 1 subunit epsilon	15409	Cct5	binding of sperm to zona pellucida;cell recognition;cell-cell recognition;cellular macromolecule metabolic process;cellular metabolic process;cellular process;cellular process involved in reproduction;cellular protein metabolic process;macromolecule metabolic process;metabolic process;multi-organism process;primary metabolic process;protein folding;protein metabolic process;reproductive process;r…	adenyl nucleotide binding;adenyl ribonucleotide binding;ATP binding;binding;G-protein beta-subunit binding;nucleotide binding;protein binding;purine nucleotide binding;purine ribonucleoside triphosphate binding;purine ribonucleotide binding;ribonucleotide binding	cell body;cell part;centrosome;chaperonin-containing T-complex;cytoplasmic part;cytoskeletal part;cytosolic part;extracellular membrane-bounded organelle;extracellular organelle;extracellular region part;extracellular vesicular exosome;intracellular non-membrane-bounded organelle;intracellular organelle;intracellular organelle part;intracellular part;macromolecular complex;membrane-bounded organe…	21	21	21	43.3	43.3	43.3	59.536	0	34.176	795150000	97	17.4848	20.1021	19.547	19.4195	20.094	19.4653	16.8854	19.4715	18.9564	15.4928	20.1279	20.4157
+	1.78958	1.21654	Q568Z6	IST1 homolog	14121	Ist1	abscission;biological regulation;cellular process;cytokinesis;developmental process;establishment of localization;establishment of protein localization;positive regulation of axonogenesis;positive regulation of biological process;positive regulation of cell development;positive regulation of cell differentiation;positive regulation of cell growth;positive regulation of cell projection organizatio…		cell part;centrosome;cytoplasmic membrane-bounded vesicle;cytoplasmic part;cytoplasmic vesicle;cytoskeletal part;cytosol;endoplasmic reticulum-Golgi intermediate compartment;extracellular membrane-bounded organelle;extracellular organelle;extracellular region part;extracellular vesicular exosome;intracellular membrane-bounded organelle;intracellular non-membrane-bounded organelle;intracellular or…	15	15	14	32.5	32.5	30.6	39.941	0	31.747	707310000	63	17.079	18.3825	19.1206	20.9684	20.583	21.206	19.3544	19.5787	20.1746	16.9785	18.3486	16.9006
	1.61592	1.21292	P34058;A0A0G2K793	Heat shock protein HSP 90-beta	12864	Hsp90ab1	anatomical structure development;biological regulation;cellular component organization;cellular component organization or biogenesis;cellular macromolecule metabolic process;cellular metabolic process;cellular process;cellular protein metabolic process;cellular response to chemical stimulus;cellular response to cytokine stimulus;cellular response to interleukin-4;cellular response to organic cycl…	adenyl deoxyribonucleotide binding;adenyl nucleotide binding;adenyl ribonucleotide binding;ATP binding;binding;CTP binding;dATP binding;deoxyribonucleotide binding;enzyme binding;GTP binding;guanyl nucleotide binding;guanyl ribonucleotide binding;ion channel binding;kinase binding;nucleotide binding;protein binding;protein kinase binding;purine deoxyribonucleotide binding;purine nucleotide bindin…	apical plasma membrane;basolateral plasma membrane;brush border membrane;cell part;cell projection membrane;cell projection part;cell surface;cytoplasm;cytoplasmic membrane-bounded vesicle;cytoplasmic part;cytoplasmic vesicle;cytosol;inclusion body;intracellular membrane-bounded organelle;intracellular organelle;intracellular part;melanosome;membrane part;membrane-bounded organelle;membrane-bound…	61	61	40	67.3	67.3	56.1	83.28	0	323.31	18014000000	566	22.2822	24.0804	24.43	22.8889	23.4363	22.4061	21.8456	21.8917	21.3553	23.1459	22.4244	22.8206
	0.761493	1.20308	D3ZIP3;A0A0G2K161;D3ZKF7;D4A9A6;D4A6Q4		1509	Epb4.1	actin cytoskeleton organization;actin filament-based process;biological regulation;cellular component organization;cellular component organization at cellular level;cellular component organization or biogenesis;cellular component organization or biogenesis at cellular level;cellular process;cortical actin cytoskeleton organization;cortical cytoskeleton organization;cytoskeleton organization;organ…	1-phosphatidylinositol binding;binding;cytoskeletal protein binding;lipid binding;phosphatidylinositol binding;phospholipid binding;protein binding;spectrin binding;structural molecule activity	cell cortex part;cell part;cortical cytoskeleton;cytoplasm;cytoplasmic part;cytoskeleton;extrinsic to membrane;Golgi apparatus;intracellular membrane-bounded organelle;intracellular non-membrane-bounded organelle;intracellular organelle;intracellular part;macromolecular complex;membrane;membrane part;membrane-bounded organelle;non-membrane-bounded organelle;nucleus;organelle;plasma membrane;prote…	19	16	2	27.7	23.9	3.2	95.667	0	20.449	842730000	23	16.765	17.9521	17.1979	18.7722	19.2958	18.9147	18.2061	18.7593	16.408	16.3108	17.0097	17.8845
	0.507319	1.19963	P84087	Complexin-2	13380	Cplx2	biological regulation;cell activation;cell activation involved in immune response;cellular process;establishment of localization;establishment of localization in cell;exocytosis;immune effector process;immune system process;leukocyte activation;leukocyte activation involved in immune response;leukocyte degranulation;mast cell activation;mast cell activation involved in immune response;mast cell d…	binding;calcium-dependent protein binding;protein binding;SNARE binding;syntaxin binding;syntaxin-1 binding	axon part;cell body;cell junction;cell part;cell projection;cell projection part;cytoplasmic part;cytosol;dendrite;intracellular membrane-bounded organelle;intracellular organelle;intracellular part;lysosome;lytic vacuole;macromolecular complex;mast cell granule;membrane part;membrane-bounded organelle;neuron projection;neuronal cell body;nucleus;organelle;protein complex;SNARE complex;synapse;sy…	4	4	3	38.1	38.1	29.1	15.394	0	18.331	202800000	28	16.5775	18.5014	19.0696	19.9784	19.963	21.2625	17.3196	20.179	20.1064	16.6332	16.2006	16.4404
+	2.06077	1.19781	Q6AXU6	Hematological and neurological expressed 1 protein;Hematological and neurological expressed 1 protein, N-terminally processed	15504	Hn1	developmental process		cell part;intracellular membrane-bounded organelle;intracellular organelle;intracellular part;membrane-bounded organelle;nucleus;organelle	10	10	10	85.9	85.9	85.9	15.575	0	27.459	1466800000	55	16.1245	21.1496	21.2275	23.9437	23.6677	23.5306	22.9242	22.4475	22.177	17.1667	17.6146	16.6065
	0.486269	1.19366	F1LMX1;O08839-2;O08839;O08839-5;O08839-6;O08839-3;O08839-4;Q68FR2	Myc box-dependent-interacting protein 1	8808	Bin1;Bin2	biological regulation;cell chemotaxis;cell differentiation;cell migration;cell motility;cellular component assembly;cellular component assembly at cellular level;cellular component movement;cellular component organization;cellular component organization at cellular level;cellular component organization or biogenesis;cellular component organization or biogenesis at cellular level;cellular developm…	binding;enzyme binding;GTPase binding;lipid binding;phospholipid binding;protein binding;protein complex binding;protein dimerization activity;protein heterodimerization activity	axon;axon part;axon terminus;cell cortex;cell junction;cell part;cell projection;cell projection part;cerebellar mossy fiber;clathrin-coated vesicle;coated vesicle;contractile fiber part;cytoplasm;cytoplasmic membrane-bounded vesicle;cytoplasmic part;cytoplasmic vesicle;cytoskeletal part;I band;initial segment;intracellular membrane-bounded organelle;intracellular non-membrane-bounded organelle;i…	15	15	2	30.9	30.9	4.2	64.604	0	48.304	378980000	61	16.8815	19.4672	20.4096	19.8374	19.5911	21.3403	17.2288	20.0474	19.9116	17.8426	16.5007	16.9495
	0.711989	1.18881	D3ZKQ4		5609	Rabl6	biological regulation;cellular process;cellular response to stimulus;intracellular signal transduction;regulation of biological process;regulation of cellular process;response to stimulus;signal transduction;small GTPase mediated signal transduction	binding;GTP binding;guanyl nucleotide binding;guanyl ribonucleotide binding;nucleotide binding;purine nucleotide binding;purine ribonucleoside triphosphate binding;purine ribonucleotide binding;ribonucleotide binding	cell part;centrosome;cytoplasm;cytoplasmic part;cytoskeletal part;intracellular non-membrane-bounded organelle;intracellular organelle;intracellular organelle part;intracellular part;microtubule organizing center;non-membrane-bounded organelle;nuclear part;nucleolus;organelle;organelle part	21	21	21	32.6	32.6	32.6	80.253	0	31.519	555140000	78	17.8523	19.1042	19.6909	20.6458	20.0255	20.9187	17.9259	19.866	20.2318	17.5801	18.1297	17.1522
+	1.81431	1.1743	Q62785	28 kDa heat- and acid-stable phosphoprotein	15019	Pdap1				14	14	14	35.4	35.4	35.4	20.605	0	81.194	1248100000	93	18.57	19.8154	19.938	22.9046	22.2409	22.4981	21.1097	21.2112	21.7998	16.9962	18.0527	16.7246
	1.11982	1.16509	D4A4T9	Cysteine and histidine-rich domain-containing protein 1	7562	Chordc1	biological regulation;cellular macromolecule metabolic process;cellular metabolic process;cellular process;cellular protein metabolic process;chaperone-mediated protein folding;macromolecule metabolic process;metabolic process;negative regulation of catalytic activity;negative regulation of kinase activity;negative regulation of molecular function;negative regulation of protein kinase activity;ne…	binding;cation binding;ion binding;metal ion binding;transition metal ion binding;zinc ion binding		13	13	13	44.7	44.7	44.7	37.361	0	15.743	354850000	39	19.6392	19.7842	20.2288	21.6097	20.0996	21.1826	19.4867	19.7571	20.1528	18.3225	16.2536	17.9623
	0.609701	1.16374	D3ZUV3		6527	Eif2a	biological regulation;cellular component assembly;cellular component assembly at cellular level;cellular component organization;cellular component organization at cellular level;cellular component organization or biogenesis;cellular component organization or biogenesis at cellular level;cellular macromolecular complex assembly;cellular macromolecular complex subunit organization;cellular macromol…	binding;nucleic acid binding;ribonucleoprotein binding;ribosome binding;RNA binding;translation factor activity, nucleic acid binding;translation initiation factor activity;tRNA binding	blood microparticle;cell part;cytoplasmic part;eukaryotic translation initiation factor 2 complex;extracellular region part;intracellular part;macromolecular complex;protein complex	26	26	26	48.4	48.4	48.4	65.348	0	32.198	702090000	40	16.5472	16.0204	17.7426	20.6893	20.0437	20.2145	17.4861	19.9108	20.0593	16.0823	17.2535	17.9948
	1.02845	1.15348	Q5M7A4	Ubiquitin-like modifier-activating enzyme 5	14428	Uba5	biological regulation;cellular macromolecule metabolic process;cellular metabolic process;cellular process;cellular protein metabolic process;cellular response to stimulus;cellular response to stress;macromolecule metabolic process;macromolecule modification;metabolic process;primary metabolic process;protein metabolic process;protein modification by small protein conjugation;protein modification…	adenyl nucleotide binding;adenyl ribonucleotide binding;ATP binding;binding;catalytic activity;cation binding;ion binding;metal ion binding;nucleotide binding;purine nucleotide binding;purine ribonucleoside triphosphate binding;purine ribonucleotide binding;ribonucleotide binding;small protein activating enzyme activity;UFM1 activating enzyme activity	cell part;cytoplasmic part;cytosol;intracellular membrane-bounded organelle;intracellular organelle;intracellular part;membrane-bounded organelle;nucleus;organelle	6	6	6	21.1	21.1	21.1	44.895	0	7.3262	110940000	23	17.2211	17.1485	19.1316	19.3188	19.6097	19.5394	17.2993	18.9101	18.7981	17.2704	17.5505	16.1441
	0.429597	1.15143	F7DLY1		10334	Eps8l2	biological regulation;cellular process;cellular response to stimulus;intracellular signal transduction;Ras protein signal transduction;regulation of biological process;regulation of cellular process;response to stimulus;Rho protein signal transduction;signal transduction;small GTPase mediated signal transduction	enzyme regulator activity;GTPase regulator activity;guanyl-nucleotide exchange factor activity;nucleoside-triphosphatase regulator activity;Rac guanyl-nucleotide exchange factor activity;Ras guanyl-nucleotide exchange factor activity;Rho guanyl-nucleotide exchange factor activity;small GTPase regulator activity	cell part;cell projection membrane;cell projection part;cytoplasm;extracellular membrane-bounded organelle;extracellular organelle;extracellular region part;extracellular vesicular exosome;intracellular part;leading edge membrane;macromolecular complex;membrane part;membrane-bounded organelle;membrane-bounded vesicle;organelle;plasma membrane part;protein complex;ruffle membrane;vesicle	31	31	31	52.9	52.9	52.9	82.275	0	71.287	1292200000	118	17.5015	19.3639	19.5083	20.6393	19.805	21.502	17.4253	20.536	20.5307	16.9303	17.1886	18.9807
	0.495505	1.14425	A0A0A0MY09;Q66HD0;A0A0G2K4I4;Q66HD0-2	Endoplasmin	219	Hsp90b1	catabolic process;cellular catabolic process;cellular macromolecule catabolic process;cellular macromolecule metabolic process;cellular metabolic process;cellular process;cellular protein metabolic process;ER-associated protein catabolic process;macromolecule catabolic process;macromolecule metabolic process;metabolic process;modification-dependent macromolecule catabolic process;modification-dep…	adenyl nucleotide binding;adenyl ribonucleotide binding;ATP binding;binding;nucleotide binding;purine nucleotide binding;purine ribonucleoside triphosphate binding;purine ribonucleotide binding;ribonucleotide binding	cell part;cytoplasmic membrane-bounded vesicle;cytoplasmic part;cytoplasmic vesicle;endoplasmic reticulum;endoplasmic reticulum lumen;endoplasmic reticulum part;intracellular membrane-bounded organelle;intracellular organelle;intracellular organelle lumen;intracellular organelle part;intracellular part;melanosome;membrane-bounded organelle;membrane-bounded vesicle;membrane-enclosed lumen;organell…	26	24	24	35.7	34	34	92.899	0	111.52	438530000	87	17.6876	21.0986	18.4459	17.2103	19.6957	16.8361	16.6131	16.0663	17.6299	18.849	17.6926	20.6351
	0.781886	1.14196	P31977;A0A0G2K890	Ezrin	12850	Ezr	actin cytoskeleton organization;actin filament bundle assembly;actin filament organization;actin filament-based process;anatomical structure development;biological adhesion;biological regulation;cell adhesion;cell development;cell differentiation;cell projection assembly;cell projection organization;cell-cell adhesion;cellular component assembly;cellular component assembly at cellular level;cellu…	actin binding;actin filament binding;binding;cell adhesion molecule binding;cytoskeletal protein binding;protein binding;protein complex binding;protein domain specific binding;structural molecule activity	actin cytoskeleton;actin filament;adherens junction;anchoring junction;apical plasma membrane;basolateral plasma membrane;cell body;cell cortex;cell junction;cell part;cell pole;cell projection;cell projection membrane;cell projection part;cell tip;cell-substrate adherens junction;cell-substrate junction;cytoplasmic part;cytoskeletal part;cytoskeleton;cytosol;extracellular membrane-bounded organe…	24	24	15	37.5	37.5	29	69.39	0	24.145	582770000	79	20.1436	19.8084	20.0159	19.6848	19.2227	20.3641	17.4714	18.9635	19.4109	18.7673	18.6156	17.919
	0.535918	1.13572	A0A0G2K401;A0A0G2K5P9		1905					47	47	6	65.3	65.3	6.5	79.811	0	186.57	2572800000	178	17.2265	17.582	20.4029	17.6071	17.6	16.9573	17.5357	16.7271	14.4944	20.5304	22.7949	22.3205
	0.568833	1.13229	A0A0G2JSH4;P18266;A0A0G2KB98	Glycogen synthase kinase-3 beta	240	Gsk3b	anatomical structure development;anatomical structure formation involved in morphogenesis;anatomical structure morphogenesis;axonogenesis;biological regulation;canonical Wnt receptor signaling pathway;canonical Wnt receptor signaling pathway involved in positive regulation of apoptosis;carbohydrate metabolic process;cell cycle process;cell differentiation;cell migration;cell morphogenesis;cell mo…	adenyl nucleotide binding;adenyl ribonucleotide binding;ATP binding;binding;catalytic activity;cytoskeletal protein binding;enzyme binding;glutamate receptor binding;integrin binding;ionotropic glutamate receptor binding;kinase activity;kinase binding;nucleotide binding;phosphotransferase activity, alcohol group as acceptor;protein binding;protein complex binding;protein kinase activity;protein k…	beta-catenin destruction complex;cell body;cell part;cell projection;cell projection part;centrosome;cytoplasm;cytoplasmic part;cytoskeletal part;cytosol;dendritic shaft;dendritic spine;growth cone;intracellular membrane-bounded organelle;intracellular non-membrane-bounded organelle;intracellular organelle;intracellular organelle part;intracellular part;macromolecular complex;membrane;membrane pa…	12	12	12	44	44	44	46.71	0	17.137	256070000	43	17.0071	19.6191	19.0358	19.8573	19.1919	19.8064	16.7705	19.4087	19.2795	16.4834	18.4706	16.9563
	0.541555	1.12832	D3ZWB2;Q9EQG6-2;Q9EQG6;D4ABK9	Kinase D-interacting substrate of 220 kDa	6683	Kidins220	anatomical structure morphogenesis;biological regulation;cell part morphogenesis;cell projection morphogenesis;cell projection organization;cellular component morphogenesis;cellular component organization;cellular component organization at cellular level;cellular component organization or biogenesis;cellular component organization or biogenesis at cellular level;cellular developmental process;cel…	binding;enzyme binding;enzyme regulator activity;kinase binding;kinase regulator activity;PDZ domain binding;protein binding;protein domain specific binding;protein kinase binding;protein kinase regulator activity	cell part;cytoplasmic part;cytosol;endosome;integral to membrane;intracellular membrane-bounded organelle;intracellular organelle;intracellular organelle part;intracellular part;intrinsic to membrane;late endosome;macromolecular complex;membrane;membrane part;membrane-bounded organelle;nuclear part;nucleoplasm;organelle;organelle part;protein complex	31	31	31	20.5	20.5	20.5	195.74	0	46.098	179650000	59	17.6138	17.6432	18.7208	17.2522	19.5852	20.1395	17.5514	18.3655	17.675	17.5816	17.3766	16.2916
	0.14735	1.12194	M0RBX6;D3ZK97;D3ZJ08;Q6LED0;P84245;A0A0G2K0N8;A0A0G2K9I5;A0A0G2K5X7	Histone H3;Histone H3.1;Histone H3.3	5450	H3f3b;H3f3c;Hist1h3e;Hist2h3c2	anatomical structure development;biological regulation;brain development;cellular component assembly;cellular component assembly at cellular level;cellular component organization;cellular component organization at cellular level;cellular component organization or biogenesis;cellular component organization or biogenesis at cellular level;cellular macromolecular complex assembly;cellular macromolec…	binding;DNA binding;nucleic acid binding	cell part;chromosomal part;chromosome;extracellular membrane-bounded organelle;extracellular organelle;extracellular region part;extracellular vesicular exosome;intracellular membrane-bounded organelle;intracellular non-membrane-bounded organelle;intracellular organelle;intracellular organelle part;intracellular part;macromolecular complex;membrane;membrane-bounded organelle;membrane-bounded vesi…	6	6	6	35.3	35.3	35.3	15.37	0.00063492	3.6896	1397700000	28	18.1611	24.5089	17.846	23.6506	25.9462	17.6514	23.1957	22.0805	18.6063	23.3058	22.0996	24.1831
	0.861743	1.10445	P54313;D4A752	Guanine nucleotide-binding protein G(I)/G(S)/G(T) subunit beta-2	13107	Gnb2;Gnb4	anatomical structure development;developmental process;substantia nigra development	calcium channel regulator activity;channel regulator activity;molecular transducer activity;signal transducer activity	adherens junction;anchoring junction;cell body;cell junction;cell part;cell-substrate adherens junction;cell-substrate junction;cytoplasmic part;extracellular membrane-bounded organelle;extracellular organelle;extracellular region part;extracellular space;extracellular vesicular exosome;focal adhesion;intracellular organelle part;intracellular part;lysosomal membrane;macromolecular complex;membra…	15	15	6	48.8	48.8	26.5	37.331	0	74.152	679470000	96	20.2589	20.5383	20.0085	20.5798	21.2832	20.7856	20.8917	19.294	19.1495	20.9401	19.8507	19.1309
	0.636201	1.09622	P25113;P16290	Phosphoglycerate mutase 1	12759	Pgam1;Pgam2	alcohol biosynthetic process;alcohol catabolic process;alcohol metabolic process;biosynthetic process;carbohydrate biosynthetic process;carbohydrate catabolic process;carbohydrate metabolic process;catabolic process;cellular biosynthetic process;cellular carbohydrate biosynthetic process;cellular carbohydrate catabolic process;cellular carbohydrate metabolic process;cellular metabolic process;cel…	2,3-bisphosphoglycerate-dependent phosphoglycerate mutase activity;binding;bisphosphoglycerate 2-phosphatase activity;bisphosphoglycerate mutase activity;bisphosphoglycerate phosphatase activity;catalytic activity;cofactor binding;hydrolase activity;hydrolase activity, acting on ester bonds;intramolecular transferase activity;intramolecular transferase activity, phosphotransferases;isomerase acti…	cell part;cytoplasmic part;cytosol;extracellular membrane-bounded organelle;extracellular organelle;extracellular region part;extracellular vesicular exosome;intracellular membrane-bounded organelle;intracellular organelle;intracellular part;membrane-bounded organelle;membrane-bounded vesicle;nucleus;organelle;vesicle	20	20	17	74	74	60.6	28.832	0	96.624	1517000000	116	20.4355	22.3525	21.2721	23.5484	21.1592	22.8177	21.4522	20.8345	21.9498	21.7569	16.7062	19.8431
	0.735812	1.08605	Q62848;Q3S4A4;Q62848-2;Q3S4A5;Q62848-3	ADP-ribosylation factor GTPase-activating protein 1	15033	Arfgap1	biological regulation;cellular process;establishment of localization;establishment of protein localization;positive regulation of catalytic activity;positive regulation of GTPase activity;positive regulation of hydrolase activity;positive regulation of molecular function;protein transport;regulation of biological process;regulation of catabolic process;regulation of catalytic activity;regulation …	binding;cation binding;enzyme activator activity;enzyme regulator activity;GTPase activator activity;GTPase regulator activity;ion binding;metal ion binding;nucleoside-triphosphatase regulator activity;transition metal ion binding;zinc ion binding	cell part;cytoplasmic part;Golgi apparatus part;Golgi membrane;intracellular organelle part;intracellular part;membrane;organelle membrane;organelle part;synapse	20	20	20	57.6	57.6	57.6	45.442	0	87.131	252080000	56	16.8086	17.9714	17.2024	19.7089	19.2582	20.5838	17.7144	18.9853	19.5931	16.5405	16.7041	17.1502
	1.71285	1.07643	Q6MG61;A0A0G2K6C0	Chloride intracellular channel protein 1	15804	Clic1	anion transport;biological adhesion;biological regulation;cell adhesion;cell-cell adhesion;cellular chemical homeostasis;cellular homeostasis;cellular ion homeostasis;cellular process;chemical homeostasis;chloride transport;establishment of localization;homeostatic process;homotypic cell-cell adhesion;inorganic anion transport;ion homeostasis;ion transport;platelet aggregation;positive regulation…	anion channel activity;anion transmembrane transporter activity;channel activity;chloride channel activity;gated channel activity;ion channel activity;ion transmembrane transporter activity;passive transmembrane transporter activity;substrate-specific channel activity;substrate-specific transmembrane transporter activity;substrate-specific transporter activity;transmembrane transporter activity;t…	blood microparticle;cell part;chloride channel complex;cytoplasm;cytoplasmic part;envelope;extracellular membrane-bounded organelle;extracellular organelle;extracellular region part;extracellular vesicular exosome;intracellular membrane-bounded organelle;intracellular organelle;intracellular organelle part;intracellular part;ion channel complex;macromolecular complex;membrane;membrane part;membra…	18	18	18	82.2	82.2	82.2	26.98	0	107.28	2664700000	204	22.0817	22.4761	21.6905	23.2013	23.553	23.1734	22.7338	22.0811	21.8835	22.1381	21.334	21.0856
	0.798226	1.07202	A0A0G2K4A0		1942					10	10	2	22.5	22.5	4.4	68.761	0	13.516	58958000	19	18.0868	16.8081	17.65	18.7562	18.6215	19.3941	16.7711	18.7222	18.0624	17.0696	17.2188	16.9203
	1.34693	1.0694	G3V913;P42930	Heat shock protein beta-1	11090	Hspb1	anatomical structure homeostasis;biological adhesion;biological regulation;cell adhesion;cell surface receptor linked signaling pathway;cell-cell adhesion;cellular process;cellular response to chemical stimulus;cellular response to growth factor stimulus;cellular response to organic substance;cellular response to stimulus;cellular response to vascular endothelial growth factor stimulus;enzyme lin…	binding;enzyme inhibitor activity;enzyme regulator activity;kinase inhibitor activity;kinase regulator activity;protein binding;protein kinase C inhibitor activity;protein kinase inhibitor activity;protein kinase regulator activity;protein serine/threonine kinase inhibitor activity;small conjugating protein binding;ubiquitin binding	adherens junction;anchoring junction;cell junction;cell part;cell-substrate adherens junction;cell-substrate junction;contractile fiber part;cytoplasm;cytoplasmic part;cytoskeletal part;extracellular membrane-bounded organelle;extracellular organelle;extracellular region part;extracellular space;extracellular vesicular exosome;focal adhesion;intracellular membrane-bounded organelle;intracellular …	16	16	16	90.8	90.8	90.8	22.807	0	55.138	1353000000	131	20.9489	22.4309	21.5845	22.134	21.3896	21.2833	20.9623	20.5637	20.0726	21.6783	21.4773	21.7557
	0.37173	1.05726	D4ADX8		8487	Raph1	axon extension;biological regulation;cell growth;cellular process;cellular response to stimulus;developmental cell growth;developmental growth;developmental growth involved in morphogenesis;developmental process;growth;regulation of biological process;regulation of cellular process;response to stimulus;signal transduction		cell leading edge;cell part	20	20	19	25.8	25.8	25.1	136.63	0	27.025	355850000	49	16.7618	19.3921	19.9745	21.1535	20.203	20.5454	17.2698	20.549	20.9114	17.0697	17.9308	17.0795
	0.374322	1.0525	Q2HWF0-3	Formin-binding protein 1-like	13594	Fnbp1l	anatomical structure development;autophagy;catabolic process;cell differentiation;cellular catabolic process;cellular component organization;cellular component organization or biogenesis;cellular developmental process;cellular membrane organization;cellular metabolic process;cellular process;developmental process;endocytosis;establishment of localization;membrane invagination;membrane organizatio…	binding;lipid binding	cell cortex;cell part;cytoplasmic membrane-bounded vesicle;cytoplasmic part;cytoplasmic vesicle;cytoskeleton;intracellular membrane-bounded organelle;intracellular non-membrane-bounded organelle;intracellular organelle;intracellular part;membrane;membrane-bounded organelle;membrane-bounded vesicle;non-membrane-bounded organelle;organelle;plasma membrane;vesicle	18	18	2	38.7	38.7	3.1	63.947	0	19.069	472060000	58	16.7091	19.1386	19.0746	20.5014	20.3217	20.3786	17.0035	20.7118	20.3289	16.8083	17.4787	16.9595
	0.646949	1.04949	Q6AYK6	Calcyclin-binding protein	15646	Cacybp	aging;anatomical structure development;biological regulation;cardiac cell differentiation;cardiac muscle cell differentiation;cell differentiation;cellular developmental process;cellular process;cellular response to calcium ion;cellular response to chemical stimulus;cellular response to inorganic substance;cellular response to metal ion;cellular response to stimulus;developmental process;heart de…		beta-catenin destruction complex;cell body;cell part;cell projection;cytoplasm;cytoplasmic part;extracellular membrane-bounded organelle;extracellular organelle;extracellular region part;extracellular vesicular exosome;intracellular membrane-bounded organelle;intracellular organelle;intracellular organelle part;intracellular part;macromolecular complex;membrane-bounded organelle;membrane-bounded …	16	16	16	66.8	66.8	66.8	26.541	0	106.03	448630000	44	17.1566	20.0085	20.5916	20.8353	18.8452	20.1814	18.0287	19.429	19.2558	16.1425	17.343	16.9426
	0.3763	1.03501	F2Z3T4	Muscleblind-like protein 2	10322	Mbnl2	cellular macromolecule metabolic process;cellular metabolic process;cellular nitrogen compound metabolic process;cellular process;macromolecule metabolic process;metabolic process;mRNA metabolic process;mRNA processing;nitrogen compound metabolic process;nucleic acid metabolic process;nucleobase-containing compound metabolic process;primary metabolic process;RNA metabolic process;RNA processing;R…	binding;cation binding;ion binding;metal ion binding;nucleic acid binding;RNA binding	cell part;cytoplasm;intracellular membrane-bounded organelle;intracellular organelle;intracellular part;membrane-bounded organelle;nucleus;organelle	13	13	7	23.9	23.9	13.9	40.156	0	14.498	325400000	55	17.0273	19.1235	19.467	21.0943	20.0811	20.4068	17.2755	20.8027	20.399	17.1229	17.5215	17.1136
	0.60834	1.03095	O08815	STE20-like serine/threonine-protein kinase	12008	Slk	activation of protein kinase activity;apoptosis;biological regulation;cell death;cellular macromolecule metabolic process;cellular metabolic process;cellular process;cellular protein metabolic process;cellular response to chemical stimulus;cellular response to cytokine stimulus;cellular response to organic substance;cellular response to stimulus;cellular response to stress;cellular response to tu…	adenyl nucleotide binding;adenyl ribonucleotide binding;ATP binding;binding;catalytic activity;identical protein binding;kinase activity;nucleotide binding;phosphotransferase activity, alcohol group as acceptor;protein binding;protein dimerization activity;protein homodimerization activity;protein kinase activity;protein serine/threonine kinase activity;purine nucleotide binding;purine ribonucleo…	cell part;cytoplasm;intracellular part	47	47	4	36.6	36.6	2.9	137.89	0	97.077	739520000	111	17.0606	18.6626	19.2537	20.2342	20.1894	20.3124	17.7335	20.2442	19.6655	15.6089	16.9103	17.759
	0.590026	1.02338	A0A0G2JV04;D3ZHG8		649	Gga3	biological regulation;cellular process;establishment of localization;establishment of localization in cell;establishment of protein localization;intracellular protein transport;intracellular transport;positive regulation of biological process;positive regulation of catabolic process;positive regulation of macromolecule metabolic process;positive regulation of metabolic process;positive regulation…		AP-type membrane coat adaptor complex;cell part;clathrin adaptor complex;cytoplasmic part;Golgi apparatus part;intracellular organelle part;intracellular part;macromolecular complex;membrane part;organelle part;protein complex;trans-Golgi network	21	21	19	36.7	36.7	35.1	78.758	0	39.78	528140000	71	16.6421	19.3203	19.371	18.9774	18.8961	19.7176	16.7193	18.8036	18.9981	16.6508	17.099	17.0553
	0.30286	1.01779	Q6P5P3	Tetratricopeptide repeat protein 9C	15843	Ttc9c	cellular macromolecule metabolic process;cellular metabolic process;cellular process;cellular protein metabolic process;chaperone-mediated protein folding;macromolecule metabolic process;macromolecule modification;metabolic process;peptidyl-amino acid modification;peptidyl-proline modification;primary metabolic process;protein folding;protein metabolic process;protein modification process;protein…	binding;catalytic activity;cis-trans isomerase activity;drug binding;FK506 binding;isomerase activity;macrolide binding;peptidyl-prolyl cis-trans isomerase activity	cell part;cytoplasmic part;endoplasmic reticulum membrane;endoplasmic reticulum part;intracellular organelle part;intracellular part;membrane;membrane part;organelle membrane;organelle part	9	9	9	38.6	38.6	38.6	20.067	0	35.55	566630000	44	17.1619	20.4499	21.0035	21.6029	19.0456	20.6517	17.1251	20.5417	20.5799	16.9376	16.9423	16.8594
	0.583925	1.00751	G3V7I8		10799	Slk	cellular macromolecule metabolic process;cellular metabolic process;cellular process;cellular protein metabolic process;macromolecule metabolic process;macromolecule modification;metabolic process;phosphate-containing compound metabolic process;phosphorus metabolic process;phosphorylation;primary metabolic process;protein autophosphorylation;protein metabolic process;protein modification process;…	adenyl nucleotide binding;adenyl ribonucleotide binding;ATP binding;binding;catalytic activity;kinase activity;nucleotide binding;phosphotransferase activity, alcohol group as acceptor;protein kinase activity;protein serine/threonine kinase activity;purine nucleotide binding;purine ribonucleoside triphosphate binding;purine ribonucleotide binding;ribonucleotide binding;transferase activity;transf…	extracellular membrane-bounded organelle;extracellular organelle;extracellular region part;extracellular vesicular exosome;membrane-bounded organelle;membrane-bounded vesicle;organelle;vesicle	47	4	4	43.3	8.4	8.4	137.64	0	18.176	108360000	25	17.0166	17.3081	18.9204	19.2183	18.7883	20.0453	17.4975	17.8534	19.6784	15.9517	17.3045	17.2412
	1.58678	1.00597	D4AD36		8398	Fchsd1				7	7	7	14.3	14.3	14.3	76.766	0	12.774	51942000	16	17.328	17.3925	17.2872	19.5502	19.1843	19.1283	17.8989	18.7758	18.1701	16.2535	16.5104	16.8266
	0.399292	1.00499	Q5XI34		14822	Ppp2r1a	cellular macromolecule metabolic process;cellular metabolic process;cellular process;cellular protein metabolic process;chromosome segregation;dephosphorylation;macromolecule metabolic process;macromolecule modification;metabolic process;peptidyl-serine dephosphorylation;phosphate-containing compound metabolic process;phosphorus metabolic process;primary metabolic process;protein dephosphorylatio…	antigen binding;binding;catalytic activity;hydrolase activity;hydrolase activity, acting on ester bonds;phosphatase activity;phosphoprotein phosphatase activity;phosphoric ester hydrolase activity;protein serine/threonine phosphatase activity	cell part;chromosomal part;chromosome, centromeric region;cytoplasmic part;cytosol;extracellular membrane-bounded organelle;extracellular organelle;extracellular region part;extracellular vesicular exosome;intracellular organelle part;intracellular part;macromolecular complex;membrane-bounded organelle;membrane-bounded vesicle;organelle;organelle part;protein complex;protein phosphatase type 2A c…	19	19	13	40.7	40.7	27.5	65.322	0	49.642	717610000	91	20.0042	20.9434	20.213	19.9085	20.8617	19.4986	20.2726	17.1288	19.8525	16.9095	20.1693	19.885
	1.08361	1.00057	Q5PQN7	Protein LZIC	14560	Lzic	response to abiotic stimulus;response to ionizing radiation;response to radiation;response to stimulus			5	5	5	36.3	36.3	36.3	21.394	0	38.043	98524000	25	17.0048	17.0206	17.9967	19.741	19.2042	20.1302	18.0725	18.7516	19.2496	16.0316	17.2285	17.5584
	0.818125	0.99528	Q9Z1N4;A0A0G2K0V3	3(2),5-bisphosphate nucleotidase 1	16847	Bpnt1	cellular lipid metabolic process;cellular metabolic process;cellular process;dephosphorylation;glycerolipid metabolic process;glycerophospholipid metabolic process;lipid metabolic process;lipid modification;lipid phosphorylation;metabolic process;organophosphate metabolic process;phosphate-containing compound metabolic process;phosphatidylinositol metabolic process;phosphatidylinositol phosphoryl…	3'(2'),5'-bisphosphate nucleotidase activity;binding;catalytic activity;cation binding;hydrolase activity;hydrolase activity, acting on ester bonds;inositol bisphosphate phosphatase activity;inositol or phosphatidylinositol phosphatase activity;inositol phosphate phosphatase activity;inositol-1,4-bisphosphate 1-phosphatase activity;ion binding;magnesium ion binding;metal ion binding;nucleotidase …	extracellular membrane-bounded organelle;extracellular organelle;extracellular region part;extracellular vesicular exosome;membrane-bounded organelle;membrane-bounded vesicle;organelle;vesicle	8	8	8	34.7	34.7	34.7	33.174	0	10.629	113630000	25	16.6972	17.2273	18.1292	20.2086	18.7878	19.4116	17.7064	18.8046	18.9111	16.9336	17.0464	16.5283
	0.770587	0.992858	G3V9U0		11213	Acss2	acetate biosynthetic process;acetate metabolic process;acetyl-CoA biosynthetic process;acetyl-CoA metabolic process;biosynthetic process;carboxylic acid biosynthetic process;carboxylic acid metabolic process;cellular biosynthetic process;cellular ketone metabolic process;cellular metabolic process;cellular process;coenzyme biosynthetic process;coenzyme metabolic process;cofactor biosynthetic proc…	acetate-CoA ligase activity;acid-thiol ligase activity;catalytic activity;CoA-ligase activity;ligase activity;ligase activity, forming carbon-sulfur bonds	cell part;cytoplasm;intracellular organelle part;intracellular part;nuclear part;nucleoplasm;organelle part	4	4	4	8	8	8	78.887	0.00072622	5.2187	77631000	16	16.5797	19.4137	18.1686	18.6291	19.0149	18.868	16.8732	18.8877	17.7725	17.3159	16.4285	17.9391
	0.952938	0.988644	F1LNF0		8855	Myh14	actin cytoskeleton organization;actin filament-based movement;actin filament-based process;actomyosin structure organization;anatomical structure development;anatomical structure morphogenesis;behavior;biological regulation;cell part morphogenesis;cellular chemical homeostasis;cellular component morphogenesis;cellular component movement;cellular component organization;cellular component organizat…	actin-dependent ATPase activity;adenyl nucleotide binding;adenyl ribonucleotide binding;ATP binding;ATPase activity;ATPase activity, coupled;binding;catalytic activity;hydrolase activity;hydrolase activity, acting on acid anhydrides;hydrolase activity, acting on acid anhydrides, in phosphorus-containing anhydrides;microfilament motor activity;motor activity;nucleoside-triphosphatase activity;nucl…	actin filament bundle;actomyosin;axon;cell part;cell projection;cell projection part;cytoplasm;cytoskeletal part;extracellular membrane-bounded organelle;extracellular organelle;extracellular region part;extracellular vesicular exosome;growth cone;intracellular organelle part;intracellular part;macromolecular complex;membrane;membrane-bounded organelle;membrane-bounded vesicle;myosin complex;myos…	150	129	129	66.7	59.1	59.1	228.91	0	323.31	27069000000	708	21.7631	23.3894	22.2153	22.948	23.9281	22.4979	22.5784	22.0755	21.7543	24.3773	23.0128	23.1913
	0.639912	0.988036	G3V7X3;A0A0G2JUA7		533	Nck1	actin cytoskeleton organization;actin filament organization;actin filament-based process;biological regulation;cell activation;cell projection assembly;cell projection organization;cellular component assembly;cellular component assembly at cellular level;cellular component organization;cellular component organization at cellular level;cellular component organization or biogenesis;cellular compone…	enzyme inhibitor activity;enzyme regulator activity;kinase inhibitor activity;kinase regulator activity;protein kinase inhibitor activity;protein kinase regulator activity	cell junction;cell part;cell-cell junction;cytoplasmic part;endoplasmic reticulum;intracellular membrane-bounded organelle;intracellular non-membrane-bounded organelle;intracellular organelle;intracellular part;macromolecular complex;membrane;membrane-bounded organelle;non-membrane-bounded organelle;organelle;organelle membrane;organelle part;plasma membrane;protein complex;protein phosphatase ty…	11	11	11	35.6	35.6	35.6	42.343	0	14.642	168710000	29	17.2528	17.55	17.8213	18.4996	17.8038	19.9922	17.4016	18.2816	17.6483	15.9757	17.0445	18.3845
	0.276763	0.980712	P61589	Transforming protein RhoA	13198	Rhoa	actin cytoskeleton organization;actin filament bundle assembly;actin filament organization;actin filament-based process;anatomical structure development;anatomical structure morphogenesis;androgen receptor signaling pathway;apical junction assembly;biological adhesion;biological regulation;cell adhesion;cell differentiation;cell junction assembly;cell junction organization;cell migration;cell mot…	binding;catalytic activity;GDP binding;GDP-dissociation inhibitor binding;GTP binding;GTPase activity;guanyl nucleotide binding;guanyl ribonucleotide binding;hydrolase activity;hydrolase activity, acting on acid anhydrides;hydrolase activity, acting on acid anhydrides, in phosphorus-containing anhydrides;nucleoside-triphosphatase activity;nucleotide binding;protein binding;protein domain specific…	apical junction complex;axon;cell cortex;cell division site part;cell junction;cell part;cell projection;cell projection membrane;cell projection part;cell-cell junction;cleavage furrow;cytoplasm;cytoplasmic part;cytoskeleton;cytosol;intracellular membrane-bounded organelle;intracellular non-membrane-bounded organelle;intracellular organelle;intracellular part;lamellipodium;leading edge membrane;…	10	10	2	50.3	50.3	18.1	21.782	0	18.937	562700000	70	17.9918	21.6504	21.5594	19.9413	21.7071	20.9317	17.2277	21.3544	21.0559	17.2911	21.2907	20.9248
+	2.29387	0.972566	P63018;D4A4S3;M0RCB1;F1LZI1;M0R8M9;A0A0G2JVI3	Heat shock cognate 71 kDa protein	13266	Hspa8;LOC102549957;LOC680121	biological regulation;biosynthetic process;cellular biosynthetic process;cellular macromolecule biosynthetic process;cellular macromolecule metabolic process;cellular metabolic process;cellular nitrogen compound metabolic process;cellular process;cellular protein metabolic process;chaperone mediated protein folding requiring cofactor;chaperone-mediated protein folding;'de novo' posttranslational …	adenyl nucleotide binding;adenyl ribonucleotide binding;ADP binding;ATP binding;ATPase activity;ATPase activity, coupled;binding;catalytic activity;hydrolase activity;hydrolase activity, acting on acid anhydrides;hydrolase activity, acting on acid anhydrides, in phosphorus-containing anhydrides;nucleoside-triphosphatase activity;nucleotide binding;protein binding;purine nucleotide binding;purine …	axon part;cell body;cell part;cell projection;cell projection part;clathrin-coated vesicle;coated vesicle;cytoplasm;cytoplasmic membrane-bounded vesicle;cytoplasmic part;cytoplasmic vesicle;extracellular membrane-bounded organelle;extracellular organelle;extracellular region part;extracellular vesicular exosome;intracellular membrane-bounded organelle;intracellular non-membrane-bounded organelle;…	62	62	43	70.6	70.6	57.4	70.87	0	323.31	37886000000	707	23.9592	24.6607	25.5883	24.9391	24.465	24.4984	23.5153	23.6617	23.8078	23.9456	23.1814	23.3333
	0.693744	0.961618	D3ZJR1		5525	Eps15l1		binding;calcium ion binding;cation binding;ion binding;metal ion binding	cell part;clathrin coat;clathrin coat of coated pit;cytoplasmic part;intracellular part;macromolecular complex;membrane coat;membrane part;plasma membrane part;protein complex	47	47	47	60.3	60.3	60.3	99.486	0	209.43	2422400000	225	18.1589	21.0161	20.5895	21.8191	21.7501	22.1011	19.703	21.3541	21.7284	17.1789	17.6314	17.2652
	0.235342	0.95723	Q9QYL8	Acyl-protein thioesterase 2	16722	Lypla2	carboxylic acid metabolic process;cellular ketone metabolic process;cellular lipid metabolic process;cellular metabolic process;cellular process;fatty acid metabolic process;lipid metabolic process;metabolic process;monocarboxylic acid metabolic process;organic acid metabolic process;oxoacid metabolic process;primary metabolic process;small molecule metabolic process	catalytic activity;hydrolase activity	cell part;cytoplasm;extracellular membrane-bounded organelle;extracellular organelle;extracellular region part;extracellular vesicular exosome;intracellular part;membrane-bounded organelle;membrane-bounded vesicle;organelle;vesicle	7	7	7	45	45	45	24.807	0	23.464	1420700000	50	18.0292	20.6148	21.2393	20.5081	21.2685	21.0433	16.8291	21.3189	21.8003	16.6978	17.617	16.4763
	1.23662	0.954536	Q62920	PDZ and LIM domain protein 5	15046	Pdlim5	anatomical structure development;biological regulation;developmental process;heart development;organ development;regulation of anatomical structure morphogenesis;regulation of biological process;regulation of cell development;regulation of cell differentiation;regulation of cell morphogenesis;regulation of cell morphogenesis involved in differentiation;regulation of cell projection organization;r…	actin binding;actinin binding;binding;cation binding;cytoskeletal protein binding;enzyme binding;ion binding;kinase binding;metal ion binding;protein binding;protein complex scaffold;protein kinase binding;protein kinase C binding;protein N-terminus binding;receptor signaling complex scaffold activity;structural molecule activity;transition metal ion binding;zinc ion binding	actin cytoskeleton;cell junction;cell part;cell projection;contractile fiber part;cytoplasmic part;cytoskeletal part;cytoskeleton;cytosol;intracellular non-membrane-bounded organelle;intracellular organelle;intracellular organelle part;intracellular part;membrane;neuron projection;non-membrane-bounded organelle;organelle;organelle part;postsynaptic density;postsynaptic membrane;synapse part;synap…	28	28	5	61.1	61.1	10	63.201	0	160.74	2424100000	176	16.8801	20.3725	20.4111	22.1413	21.3474	22.0316	20.4006	20.9471	21.3091	17.0446	17.3633	17.8162
	0.779022	0.950359	D4AE68;P82471	Guanine nucleotide-binding protein G(q) subunit alpha	8518	Gnaq	activation of adenylate cyclase activity;activation of adenylate cyclase activity by G-protein signaling pathway;activation of phospholipase C activity;activation of phospholipase C activity by dopamine receptor signaling pathway;activation of phospholipase C activity by G-protein coupled receptor protein signaling pathway coupled to IP3 second messenger;anatomical structure development;anatomica…	binding;catalytic activity;cation binding;enzyme activator activity;enzyme regulator activity;G-protein beta/gamma-subunit complex binding;G-protein-coupled receptor binding;GTP binding;GTPase activator activity;GTPase activity;GTPase regulator activity;guanyl nucleotide binding;guanyl ribonucleotide binding;hydrolase activity;hydrolase activity, acting on acid anhydrides;hydrolase activity, acti…	caveola;cell part;cytoplasmic part;cytosol;extracellular membrane-bounded organelle;extracellular organelle;extracellular region part;extracellular vesicular exosome;extrinsic to internal side of plasma membrane;extrinsic to membrane;extrinsic to plasma membrane;heterotrimeric G-protein complex;intracellular organelle part;intracellular part;lysosomal membrane;macromolecular complex;membrane;memb…	14	14	10	43.5	43.5	30.6	42.158	0	18.105	188200000	41	19.1625	19.4599	18.2668	18.8771	19.3614	18.9222	19.121	17.911	17.2775	20.5555	18.7739	18.2854
	0.739224	0.947313	P54311	Guanine nucleotide-binding protein G(I)/G(S)/G(T) subunit beta-1	13106	Gnb1	activation of phospholipase C activity;activation of phospholipase C activity by G-protein coupled receptor protein signaling pathway coupled to IP3 second messenger;anatomical structure development;apoptosis;biological regulation;calcium ion homeostasis;cardiac muscle cell apoptosis;cation homeostasis;cell death;cell proliferation;cell surface receptor linked signaling pathway;cellular calcium i…	binding;catalytic activity;cytoskeletal protein binding;GTPase activity;hydrolase activity;hydrolase activity, acting on acid anhydrides;hydrolase activity, acting on acid anhydrides, in phosphorus-containing anhydrides;molecular transducer activity;nucleoside-triphosphatase activity;protein binding;pyrophosphatase activity;signal transducer activity;spectrin binding	cell body;cell part;cell projection;cell projection part;cilium part;cytoplasmic part;dendrite;extracellular membrane-bounded organelle;extracellular organelle;extracellular region part;extracellular vesicular exosome;extrinsic to internal side of plasma membrane;extrinsic to membrane;extrinsic to plasma membrane;heterotrimeric G-protein complex;intracellular organelle part;intracellular part;lys…	15	9	9	48.5	34.1	34.1	37.377	0	28.072	132420000	42	18.6103	19.7728	19.4799	19.5651	19.6647	19.0667	19.462	18.4627	17.5299	20.0575	17.7574	18.2616
	1.75749	0.93657	Q6P756;Q6P756-2	Adaptin ear-binding coat-associated protein 2	15875	Necap2	cellular component organization;cellular component organization or biogenesis;cellular membrane organization;cellular process;endocytosis;establishment of localization;establishment of protein localization;membrane invagination;membrane organization;protein transport;transport;vesicle-mediated transport		cell part;clathrin coat;clathrin vesicle coat;coated pit;cytoplasmic part;cytoplasmic vesicle part;intracellular organelle part;intracellular part;macromolecular complex;membrane;membrane coat;membrane part;organelle part;plasma membrane;protein complex;vesicle coat	8	7	7	49.4	44.9	44.9	28.404	0	27.92	228530000	33	15.8719	18.3711	17.3079	20.3283	19.7295	20.4688	19.3801	19.1088	19.2279	16.5036	16.9744	16.7919
	0.445809	0.927258	G3V733;Q63537;Q63537-2;A0A096MIT7;O70441	Synapsin-2	10714	Syn2;Syn3	biological regulation;cellular process;establishment of localization;establishment of localization in cell;neurotransmitter secretion;neurotransmitter transport;regulation of biological process;regulation of biological quality;regulation of cell communication;regulation of cellular localization;regulation of cellular process;regulation of localization;regulation of multicellular organismal proces…	adenyl nucleotide binding;adenyl ribonucleotide binding;ATP binding;binding;calcium-dependent protein binding;catalytic activity;cytoskeletal protein binding;nucleotide binding;protein binding;purine nucleotide binding;purine ribonucleoside triphosphate binding;purine ribonucleotide binding;ribonucleotide binding	axon part;cell junction;cell part;cell projection part;clathrin coated vesicle membrane;clathrin-coated vesicle;coated vesicle;coated vesicle membrane;cytoplasmic membrane-bounded vesicle;cytoplasmic part;cytoplasmic vesicle;cytoplasmic vesicle membrane;cytoplasmic vesicle part;intracellular membrane-bounded organelle;intracellular organelle;intracellular organelle part;intracellular part;membran…	17	17	15	36.7	36.7	35.2	63.412	0	58.987	876270000	94	17.4731	21.1683	20.5808	20.7088	20.4777	21.9324	18.8282	21.4961	20.0128	17.9624	17.7214	17.1883
	0.412712	0.923585	O35987;A0A0G2K911	NSFL1 cofactor p47	12098	Nsfl1c	autophagic vacuole assembly;biological regulation;catabolic process;cellular catabolic process;cellular component assembly;cellular component assembly at cellular level;cellular component organization;cellular component organization at cellular level;cellular component organization or biogenesis;cellular component organization or biogenesis at cellular level;cellular macromolecule catabolic proce…	ATPase binding;binding;enzyme binding;enzyme regulator activity;lipid binding;phosphatase regulator activity;protein binding;protein phosphatase regulator activity;protein phosphatase type 1 regulator activity;small conjugating protein binding;ubiquitin binding	cell part;chromosome;cytoplasmic part;cytosol;Golgi apparatus part;Golgi stack;intracellular membrane-bounded organelle;intracellular non-membrane-bounded organelle;intracellular organelle;intracellular organelle part;intracellular part;membrane-bounded organelle;non-membrane-bounded organelle;nucleus;organelle;organelle part	15	15	15	54.1	54.1	54.1	40.679	0	20.906	304540000	39	16.9735	18.4063	17.5015	19.9958	19.0923	20.2931	17.1346	19.4825	19.9933	16.0477	17.1136	16.4714
	0.227453	0.921619	P62959;D4A269	Histidine triad nucleotide-binding protein 1	13257	Hint1	biological regulation;biosynthetic process;catabolic process;cellular biosynthetic process;cellular catabolic process;cellular component organization;cellular component organization at cellular level;cellular component organization or biogenesis;cellular component organization or biogenesis at cellular level;cellular macromolecule biosynthetic process;cellular macromolecule metabolic process;cell…	binding;catalytic activity;hydrolase activity;nucleotide binding	cell part;chromatin remodeling complex;cytoplasm;histone deacetylase complex;intracellular organelle part;intracellular part;macromolecular complex;nuclear part;nucleoplasm part;organelle part;protein complex	7	7	7	44.4	44.4	44.4	13.777	0	11.429	284350000	33	16.4449	20.9785	17.9698	21.0581	17.0459	20.5953	17.6362	20.5503	17.7479	20.7761	20.355	20.6039
	0.86099	0.912198	P22734;P22734-2	Catechol O-methyltransferase	12715	Comt	alcohol catabolic process;alcohol metabolic process;amine catabolic process;amine metabolic process;behavior;benzene-containing compound metabolic process;biological regulation;carboxylic acid metabolic process;catabolic process;catecholamine catabolic process;catecholamine metabolic process;catechol-containing compound catabolic process;catechol-containing compound metabolic process;cell communi…	binding;catalytic activity;catechol O-methyltransferase activity;cation binding;ion binding;magnesium ion binding;metal ion binding;methyltransferase activity;O-methyltransferase activity;S-adenosylmethionine-dependent methyltransferase activity;transferase activity;transferase activity, transferring one-carbon groups	axon;cell body;cell part;cell projection;cell projection part;cytoplasmic part;cytosol;dendrite;dendritic spine;extracellular membrane-bounded organelle;extracellular organelle;extracellular region part;extracellular vesicular exosome;integral to membrane;intracellular membrane-bounded organelle;intracellular organelle;intracellular part;intrinsic to membrane;membrane;membrane part;membrane-bound…	17	17	17	73.5	73.5	73.5	29.597	0	77.836	3885100000	156	20.5301	21.44	21.8243	22.5807	22.9149	23.8259	21.5727	22.3569	22.6553	16.4903	16.8774	16.1894
	0.2323	0.904987	Q4V8I6;P62914;A0A0G2K3Y8	60S ribosomal protein L11	13253	Rpl11	biosynthetic process;cellular biosynthetic process;cellular localization;cellular macromolecule biosynthetic process;cellular macromolecule localization;cellular macromolecule metabolic process;cellular metabolic process;cellular process;cellular protein localization;cellular protein metabolic process;localization;macromolecule biosynthetic process;macromolecule localization;macromolecule metabol…	binding;nucleic acid binding;RNA binding;rRNA binding;structural constituent of ribosome;structural molecule activity	cell part;cytoplasmic part;intracellular non-membrane-bounded organelle;intracellular organelle;intracellular organelle part;intracellular part;macromolecular complex;non-membrane-bounded organelle;nuclear part;nucleolus;organelle;organelle part;ribonucleoprotein complex;ribosome	9	9	9	47.9	47.9	47.9	19.024	0	12.395	1438100000	61	17.0437	22.0377	21.4537	20.7465	21.3997	21.2009	17.1865	21.9244	21.5213	21.292	21.6511	21.3131
	0.475345	0.904347	Q3KRD5	Mitochondrial import receptor subunit TOM34	13695	Tomm34	establishment of localization;establishment of localization in cell;establishment of protein localization;establishment of protein localization in mitochondrion;establishment of protein localization to organelle;intracellular protein transport;intracellular transport;mitochondrial transport;protein import;protein targeting;protein targeting to mitochondrion;protein transport;transport		cell part;cytoplasmic part;intracellular organelle part;intracellular part;membrane;mitochondrial membrane;mitochondrial outer membrane;mitochondrial part;nuclear part;nucleoplasm;organelle membrane;organelle outer membrane;organelle part;outer membrane	9	9	9	38.5	38.5	38.5	34.461	0	17.961	97874000	24	17.2662	18.6028	18.8298	19.7114	17.7282	19.0698	17.4579	17.2471	19.0914	17.6644	17.9577	17.7169
	0.309062	0.892998	Q6IRE4	Tumor susceptibility gene 101 protein	15772	Tsg101	biological regulation;catabolic process;cell cycle;cell division;cellular catabolic process;cellular macromolecule catabolic process;cellular macromolecule metabolic process;cellular metabolic process;cellular process;cellular protein metabolic process;endosome to lysosome transport;endosome transport;establishment of localization;establishment of localization in cell;establishment of protein loc…	ligand-dependent nuclear receptor transcription coactivator activity;protein binding transcription factor activity;transcription coactivator activity;transcription cofactor activity;transcription factor binding transcription factor activity	cell part;cytoplasm;cytoplasmic part;endosomal part;endosome membrane;ESCRT I complex;intracellular membrane-bounded organelle;intracellular organelle;intracellular organelle part;intracellular part;late endosome membrane;macromolecular complex;membrane;membrane part;membrane-bounded organelle;nucleus;organelle;organelle membrane;organelle part;protein complex	14	14	14	30.9	30.9	30.9	44.077	0	14.432	313560000	43	17.6238	18.3287	16.9012	19.0258	18.943	20.0497	16.2073	19.7305	19.4017	16.3565	16.603	17.1309
	0.507042	0.872416	D3ZF26		5053	Tnks1bp1			CCR4-NOT complex;cell part;intracellular organelle part;intracellular part;macromolecular complex;membrane;nuclear part;nucleoplasm;nucleoplasm part;organelle part;plasma membrane;protein complex;transcription factor complex	29	29	29	25.5	25.5	25.5	180.01	0	41.611	165830000	52	17.1854	17.8739	18.7227	18.6851	17.8955	18.7985	16.3072	17.7471	18.7075	17.3115	17.4116	17.4819
	0.775782	0.866959	G3V7Q7		10842	Iqgap1	biological regulation;cell surface receptor linked signaling pathway;cellular process;cellular response to calcium ion;cellular response to chemical stimulus;cellular response to endogenous stimulus;cellular response to epidermal growth factor stimulus;cellular response to fibroblast growth factor stimulus;cellular response to growth factor stimulus;cellular response to inorganic substance;cellul…	binding;enzyme activator activity;enzyme regulator activity;kinase activator activity;kinase regulator activity;lipid binding;phosphatidylinositol binding;phosphatidylinositol-3,4,5-trisphosphate binding;phospholipid binding;protein binding;protein complex binding;protein kinase activator activity;protein kinase regulator activity;protein serine/threonine kinase activator activity	adherens junction;anchoring junction;axon;cell junction;cell leading edge;cell part;cell projection;cell projection part;cell-cell junction;cell-substrate adherens junction;cell-substrate junction;cytoskeletal part;extracellular membrane-bounded organelle;extracellular organelle;extracellular region part;extracellular vesicular exosome;extrinsic to internal side of plasma membrane;extrinsic to me…	76	76	72	55.8	55.8	54	188.83	0	177.15	3779100000	445	21.3171	21.4212	21.1881	21.6377	21.9781	21.0905	21.5881	20.336	20.1813	21.9656	21.2759	20.5676
	0.760581	0.866534	Q63610	Tropomyosin alpha-3 chain	15156	Tpm3	anatomical structure development;brain development;developmental process;organ development		brush border;cell part;cell projection;cytoplasm;cytoskeleton;intracellular non-membrane-bounded organelle;intracellular organelle;intracellular part;non-membrane-bounded organelle;organelle	22	16	3	56.9	46	10.5	29.006	0	28.374	384260000	65	16.2358	18.9242	19.1636	19.3891	19.905	18.3607	17.9053	18.8121	18.3377	20.2527	19.0193	18.6576
	0.603698	0.866102	M0R7A6		11527	Itsn2	cellular component organization;cellular component organization or biogenesis;cellular membrane organization;cellular process;endocytosis;establishment of localization;membrane invagination;membrane organization;transport;vesicle-mediated transport	binding;calcium ion binding;cation binding;enzyme regulator activity;GTPase regulator activity;guanyl-nucleotide exchange factor activity;ion binding;metal ion binding;nucleoside-triphosphatase regulator activity;Ras guanyl-nucleotide exchange factor activity;Rho guanyl-nucleotide exchange factor activity;small GTPase regulator activity	extracellular membrane-bounded organelle;extracellular organelle;extracellular region part;extracellular vesicular exosome;membrane-bounded organelle;membrane-bounded vesicle;organelle;vesicle	50	50	45	36	36	33.9	195.57	0	102.35	942330000	146	17.061	18.3895	18.9929	19.7951	19.5885	20.239	17.7833	19.6812	19.5597	17.3974	16.9352	16.912
	0.128765	0.860347	O08873;A0A0G2KA27	MAP kinase-activating death domain protein	12012	Madd	activation of MAPK activity;biological regulation;cellular macromolecule metabolic process;cellular metabolic process;cellular process;cellular protein metabolic process;macromolecule metabolic process;macromolecule modification;metabolic process;negative regulation of biological process;negative regulation of cellular process;negative regulation of growth hormone secretion;negative regulation of…	enzyme regulator activity;GTPase regulator activity;guanyl-nucleotide exchange factor activity;nucleoside-triphosphatase regulator activity;Rab guanyl-nucleotide exchange factor activity;Ras guanyl-nucleotide exchange factor activity;small GTPase regulator activity	cell part;clathrin-coated vesicle;coated vesicle;cytoplasmic membrane-bounded vesicle;cytoplasmic part;cytoplasmic vesicle;cytosol;integral to membrane;intracellular membrane-bounded organelle;intracellular organelle;intracellular part;intrinsic to membrane;membrane;membrane part;membrane-bounded organelle;membrane-bounded vesicle;nucleus;organelle;plasma membrane;synapse;synapse part;synaptic ve…	41	41	41	39.1	39.1	39.1	177.99	0	99.079	1320600000	150	17.1225	23.1492	23.7794	20.5506	21.8583	22.9676	16.2346	23.456	23.1049	16.2838	17.4147	17.4812
	1.761	0.857536	Z4YNF4;P41498;A0A0G2K394;P41498-2	Low molecular weight phosphotyrosine protein phosphatase	12947	Acp1	cell communication;cell-cell signaling;cellular macromolecule metabolic process;cellular metabolic process;cellular process;cellular protein metabolic process;dephosphorylation;macromolecule metabolic process;macromolecule modification;metabolic process;peptidyl-tyrosine dephosphorylation;phosphate-containing compound metabolic process;phosphorus metabolic process;primary metabolic process;protei…	acid phosphatase activity;binding;catalytic activity;hydrolase activity;hydrolase activity, acting on ester bonds;non-membrane spanning protein tyrosine phosphatase activity;phosphatase activity;phosphoprotein phosphatase activity;phosphoric ester hydrolase activity;protein binding;protein domain specific binding;protein tyrosine phosphatase activity;SH3 domain binding	cell part;cell projection;cytoplasm;extracellular membrane-bounded organelle;extracellular organelle;extracellular region part;extracellular vesicular exosome;internal side of plasma membrane;intracellular part;membrane part;membrane-bounded organelle;membrane-bounded vesicle;neuron projection;organelle;plasma membrane part;vesicle	7	7	7	40.9	40.9	40.9	18.215	0	17.557	103460000	24	16.9351	17.0294	16.7499	18.1431	18.6473	18.0742	17.2618	17.6723	17.3578	16.8355	18.5764	16.6407
	0.53649	0.853373	Q6P791	Ragulator complex protein LAMTOR1	15884	Lamtor1	biological regulation;cell growth;cellular component organization;cellular component organization at cellular level;cellular component organization or biogenesis;cellular component organization or biogenesis at cellular level;cellular localization;cellular macromolecule localization;cellular process;cellular protein localization;cellular response to acid;cellular response to amine stimulus;cellul…	enzyme regulator activity;GTPase regulator activity;guanyl-nucleotide exchange factor activity;nucleoside-triphosphatase regulator activity	cell part;cytoplasmic part;endosomal part;endosome membrane;extracellular membrane-bounded organelle;extracellular organelle;extracellular region part;extracellular vesicular exosome;Golgi apparatus;intracellular membrane-bounded organelle;intracellular organelle;intracellular organelle part;intracellular part;late endosome membrane;lysosomal membrane;lysosome;lytic vacuole;macromolecular complex…	8	8	8	60.9	60.9	60.9	17.721	0	18.498	255940000	42	16.8917	18.9283	18.7491	19.4384	18.4495	20.7718	18.3053	18.8526	18.9415	17.4802	16.7853	16.6041
	0.212786	0.850005	O08623;O08623-2;A0A0H2UHB5;O08623-3	Sequestosome-1	11993	Sqstm1	apoptosis;autophagy;biological regulation;catabolic process;cell communication;cell death;cell differentiation;cellular catabolic process;cellular component assembly;cellular component organization;cellular component organization or biogenesis;cellular developmental process;cellular macromolecule catabolic process;cellular macromolecule metabolic process;cellular metabolic process;cellular proces…	binding;cation binding;enzyme binding;identical protein binding;ion binding;kinase binding;metal ion binding;protein binding;protein dimerization activity;protein domain specific binding;protein homodimerization activity;protein kinase binding;protein kinase C binding;SH2 domain binding;small conjugating protein binding;transition metal ion binding;ubiquitin binding;zinc ion binding	aggresome;autophagic vacuole;cell part;cytoplasmic mRNA processing body;cytoplasmic part;cytoplasmic vesicle;endoplasmic reticulum;endosome;extracellular membrane-bounded organelle;extracellular organelle;extracellular region part;extracellular vesicular exosome;inclusion body;intracellular membrane-bounded organelle;intracellular non-membrane-bounded organelle;intracellular organelle;intracellul…	13	13	13	39	39	39	47.681	0	70.917	886070000	89	16.8721	20.8374	22.3166	22.5097	18.4748	19.4076	17.3689	20.1554	20.3178	17.0854	17.6514	17.2503
	0.9044	0.826272	Q5FWY5	AH receptor-interacting protein	14315	Aip	biological regulation;cellular macromolecule metabolic process;cellular metabolic process;cellular process;cellular protein metabolic process;establishment of localization;establishment of localization in cell;establishment of protein localization;establishment of protein localization in mitochondrion;establishment of protein localization to organelle;intracellular protein transport;intracellular…	binding;protein binding;protein binding transcription factor activity;transcription cofactor activity;transcription factor binding transcription factor activity;unfolded protein binding	cell part;cytoplasmic part;cytosol;intracellular organelle part;intracellular part;membrane;nuclear part;nucleoplasm;organelle part;plasma membrane	15	15	15	49.1	49.1	49.1	37.598	0	28.063	181240000	35	18.4426	19.8576	20.5671	19.004	17.8078	19.1146	17.7281	17.9792	17.7402	16.3078	17.6529	16.6014
	1.19049	0.820876	D3ZRE7		6151	Swap70	B cell activation;B cell activation involved in immune response;cell activation;cell activation involved in immune response;cellular macromolecule metabolic process;cellular metabolic process;cellular nitrogen compound metabolic process;cellular process;DNA metabolic process;DNA recombination;immune effector process;immune system process;isotype switching;leukocyte activation;leukocyte activation…	adenyl nucleotide binding;adenyl ribonucleotide binding;ATP binding;binding;DNA binding;nucleic acid binding;nucleotide binding;purine nucleotide binding;purine ribonucleoside triphosphate binding;purine ribonucleotide binding;ribonucleotide binding	cell part;intracellular membrane-bounded organelle;intracellular organelle;intracellular part;membrane-bounded organelle;nucleus;organelle	18	18	17	33.3	33.3	31.6	68.773	0.00066578	4.1726	181860000	34	17.1536	17.2965	17.2013	19.4688	18.3709	19.0146	18.0629	18.2507	18.0781	16.1004	17.118	16.9427
	0.499602	0.814636	D4A6D9		7723	Hs1bp3		binding;lipid binding;phosphatidylinositol binding;phospholipid binding		15	15	15	51.8	51.8	51.8	43.431	0	30.823	348660000	47	16.9847	18.2294	17.4802	19.5649	19.4943	19.8754	17.447	19.7358	19.3079	17.3179	16.5212	17.3766
	0.282128	0.798976	A0A0G2K7W6;P18445	60S ribosomal protein L27a	2436	Rpl27a	biosynthetic process;cellular biosynthetic process;cellular macromolecule biosynthetic process;cellular macromolecule metabolic process;cellular metabolic process;cellular process;cellular protein metabolic process;macromolecule biosynthetic process;macromolecule metabolic process;metabolic process;primary metabolic process;protein metabolic process;translation	structural constituent of ribosome;structural molecule activity	cell part;cytoplasmic part;intracellular non-membrane-bounded organelle;intracellular organelle;intracellular part;macromolecular complex;non-membrane-bounded organelle;organelle;ribonucleoprotein complex;ribosome	10	10	4	46.6	46.6	23	16.587	0	17.658	689720000	55	20.4091	20.8697	20.9211	19.8912	20.8228	19.8703	20.5422	20.4417	17.2034	20.5987	20.8786	20.6827
	0.331029	0.796207	Q5U2U8		14721	Bag3	anatomical structure development;biological regulation;brain development;cellular process;cellular response to abiotic stimulus;cellular response to external stimulus;cellular response to mechanical stimulus;cellular response to stimulus;developmental process;induction of apoptosis;induction of apoptosis by extracellular signals;induction of apoptosis via death domain receptors;induction of progr…	binding;protein binding;protein complex binding	cell part;cell projection;contractile fiber part;cytoplasmic part;cytosol;intracellular part;membrane;neuron projection;organelle part;plasma membrane;Z disc	26	26	26	55.1	55.1	55.1	61.49	0	110.67	1256400000	161	18.1894	20.6395	21.7634	21.684	19.6181	20.6527	18.2736	20.6139	20.6787	16.5897	17.6222	17.5795
	0.255662	0.775412	Q6AXW2		15514	Tmod3	actin cytoskeleton organization;actin filament capping;actin filament organization;actin filament-based process;actomyosin structure organization;anatomical structure development;anatomical structure formation involved in morphogenesis;biological regulation;cell development;cellular component assembly;cellular component assembly at cellular level;cellular component assembly involved in morphogene…	binding;cytoskeletal protein binding;protein binding;tropomyosin binding	cell part;contractile fiber part;cytoplasmic part;cytoskeletal part;intracellular organelle part;intracellular part;organelle part;striated muscle thin filament	16	16	15	41.2	41.2	41.2	39.471	0	21.481	380620000	42	17.0641	17.0218	19.8922	19.826	19.5549	19.9323	16.596	20.2403	20.1508	17.1617	17.8282	16.8969
	1.28453	0.770016	Q9ES54;F1LQX9;A0A0G2JU66	Nuclear protein localization protein 4 homolog	16567	Nploc4	catabolic process;cellular catabolic process;cellular component organization;cellular component organization at cellular level;cellular component organization or biogenesis;cellular component organization or biogenesis at cellular level;cellular macromolecule catabolic process;cellular macromolecule metabolic process;cellular metabolic process;cellular process;Golgi organization;macromolecule cat…	binding;cation binding;enzyme binding;ion binding;metal ion binding;protein binding;protein complex binding;small conjugating protein binding;transition metal ion binding;ubiquitin binding;ubiquitin protein ligase binding;zinc ion binding	Cdc48p-Npl4p-Ufd1p AAA ATPase complex;cell part;cytoplasmic part;cytosol;endoplasmic reticulum part;intracellular membrane-bounded organelle;intracellular organelle;intracellular organelle part;intracellular part;macromolecular complex;membrane part;membrane-bounded organelle;nucleus;organelle;organelle part;protein complex	16	16	16	31.4	31.4	31.4	68.055	0	16.079	113850000	32	16.7872	18.0257	18.1381	18.8543	18.32	18.538	17.8894	17.3577	18.1552	17.4285	17.1779	17.5262
	0.27164	0.761272	P11232;R4GNK3	Thioredoxin	12488	Txn;Txn1	biological regulation;biosynthetic process;carbohydrate homeostasis;cell redox homeostasis;cellular biosynthetic process;cellular chemical homeostasis;cellular glucose homeostasis;cellular homeostasis;cellular macromolecule biosynthetic process;cellular macromolecule metabolic process;cellular metabolic process;cellular nitrogen compound metabolic process;cellular process;cellular protein metabol…	antioxidant activity;binding;catalytic activity;disulfide oxidoreductase activity;enzyme binding;oxidoreductase activity;oxidoreductase activity, acting on a sulfur group of donors;oxidoreductase activity, acting on a sulfur group of donors, disulfide as acceptor;oxidoreductase activity, acting on a sulfur group of donors, NAD or NADP as acceptor;oxidoreductase activity, acting on NADH or NADPH;p…	axon;cell body;cell part;cell projection;cytoplasm;cytoplasmic part;cytosol;dendrite;extracellular membrane-bounded organelle;extracellular organelle;extracellular region;extracellular region part;extracellular vesicular exosome;intracellular membrane-bounded organelle;intracellular organelle;intracellular part;membrane-bounded organelle;membrane-bounded vesicle;mitochondrion;neuron projection;ne…	12	12	12	96.2	96.2	96.2	11.673	0	22.4	9077500000	89	21.1409	21.7591	22.3741	23.7025	22.3912	24.2496	20.7768	23.2731	24.0096	16.2338	17.6328	17.8082
	0.567688	0.757632	Q3T1J1;G3V7J7	Eukaryotic translation initiation factor 5A-1	13742	Eif5a;Eif5a2	aging;biological regulation;developmental process;establishment of localization;establishment of protein localization;establishment of RNA localization;mRNA transport;negative regulation of apoptosis;negative regulation of biological process;negative regulation of cell death;negative regulation of cellular process;negative regulation of programmed cell death;nucleic acid transport;nucleobase-cont…	binding;nucleic acid binding;ribonucleoprotein binding;ribosome binding;RNA binding;translation elongation factor activity;translation factor activity, nucleic acid binding;translation initiation factor activity	cell body;cell part;cell projection;cytoplasmic part;dendrite;endoplasmic reticulum membrane;endoplasmic reticulum part;intracellular organelle part;intracellular part;macromolecular complex;membrane;membrane part;neuron projection;neuronal cell body;nuclear part;nuclear pore;organelle membrane;organelle part;pore complex;protein complex	9	9	9	40.3	40.3	40.3	16.832	0	23.937	393690000	61	16.5326	19.6288	19.3376	19.2927	19.3082	19.704	17.5409	19.4259	19.0651	16.7533	19.0248	19.6852
	1.14674	0.754371	F1LRS4;F1LNZ2;Q2LC84-2;Q2LC84;H9KVE4	Protein numb homolog	8892	Numb	adherens junction organization;anatomical structure development;anatomical structure morphogenesis;axonogenesis;biological regulation;cell differentiation;cell division;cell junction organization;cell part morphogenesis;cell projection morphogenesis;cell projection organization;cell proliferation;cell-cell junction organization;cellular component morphogenesis;cellular component organization;cell…		adherens junction;anchoring junction;apical part of cell;basolateral plasma membrane;cell junction;cell part;cell-substrate adherens junction;cell-substrate junction;clathrin-coated vesicle;coated vesicle;cytoplasmic membrane-bounded vesicle;cytoplasmic part;cytoplasmic vesicle;early endosome;endosome;extrinsic to membrane;extrinsic to plasma membrane;focal adhesion;intracellular membrane-bounded…	12	9	9	24.6	21	21	69.417	0.00066225	4.1086	43450000	14	17.545	18.5125	18.5243	18.2632	18.3167	18.2095	18.0367	17.5189	16.9706	16.8976	18.0736	17.9099
	0.324839	0.753852	Q4QQV2	Docking protein 1	13939	Dok1	biological regulation;cell surface receptor linked signaling pathway;cellular process;cellular response to stimulus;enzyme linked receptor protein signaling pathway;intracellular signal transduction;Ras protein signal transduction;regulation of biological process;regulation of cellular process;response to stimulus;signal transduction;small GTPase mediated signal transduction;transmembrane recepto…	molecular transducer activity;receptor signaling protein activity;signal transducer activity	cell part;cytoplasm;intracellular membrane-bounded organelle;intracellular organelle;intracellular part;membrane-bounded organelle;nucleus;organelle	14	14	14	49.2	49.2	49.2	52.169	0	22.618	153250000	35	17.0543	17.5153	17.4587	19.0893	18.8641	19.6952	16.6214	19.3779	19.3877	17.1731	17.1762	17.1443
	0.642795	0.746625	G3V9Y1		11226	Myh10	actin cytoskeleton organization;actin filament-based movement;actin filament-based process;actomyosin structure organization;adult heart development;anatomical structure development;anatomical structure formation involved in morphogenesis;axon guidance;biological regulation;cardiac cell development;cardiac muscle cell development;cardiac myofibril assembly;cell cycle cytokinesis;cell cycle proces…	actin-dependent ATPase activity;adenyl nucleotide binding;adenyl ribonucleotide binding;ADP binding;ATP binding;ATPase activity;ATPase activity, coupled;binding;catalytic activity;hydrolase activity;hydrolase activity, acting on acid anhydrides;hydrolase activity, acting on acid anhydrides, in phosphorus-containing anhydrides;microfilament motor activity;motor activity;nucleoside-triphosphatase a…	actin filament bundle;actomyosin;axon;cell body;cell cortex;cell division site part;cell part;cell projection;cell projection part;cleavage furrow;cytoplasmic part;cytoskeletal part;dendritic spine;extracellular membrane-bounded organelle;extracellular organelle;extracellular region part;extracellular vesicular exosome;growth cone;intracellular membrane-bounded organelle;intracellular non-membran…	216	182	3	77	68.1	1.5	229	0	323.31	158460000000	2179	23.1191	23.1028	22.9225	23.6727	23.9731	22.5633	23.2558	22.2926	22.4208	24.4746	23.0028	23.5465
	0.758027	0.719961	A0A0G2K435;G3V8B8		1919	Dnajc7	cellular macromolecule metabolic process;cellular metabolic process;cellular process;cellular protein metabolic process;chaperone cofactor-dependent protein refolding;chaperone-mediated protein folding;macromolecule metabolic process;metabolic process;primary metabolic process;protein folding;protein metabolic process;protein refolding		cell part;cytoplasm;extracellular membrane-bounded organelle;extracellular organelle;extracellular region part;extracellular vesicular exosome;intracellular organelle part;intracellular part;membrane;membrane-bounded organelle;membrane-bounded vesicle;nuclear part;nucleoplasm;organelle;organelle part;vesicle	25	25	25	36.6	36.6	36.6	65.528	0	35.637	342310000	58	17.4503	20.5821	20.6943	18.1294	17.789	18.7531	17.084	17.2657	18.162	16.7086	17.5458	17.2294
	0.604763	0.714613	P40329	Arginine--tRNA ligase, cytoplasmic	12936	Rars	amine metabolic process;amino acid activation;arginyl-tRNA aminoacylation;carboxylic acid metabolic process;cellular amine metabolic process;cellular amino acid metabolic process;cellular ketone metabolic process;cellular macromolecule metabolic process;cellular metabolic process;cellular nitrogen compound metabolic process;cellular process;macromolecule metabolic process;metabolic process;ncRNA …	adenyl nucleotide binding;adenyl ribonucleotide binding;amine binding;amino acid binding;aminoacyl-tRNA ligase activity;arginine binding;arginine-tRNA ligase activity;ATP binding;binding;carboxylic acid binding;catalytic activity;ligase activity;ligase activity, forming aminoacyl-tRNA and related compounds;ligase activity, forming carbon-oxygen bonds;nucleic acid binding;nucleotide binding;purine…	aminoacyl-tRNA synthetase multienzyme complex;cell part;cytoplasm;cytoplasmic part;extracellular membrane-bounded organelle;extracellular organelle;extracellular region part;extracellular vesicular exosome;intracellular membrane-bounded organelle;intracellular organelle;intracellular organelle part;intracellular part;macromolecular complex;membrane;membrane-bounded organelle;membrane-bounded vesi…	23	23	23	41.1	41.1	41.1	75.81	0	17.597	349440000	62	19.3571	19.2968	20.3073	19.1741	19.0648	19.5086	17.513	18.9752	19.1154	18.9038	19.2125	18.957
	0.439509	0.71268	Q6RUV5	Ras-related C3 botulinum toxin substrate 1	15972	Rac1	actin cytoskeleton organization;actin filament organization;actin filament polymerization;actin filament-based process;actin polymerization or depolymerization;anatomical structure arrangement;anatomical structure homeostasis;anatomical structure morphogenesis;auditory receptor cell morphogenesis;axon guidance;biological adhesion;biological regulation;bone resorption;cell adhesion;cell chemotaxis…	binding;catalytic activity;enzyme binding;GDP-dissociation inhibitor binding;GTP binding;GTPase activity;GTPase binding;guanyl nucleotide binding;guanyl ribonucleotide binding;histone deacetylase binding;hydrolase activity;hydrolase activity, acting on acid anhydrides;hydrolase activity, acting on acid anhydrides, in phosphorus-containing anhydrides;kinase binding;nucleoside-triphosphatase activi…	actin filament;adherens junction;anchoring junction;cell junction;cell part;cell projection;cell projection membrane;cell projection part;cell-substrate adherens junction;cell-substrate junction;cytoplasm;cytoplasmic membrane-bounded vesicle;cytoplasmic part;cytoplasmic vesicle;cytoskeletal part;cytosol;extracellular membrane-bounded organelle;extracellular organelle;extracellular region part;ext…	8	7	0	44.8	39.1	0	21.45	0	6.9359	215320000	36	16.9502	19.4003	19.7001	18.2309	19.8629	19.2268	18.7855	17.3861	19.0109	19.8595	19.7488	18.9899
	0.586832	0.709924	A0A0G2K8M3;D3Z8G7		2539	Tjp3	biological regulation;regulation of biological process;regulation of cell cycle;regulation of cell cycle process;regulation of cellular process;regulation of G1/S transition of mitotic cell cycle;regulation of interphase of mitotic cell cycle;regulation of mitotic cell cycle		apical plasma membrane;cell junction;cell part;cell-cell junction;intracellular organelle part;intracellular part;membrane part;nuclear part;nucleoplasm;occluding junction;organelle part;plasma membrane part;tight junction	18	17	17	25.9	25.1	25.1	99.199	0	27.652	250690000	46	16.5072	16.495	17.1685	19.5754	18.7689	19.5333	17.6521	19.1869	18.9088	16.0499	16.6162	16.7067
	0.487066	0.706798	A0A0G2JZ92;D4A208;B5DEJ1	SLIT-ROBO Rho GTPase-activating protein 2	1243	Srgap2	actin filament severing;actin filament-based process;anatomical structure development;anatomical structure morphogenesis;biological regulation;cell part morphogenesis;cell projection assembly;cell projection morphogenesis;cell projection organization;cellular component assembly;cellular component assembly at cellular level;cellular component morphogenesis;cellular component organization;cellular …	binding;enzyme activator activity;enzyme binding;enzyme regulator activity;GTPase activator activity;GTPase binding;GTPase regulator activity;identical protein binding;nucleoside-triphosphatase regulator activity;protein binding;protein dimerization activity;protein homodimerization activity;Rac GTPase binding;Ras GTPase binding;Rho GTPase binding;small GTPase binding	cell junction;cell part;cell projection;cell projection part;cytoplasm;cytoplasmic membrane-bounded vesicle;cytoplasmic part;cytoplasmic vesicle;cytoskeletal part;cytosol;dendritic spine head;endocytic vesicle;intracellular membrane-bounded organelle;intracellular organelle;intracellular organelle part;intracellular part;lamellipodium;membrane;membrane-bounded organelle;membrane-bounded vesicle;m…	21	21	18	27.1	27.1	25.5	110.74	0	39.067	228340000	53	21.061	19.4439	19.9471	21.1728	19.9006	19.8121	20.3639	18.793	19.6082	17.4007	17.638	19.7719
	0.563271	0.701108	Q6V7V2;Q6V7V2-2;A0A0G2KBB1	Rhotekin	16035	Rtkn	apoptosis;biological regulation;cell death;cellular component organization;cellular component organization at cellular level;cellular component organization or biogenesis;cellular component organization or biogenesis at cellular level;cellular process;cellular response to stimulus;cytoskeleton organization;death;intracellular signal transduction;negative regulation of catalytic activity;negative …	binding;enzyme binding;enzyme inhibitor activity;enzyme regulator activity;GTP binding;GTPase binding;GTPase inhibitor activity;GTPase regulator activity;GTP-Rho binding;guanyl nucleotide binding;guanyl ribonucleotide binding;nucleoside-triphosphatase regulator activity;nucleotide binding;protein binding;purine nucleotide binding;purine ribonucleoside triphosphate binding;purine ribonucleotide bi…		12	12	12	36.7	36.7	36.7	61.153	0	23.173	89268000	17	17.8411	18.4296	17.2299	17.8116	18.1493	18.7439	16.9144	18.4804	17.2067	17.1718	17.5871	17.0542
	0.729537	0.684753	A0A0G2K6J5;B2GV99;Q64119;A0A0G2JWE1	Myosin light polypeptide 6	2254	Myl6	actin filament-based movement;actin filament-based process;actin-mediated cell contraction;actin-myosin filament sliding;anatomical structure development;cellular component movement;cellular process;developmental process;metabolic process;multicellular organismal process;muscle contraction;muscle filament sliding;muscle system process;muscle tissue development;skeletal muscle tissue development;s…	actin-dependent ATPase activity;ATPase activity;ATPase activity, coupled;binding;calcium ion binding;catalytic activity;cation binding;hydrolase activity;hydrolase activity, acting on acid anhydrides;hydrolase activity, acting on acid anhydrides, in phosphorus-containing anhydrides;ion binding;metal ion binding;motor activity;nucleoside-triphosphatase activity;pyrophosphatase activity;structural …	cell part;cytoskeletal part;intracellular organelle part;intracellular part;macromolecular complex;myosin complex;organelle part;protein complex;unconventional myosin complex	15	15	12	83.4	83.4	70.9	16.961	0	198.31	27482000000	275	25.4324	25.4276	25.0801	25.2381	26.166	24.7856	24.9886	24.5317	24.6151	26.2567	25.1825	25.3508
	0.429846	0.681798	P46462	Transitional endoplasmic reticulum ATPase	12983	Vcp	activation of caspase activity;aggresome assembly;biological regulation;biosynthetic process;carbohydrate metabolic process;catabolic process;cellular biosynthetic process;cellular carbohydrate metabolic process;cellular catabolic process;cellular component assembly;cellular component assembly at cellular level;cellular component organization;cellular component organization at cellular level;cell…	adenyl nucleotide binding;adenyl ribonucleotide binding;ADP binding;ATP binding;ATPase activity;binding;catalytic activity;enzyme activator activity;enzyme regulator activity;hydrolase activity;hydrolase activity, acting on acid anhydrides;hydrolase activity, acting on acid anhydrides, in phosphorus-containing anhydrides;identical protein binding;lipid binding;nucleoside-triphosphatase activity;n…	cell part;chromosomal part;cytoplasmic part;cytoplasmic ubiquitin ligase complex;cytosol;endoplasmic reticulum;endoplasmic reticulum part;ER ubiquitin ligase complex;extracellular membrane-bounded organelle;extracellular organelle;extracellular region part;extracellular vesicular exosome;Hrd1p ubiquitin ligase complex;intracellular membrane-bounded organelle;intracellular organelle;intracellular …	20	20	20	36.1	36.1	36.1	89.348	0	24.931	264420000	47	16.9845	19.61	19.1244	18.4641	18.4105	19.3004	16.8209	18.5515	18.7571	15.9809	17.4639	16.6824
	0.461457	0.673143	O35567	Bifunctional purine biosynthesis protein PURH;Phosphoribosylaminoimidazolecarboxamide formyltransferase;IMP cyclohydrolase	12068	Atic	anatomical structure development;anatomical structure morphogenesis;aromatic compound biosynthetic process;biosynthetic process;brainstem development;cellular aromatic compound metabolic process;cellular biosynthetic process;cellular metabolic process;cellular nitrogen compound biosynthetic process;cellular nitrogen compound metabolic process;cellular process;cerebellum development;cerebral corte…	binding;catalytic activity;cyclohydrolase activity;hydrolase activity;hydrolase activity, acting on carbon-nitrogen (but not peptide) bonds;hydrolase activity, acting on carbon-nitrogen (but not peptide) bonds, in cyclic amidines;hydroxymethyl-, formyl- and related transferase activity;identical protein binding;IMP cyclohydrolase activity;phosphoribosylaminoimidazolecarboxamide formyltransferase …	cell part;cytoplasmic part;extracellular membrane-bounded organelle;extracellular organelle;extracellular region part;extracellular vesicular exosome;intracellular membrane-bounded organelle;intracellular organelle;intracellular part;membrane;membrane-bounded organelle;membrane-bounded vesicle;mitochondrion;organelle;vesicle	18	18	18	41	41	41	64.208	0	74.743	187320000	51	18.0441	20.1488	18.2168	18.368	19.4304	17.9216	17.1102	17.9456	18.6449	18.3143	19.1463	19.1974
	0.25975	0.656114	F1LW07		9399	Ppp1r13l	anatomical structure development;anatomical structure morphogenesis;apoptosis;biological regulation;biosynthetic process;camera-type eye development;cardiac chamber morphogenesis;cardiac muscle contraction;cardiac muscle tissue development;cardiac right ventricle morphogenesis;cardiac ventricle morphogenesis;cell death;cellular biosynthetic process;cellular macromolecule biosynthetic process;cell…		cell junction;cell part;cytoplasm;extracellular region part;intercellular bridge;intracellular part	18	18	18	29	29	29	89	0	36.855	208410000	55	17.1052	18.342	18.1213	19.8081	18.3358	18.9618	16.5611	19.3948	19.1815	16.453	16.5624	18.2155
	0.200689	0.643792	D3ZBX9		4712	Ccdc92			cell part;centriole;cytoplasmic part;cytoskeletal part;intracellular non-membrane-bounded organelle;intracellular organelle;intracellular organelle part;intracellular part;microtubule organizing center part;non-membrane-bounded organelle;organelle;organelle part	11	11	10	44.9	44.9	42.4	35.149	0	37.113	386850000	43	16.9851	19.0133	19.917	20.1255	19.415	19.9502	16.7573	20.5435	20.2586	17.2649	17.6958	16.6443
	0.702336	0.633979	G3V6P7		10628	LOC100911597		adenyl nucleotide binding;adenyl ribonucleotide binding;ATP binding;binding;catalytic activity;hydrolase activity;hydrolase activity, acting on acid anhydrides;hydrolase activity, acting on acid anhydrides, in phosphorus-containing anhydrides;motor activity;nucleoside-triphosphatase activity;nucleotide binding;purine nucleotide binding;purine ribonucleoside triphosphate binding;purine ribonucleot…	cell part;cytoskeletal part;intracellular organelle part;intracellular part;macromolecular complex;myosin complex;organelle part;protein complex	252	252	18	80.2	80.2	6.1	226.41	0	323.31	566690000000	4494	25.4214	25.6021	25.2167	25.7716	25.945	24.822	25.3154	24.6723	24.6489	26.5062	25.2088	25.7406
	0.32714	0.623513	F1M820		10087	Sorbs1	actin cytoskeleton organization;actin filament organization;actin filament-based process;biological regulation;cell surface receptor linked signaling pathway;cellular component organization;cellular component organization at cellular level;cellular component organization or biogenesis;cellular component organization or biogenesis at cellular level;cellular process;cellular response to chemical st…		actin filament bundle;actomyosin;adherens junction;anchoring junction;cell junction;cell part;cell-substrate adherens junction;cell-substrate junction;centrosome;cytoplasm;cytoplasmic part;cytoskeletal part;focal adhesion;insulin receptor complex;intracellular non-membrane-bounded organelle;intracellular organelle;intracellular organelle part;intracellular part;macromolecular complex;membrane par…	24	24	2	23.3	23.3	3.2	143.37	0	34.246	214090000	48	17.6443	17.7767	18.6484	19.5928	19.4198	19.1911	17.2279	19.5769	19.5285	16.2698	16.3387	16.9352
	0.456634	0.621567	Q9JHL4-2;Q9JHL4-3;Q9JHL4;Q9JHL4-4	Drebrin-like protein	16599	Dbnl	anatomical structure morphogenesis;biological regulation;cell part morphogenesis;cell projection morphogenesis;cell projection organization;cellular component assembly;cellular component assembly at cellular level;cellular component morphogenesis;cellular component organization;cellular component organization at cellular level;cellular component organization or biogenesis;cellular component organ…	actin binding;actin filament binding;binding;cytoskeletal protein binding;protein binding;protein C-terminus binding	cell cortex;cell junction;cell part;cell projection;clathrin coated vesicle membrane;coated vesicle membrane;cytoplasm;cytoplasmic part;cytoplasmic vesicle membrane;cytoplasmic vesicle part;cytoskeletal part;cytosol;dendrite;extracellular membrane-bounded organelle;extracellular organelle;extracellular region part;extracellular vesicular exosome;Golgi apparatus part;Golgi membrane;intracellular n…	21	21	21	49.4	49.4	49.4	48.341	0	246.96	825920000	87	18.0796	19.1156	19.1735	21.886	20.5939	21.8866	20.0478	21.3445	21.1094	15.994	17.1333	17.4292
	0.346627	0.61157	Q5U300	Ubiquitin-like modifier-activating enzyme 1	14747	Uba1	catabolic process;cellular catabolic process;cellular macromolecule catabolic process;cellular macromolecule metabolic process;cellular metabolic process;cellular process;cellular protein metabolic process;cellular response to stimulus;cellular response to stress;macromolecule catabolic process;macromolecule metabolic process;macromolecule modification;metabolic process;modification-dependent mac…	acid-amino acid ligase activity;adenyl nucleotide binding;adenyl ribonucleotide binding;ATP binding;binding;catalytic activity;ligase activity;ligase activity, forming carbon-nitrogen bonds;nucleotide binding;purine nucleotide binding;purine ribonucleoside triphosphate binding;purine ribonucleotide binding;ribonucleotide binding;small conjugating protein ligase activity;small protein activating e…	anchoring junction;cell junction;cell part;cell-cell junction;chromatin;chromosomal part;cytoplasm;cytoplasmic part;cytosol;desmosome;endoplasmic reticulum membrane;endoplasmic reticulum part;endosomal part;endosome membrane;extracellular membrane-bounded organelle;extracellular organelle;extracellular region part;extracellular vesicular exosome;heterochromatin;intracellular membrane-bounded orga…	27	27	22	34	34	29.5	117.79	0	142.96	327210000	80	18.2441	20.9528	17.6415	18.2407	20.1212	18.3122	18.9818	18.2451	17.6125	19.6151	18.4982	18.7506
	0.270569	0.611385	Q6DGF2		15706	Clint1	cellular component assembly;cellular component assembly at cellular level;cellular component organization;cellular component organization at cellular level;cellular component organization or biogenesis;cellular component organization or biogenesis at cellular level;cellular macromolecular complex assembly;cellular macromolecular complex subunit organization;cellular process;cellular protein compl…	binding;clathrin binding;protein binding	cell part;clathrin-coated vesicle;coated vesicle;cytoplasmic membrane-bounded vesicle;cytoplasmic part;cytoplasmic vesicle;Golgi apparatus;intracellular membrane-bounded organelle;intracellular organelle;intracellular organelle part;intracellular part;membrane;membrane-bounded organelle;membrane-bounded vesicle;nuclear part;nucleoplasm;organelle;organelle part;vesicle	34	34	7	48.9	48.9	16.7	52.139	0	119.57	2151500000	183	18.3069	20.1779	19.4566	20.9656	21.6038	21.5523	19.0071	21.7815	21.499	15.6045	17.1849	16.2623
	0.230352	0.608631	P23640;Q99P74	Ras-related protein Rab-27A	12730	Rab27a;Rab27b	antigen processing and presentation;biological regulation;blood coagulation;cell activation;cell activation involved in immune response;cell differentiation;cellular developmental process;cellular process;cellular response to stimulus;coagulation;cytotoxic T cell degranulation;developmental process;establishment of localization;establishment of localization in cell;establishment of melanosome loc…	binding;catalytic activity;GDP binding;GTP binding;GTPase activity;guanyl nucleotide binding;guanyl ribonucleotide binding;hydrolase activity;hydrolase activity, acting on acid anhydrides;hydrolase activity, acting on acid anhydrides, in phosphorus-containing anhydrides;nucleoside-triphosphatase activity;nucleotide binding;protein binding;protein domain specific binding;purine nucleotide binding;…	apical plasma membrane;cell part;cell projection;cilium;clathrin-coated vesicle;coated vesicle;cytoplasmic membrane-bounded vesicle;cytoplasmic part;cytoplasmic vesicle;cytoplasmic vesicle membrane;cytoplasmic vesicle part;dendrite;endosomal part;endosome membrane;exocytic vesicle;extracellular membrane-bounded organelle;extracellular organelle;extracellular region part;extracellular vesicular ex…	8	8	8	34.4	34.4	34.4	25.068	0	22.522	626710000	58	16.4141	19.1354	18.6848	18.4429	19.184	19.9563	16.7087	19.4666	19.5819	16.5884	16.5543	17.5236
	0.282366	0.603926	Q6P7A7;P07153	Dolichyl-diphosphooligosaccharide--protein glycosyltransferase subunit 1	15886	Rpn1	carbohydrate metabolic process;cellular carbohydrate metabolic process;cellular macromolecule metabolic process;cellular metabolic process;cellular process;cellular protein metabolic process;establishment of localization;glycosylation;macromolecule glycosylation;macromolecule metabolic process;macromolecule modification;metabolic process;peptide transport;primary metabolic process;protein glycosy…	catalytic activity;dolichyl-diphosphooligosaccharide-protein glycotransferase activity;oligosaccharyl transferase activity;transferase activity;transferase activity, transferring glycosyl groups;transferase activity, transferring hexosyl groups	cell part;cytoplasmic membrane-bounded vesicle;cytoplasmic part;cytoplasmic vesicle;endoplasmic reticulum;endoplasmic reticulum membrane;endoplasmic reticulum part;integral to membrane;intracellular membrane-bounded organelle;intracellular organelle;intracellular organelle part;intracellular part;intrinsic to membrane;melanosome;membrane;membrane part;membrane-bounded organelle;membrane-bounded v…	23	23	23	47.7	47.7	47.7	68.4	0	42.547	670990000	98	18.5796	20.9741	20.19	19.1167	20.2848	19.3294	19.5247	19.9666	17.4277	20.0446	20.5216	20.4743
+	3.12809	0.603815	P85845	Fascin	13390	Fscn1	actin cytoskeleton organization;actin filament bundle assembly;actin filament organization;actin filament-based process;anatomical structure development;cell communication;cell migration;cell motility;cellular component assembly;cellular component assembly at cellular level;cellular component movement;cellular component organization;cellular component organization at cellular level;cellular compo…	actin binding;binding;cytoskeletal protein binding;protein binding	actin filament bundle;actomyosin;cell junction;cell part;cell projection;cell projection part;cytoplasm;cytoplasmic part;cytoskeletal part;cytosol;dendrite;filopodium;growth cone;intracellular organelle part;intracellular part;invadopodium;lamellipodium;membrane;microvillus;neuron projection;organelle part;plasma membrane;ruffle;site of polarized growth;stress fiber	25	25	6	63.1	63.1	19.3	54.49	0	46.039	452890000	98	17.9251	21.422	19.6015	18.9474	19.0698	18.9522	18.2865	18.4153	18.4562	19.8724	20.2381	20.2985
	0.723465	0.575742	P52944	PDZ and LIM domain protein 1	13088	Pdlim1	biological regulation;regulation of biological process;regulation of biosynthetic process;regulation of cellular biosynthetic process;regulation of cellular macromolecule biosynthetic process;regulation of cellular metabolic process;regulation of cellular process;regulation of gene expression;regulation of macromolecule biosynthetic process;regulation of macromolecule metabolic process;regulation…	binding;cation binding;ion binding;metal ion binding;protein binding transcription factor activity;transcription coactivator activity;transcription cofactor activity;transcription factor binding transcription factor activity;transition metal ion binding;zinc ion binding	adherens junction;anchoring junction;cell junction;cell part;cell-substrate adherens junction;cell-substrate junction;cytoplasm;cytoskeleton;focal adhesion;intracellular non-membrane-bounded organelle;intracellular organelle;intracellular organelle part;intracellular part;macromolecular complex;non-membrane-bounded organelle;nuclear part;nucleoplasm part;organelle;organelle part;protein complex;t…	21	21	21	68.2	68.2	68.2	35.584	0	105.73	1804000000	140	19.6692	20.7223	20.7075	23.1511	22.1788	23.1043	22.3591	21.8811	22.4667	18.1384	17.8532	17.9263
	0.30568	0.569885	Q6AYK8	Eukaryotic translation initiation factor 3 subunit D	15648	Eif3d	biological regulation;cellular component assembly;cellular component assembly at cellular level;cellular component organization;cellular component organization at cellular level;cellular component organization or biogenesis;cellular component organization or biogenesis at cellular level;cellular macromolecular complex assembly;cellular macromolecular complex subunit organization;cellular process;…	binding;nucleic acid binding;RNA binding;translation factor activity, nucleic acid binding;translation initiation factor activity	cell part;cytoplasmic part;eukaryotic 43S preinitiation complex;eukaryotic 48S preinitiation complex;eukaryotic translation initiation factor 3 complex;eukaryotic translation initiation factor 3 complex, eIF3m;intracellular part;macromolecular complex;membrane;protein complex;ribonucleoprotein complex;translation preinitiation complex	12	12	12	23.4	23.4	23.4	63.988	0	27.81	197180000	52	16.3655	18.4665	18.453	19.2871	18.7833	19.2123	17.0388	19.2942	19.24	15.5033	18.3806	18.3756
	0.21557	0.562641	Q63355	Unconventional myosin-Ic	15114	Myo1c	biological regulation;establishment of localization;establishment of localization in cell;establishment of protein localization;intracellular protein transport;intracellular transport;metabolic process;positive regulation of biological process;positive regulation of intracellular protein transport;positive regulation of intracellular transport;positive regulation of protein targeting to membrane;…	actin-dependent ATPase activity;adenyl nucleotide binding;adenyl ribonucleotide binding;ATP binding;ATPase activity;ATPase activity, coupled;binding;catalytic activity;hydrolase activity;hydrolase activity, acting on acid anhydrides;hydrolase activity, acting on acid anhydrides, in phosphorus-containing anhydrides;motor activity;nucleoside-triphosphatase activity;nucleotide binding;purine nucleot…	basal plasma membrane;brush border;cell part;cell projection;cell projection membrane;cell projection part;cytoplasmic membrane-bounded vesicle;cytoplasmic part;cytoplasmic vesicle;cytoskeletal part;extracellular membrane-bounded organelle;extracellular organelle;extracellular region part;extracellular vesicular exosome;filamentous actin;intracellular membrane-bounded organelle;intracellular orga…	44	44	44	50.4	50.4	50.4	119.81	0	58.082	587490000	99	19.399	19.3966	18.3409	17.876	20.1897	17.3452	18.7645	17.979	16.9795	20.3157	19.0589	17.3037
	1.74394	0.558525	D4A8H8;A0A0G2K472		7941	Cyfip1	axon extension;biological regulation;cell growth;cell projection assembly;cell projection organization;cellular component assembly;cellular component assembly at cellular level;cellular component organization;cellular component organization at cellular level;cellular component organization or biogenesis;cellular component organization or biogenesis at cellular level;cellular process;cellular resp…		adherens junction;anchoring junction;cell junction;cell part;cell projection;cell-substrate adherens junction;cell-substrate junction;cytoplasmic part;extracellular membrane-bounded organelle;extracellular organelle;extracellular region part;extracellular vesicular exosome;focal adhesion;intracellular part;lamellipodium;macromolecular complex;membrane-bounded organelle;membrane-bounded vesicle;mR…	23	23	15	20.7	20.7	12.9	145.26	0	18.958	415850000	66	17.2157	20.5096	20.7194	21.4804	21.3113	21.1069	20.736	20.5775	20.9095	21.6533	16.019	16.7316
	0.149588	0.54838	F7F350		10404					21	21	21	56.7	56.7	56.7	40.797	0	72.792	400220000	62	16.8757	18.7183	19.0562	19.6406	18.71	19.1503	15.9461	20.1118	19.7978	17.4405	16.0115	17.7748
	0.501179	0.544887	P53987	Monocarboxylate transporter 1	13099	Slc16a1	anion transport;behavioral response to nutrient;biological regulation;carbohydrate homeostasis;carboxylic acid transport;cellular component organization;cellular component organization at cellular level;cellular component organization or biogenesis;cellular component organization or biogenesis at cellular level;cellular process;cellular response to chemical stimulus;cellular response to organic c…	active transmembrane transporter activity;binding;carboxylic acid transmembrane transporter activity;identical protein binding;lactate transmembrane transporter activity;monocarboxylic acid transmembrane transporter activity;organic acid transmembrane transporter activity;protein binding;protein dimerization activity;protein homodimerization activity;secondary active monocarboxylate transmembrane…	cell part;centrosome;cytoplasmic part;cytoskeletal part;extracellular membrane-bounded organelle;extracellular organelle;extracellular region part;extracellular vesicular exosome;integral to membrane;integral to plasma membrane;intracellular membrane-bounded organelle;intracellular non-membrane-bounded organelle;intracellular organelle;intracellular organelle part;intracellular part;intrinsic to …	6	6	6	19.2	19.2	19.2	53.238	0	25.396	319350000	44	19.0847	19.8108	19.6649	19.216	19.1611	19.5627	17.88	19.018	19.4071	16.724	19.3649	18.4868
	0.217484	0.542897	P62963;CON__P02584	Profilin-1	13258	Pfn1	actin cytoskeleton organization;actin filament organization;actin filament-based process;actin polymerization or depolymerization;anatomical structure formation involved in morphogenesis;biological regulation;cellular component organization;cellular component organization at cellular level;cellular component organization or biogenesis;cellular component organization or biogenesis at cellular leve…	actin binding;adenyl nucleotide binding;adenyl-nucleotide exchange factor activity;ATPase regulator activity;binding;cytoskeletal protein binding;enzyme regulator activity;lipid binding;nucleoside-triphosphatase regulator activity;nucleotide binding;phosphatidylinositol binding;phosphatidylinositol-4,5-bisphosphate binding;phospholipid binding;protein binding;purine nucleotide binding;receptor bi…	adherens junction;anchoring junction;blood microparticle;cell junction;cell part;cell projection;cell-substrate adherens junction;cell-substrate junction;cytoplasm;cytoskeleton;extracellular membrane-bounded organelle;extracellular organelle;extracellular region part;extracellular vesicular exosome;focal adhesion;intracellular membrane-bounded organelle;intracellular non-membrane-bounded organell…	9	9	9	82.1	82.1	82.1	14.957	0	18.503	336990000	45	16.9676	21.0999	20.0118	20.2025	21.6762	18.3972	19.8723	19.6231	19.1518	21.5322	17.1047	17.0755
	0.212238	0.541373	P22288	GTP cyclohydrolase 1	12709	Gch1	7,8-dihydroneopterin 3'-triphosphate biosynthetic process;alcohol biosynthetic process;alcohol metabolic process;amine biosynthetic process;amine metabolic process;aromatic compound biosynthetic process;benzene-containing compound metabolic process;biological regulation;biosynthetic process;catecholamine biosynthetic process;catecholamine metabolic process;catechol-containing compound biosyntheti…	binding;calcium ion binding;catalytic activity;cation binding;coenzyme binding;cofactor binding;cyclohydrolase activity;GTP binding;GTP cyclohydrolase activity;GTP cyclohydrolase I activity;GTP-dependent protein binding;guanyl nucleotide binding;guanyl ribonucleotide binding;hydrolase activity;hydrolase activity, acting on carbon-nitrogen (but not peptide) bonds;hydrolase activity, acting on carb…	cell part;cytoplasm;cytoplasmic part;cytoplasmic vesicle;cytosol;intracellular organelle;intracellular organelle part;intracellular part;macromolecular complex;membrane;nuclear membrane;nuclear part;nucleoplasm;organelle;organelle membrane;organelle part;protein complex;vesicle	14	14	14	55.2	55.2	55.2	27.057	0	21.54	466130000	47	17.9862	18.4875	18.9485	18.7186	18.8216	20.5947	17.375	19.096	20.0398	16.4937	16.904	17.3395
	0.282265	0.538197	A0A0G2KAH4		2776					26	24	8	18	17.6	5.7	236.75	0	15.101	832420000	49	17.1294	19.903	19.7998	19.9813	19.5627	19.982	17.8261	20.3134	19.772	16.692	17.0111	17.2154
	0.388794	0.53477	P59215	Guanine nucleotide-binding protein G(o) subunit alpha	13159	Gnao1	aging;anatomical structure development;behavior;biological regulation;cAMP-mediated signaling;cell projection organization;cell surface receptor linked signaling pathway;cellular component organization;cellular component organization at cellular level;cellular component organization or biogenesis;cellular component organization or biogenesis at cellular level;cellular process;cellular response to…	binding;catalytic activity;cation binding;corticotropin-releasing hormone receptor 1 binding;corticotropin-releasing hormone receptor binding;GDP binding;G-protein beta/gamma-subunit complex binding;G-protein-coupled receptor binding;GTP binding;GTPase activating protein binding;GTPase activity;guanyl nucleotide binding;guanyl ribonucleotide binding;hormone receptor binding;hydrolase activity;hyd…	cell part;cell projection;extrinsic to internal side of plasma membrane;extrinsic to membrane;extrinsic to plasma membrane;heterotrimeric G-protein complex;intracellular part;macromolecular complex;membrane;membrane part;myelin sheath;neuron projection;plasma membrane part;protein complex	16	16	4	48.6	48.6	15.3	40.068	0	33.517	1093200000	93	21.3763	21.3872	20.8574	21.1977	21.8761	20.5472	21.5039	20.4755	20.0372	22.1776	20.986	20.4654
	0.175283	0.531116	B5DEM5;F1LSW7;Q63507	60S ribosomal protein L14	4007	Rpl14	biosynthetic process;cellular biosynthetic process;cellular macromolecule biosynthetic process;cellular macromolecule metabolic process;cellular metabolic process;cellular process;cellular protein metabolic process;macromolecule biosynthetic process;macromolecule metabolic process;metabolic process;primary metabolic process;protein metabolic process;translation	structural constituent of ribosome;structural molecule activity	cell part;cytoplasmic part;intracellular non-membrane-bounded organelle;intracellular organelle;intracellular part;macromolecular complex;non-membrane-bounded organelle;organelle;ribonucleoprotein complex;ribosome	6	6	1	28.8	28.8	4.6	23.78	0	9.1539	364660000	49	20.4147	20.5811	16.4436	19.6271	20.1593	20.0042	17.1259	20.6344	20.4368	16.0432	20.2851	21.5507
	0.828623	0.526337	P13803	Electron transfer flavoprotein subunit alpha, mitochondrial	12538	Etfa		binding;catalytic activity;coenzyme binding;cofactor binding;electron carrier activity;flavin adenine dinucleotide binding;oxidoreductase activity	cell part;cytoplasmic part;extracellular membrane-bounded organelle;extracellular organelle;extracellular region part;extracellular vesicular exosome;intracellular organelle lumen;intracellular organelle part;intracellular part;membrane-bounded organelle;membrane-bounded vesicle;membrane-enclosed lumen;mitochondrial matrix;mitochondrial part;organelle;organelle lumen;organelle part;vesicle	12	12	12	48.9	48.9	48.9	34.951	0	26.621	141240000	27	16.3448	19.4771	18.1092	18.1343	18.5435	17.6015	17.3801	17.5559	17.7642	20.0499	20.1713	21.7501
	0.997038	0.52389	A0A0G2K6U1;F1LQ81;Q9QUL6	Vesicle-fusing ATPase	2292	Nsf	biological regulation;cation transport;cellular component organization;cellular component organization at cellular level;cellular component organization or biogenesis;cellular component organization or biogenesis at cellular level;cellular membrane fusion;cellular membrane organization;cellular process;establishment of localization;establishment of localization in cell;establishment of protein lo…	adenyl nucleotide binding;adenyl ribonucleotide binding;ATP binding;ATPase activity;ATPase activity, coupled;ATP-dependent protein binding;binding;catalytic activity;cation binding;D1 dopamine receptor binding;dopamine receptor binding;enzyme binding;G-protein-coupled receptor binding;GTPase binding;hydrolase activity;hydrolase activity, acting on acid anhydrides;hydrolase activity, acting on aci…	cell part;cell projection part;cytoplasmic part;cytoskeletal part;dendritic shaft;extracellular membrane-bounded organelle;extracellular organelle;extracellular region part;extracellular vesicular exosome;Golgi apparatus part;Golgi stack;intracellular organelle part;intracellular part;lysosomal membrane;membrane;membrane-bounded organelle;membrane-bounded vesicle;organelle;organelle membrane;orga…	28	28	28	42.5	42.5	42.5	82.643	0	37.744	618830000	108	17.4389	19.4175	19.1388	19.837	19.8478	20.3372	19.1237	19.7226	19.6041	19.6205	17.9409	16.6672
	0.20575	0.516202	F1LR42		9067	Rufy1	biological regulation;regulation of biological process;regulation of cellular component organization;regulation of cellular process;regulation of endocytosis;regulation of localization;regulation of transport;regulation of vesicle-mediated transport	binding;cation binding;ion binding;metal ion binding;protein transporter activity;substrate-specific transporter activity;transporter activity	cell part;cytoplasm;intracellular membrane-bounded organelle;intracellular organelle;intracellular part;membrane-bounded organelle;nucleus;organelle	23	23	22	39.7	39.7	38.5	80.376	0	52.824	620090000	66	15.7948	19.3412	19.5019	19.8217	19.3711	20.6014	17.6153	20.3717	20.2587	17.1175	17.0486	17.2857
	0.322787	0.515624	Q63560;F1LQZ9;Q63560-2	Microtubule-associated protein 6	15149	Map6	anatomical structure morphogenesis;cell part morphogenesis;cell projection morphogenesis;cell projection organization;cellular component morphogenesis;cellular component organization;cellular component organization at cellular level;cellular component organization or biogenesis;cellular component organization or biogenesis at cellular level;cellular developmental process;cellular localization;cel…		cell part;cytoplasmic part;cytoskeletal part;Golgi apparatus;intracellular membrane-bounded organelle;intracellular organelle;intracellular organelle part;intracellular part;macromolecular complex;membrane-bounded organelle;microtubule;organelle;organelle part;perinuclear region of cytoplasm;protein complex	25	25	25	45.5	45.5	45.5	100.48	0	40.931	484340000	94	16.1289	19.9813	19.479	20.9233	19.7062	20.3293	18.7203	20.15	20.5416	16.2243	16.1588	17.303
	0.105019	0.513167	Q5XIG5	G kinase-anchoring protein 1	14893	Gkap1	biological regulation;cellular process;cellular response to stimulus;regulation of biological process;regulation of cellular process;response to stimulus;signal transduction		cell part;cytoplasmic part;Golgi apparatus;intracellular membrane-bounded organelle;intracellular organelle;intracellular part;membrane-bounded organelle;organelle	17	16	16	51.9	51.9	51.9	41.931	0	43.476	572430000	42	17.4868	18.046	19.7802	21.8284	20.1347	21.0063	17.0953	22.2603	22.0743	17.1792	17.649	17.1412
	0.742572	0.501183	P56574	Isocitrate dehydrogenase [NADP], mitochondrial	13141	Idh2	2-oxoglutarate metabolic process;acetyl-CoA catabolic process;acetyl-CoA metabolic process;carbohydrate metabolic process;carboxylic acid metabolic process;catabolic process;cellular aldehyde metabolic process;cellular carbohydrate metabolic process;cellular catabolic process;cellular ketone metabolic process;cellular metabolic process;cellular process;coenzyme catabolic process;coenzyme metaboli…	binding;catalytic activity;cation binding;coenzyme binding;cofactor binding;ion binding;isocitrate dehydrogenase (NADP+) activity;isocitrate dehydrogenase activity;magnesium ion binding;metal ion binding;NAD binding;nucleotide binding;oxidoreductase activity;oxidoreductase activity, acting on CH-OH group of donors;oxidoreductase activity, acting on the CH-OH group of donors, NAD or NADP as accept…	cell part;cytoplasmic part;extracellular membrane-bounded organelle;extracellular organelle;extracellular region part;extracellular vesicular exosome;intracellular organelle part;intracellular part;membrane;membrane-bounded organelle;membrane-bounded vesicle;mitochondrial inner membrane;mitochondrial membrane;mitochondrial part;organelle;organelle inner membrane;organelle membrane;organelle part;…	18	18	2	40.7	40.7	6.4	50.967	0	26.357	122210000	52	17.1817	18.4908	17.3888	18.0174	17.989	17.9007	17.1285	18.0821	17.193	18.5048	18.761	19.0717
	0.257437	0.490334	P17764	Acetyl-CoA acetyltransferase, mitochondrial	12607	Acat1	adipose tissue development;anatomical structure development;brain development;cellular component assembly;cellular component organization;cellular component organization or biogenesis;developmental process;liver development;macromolecular complex assembly;macromolecular complex subunit organization;metanephric proximal convoluted tubule development;organ development;protein complex assembly;prote…	acetyl-CoA C-acetyltransferase activity;acetyl-CoA C-acyltransferase activity;acetyltransferase activity;binding;C-acetyltransferase activity;C-acyltransferase activity;catalytic activity;cation binding;coenzyme binding;cofactor binding;enzyme binding;identical protein binding;ion binding;metal ion binding;protein binding;protein dimerization activity;protein homodimerization activity;transferase…	cell part;cytoplasmic part;extracellular membrane-bounded organelle;extracellular organelle;extracellular region part;extracellular vesicular exosome;intracellular membrane-bounded organelle;intracellular organelle;intracellular organelle lumen;intracellular organelle part;intracellular part;membrane;membrane-bounded organelle;membrane-bounded vesicle;membrane-enclosed lumen;mitochondrial inner m…	10	10	10	30.4	30.4	30.4	44.695	0	18.569	102000000	24	16.5315	19.5225	17.0396	17.3487	19.5461	17.5136	17.6829	18.0998	17.1547	19.283	19.6878	20.7328
	0.725823	0.488832	P36201	Cysteine-rich protein 2	12899	Crip2		binding;cation binding;ion binding;metal ion binding;transition metal ion binding;zinc ion binding		9	9	4	69.2	69.2	52.9	22.696	0	33.687	621840000	52	16.5817	20.6557	20.4244	21.5075	22.08	21.6632	21.2867	21.6926	20.8049	17.0242	17.0402	16.1567
	0.429236	0.482497	P51635	Alcohol dehydrogenase [NADP(+)]	13060	Akr1a1	alcohol metabolic process;aldehyde catabolic process;biosynthetic process;carbohydrate catabolic process;carbohydrate metabolic process;carboxylic acid biosynthetic process;carboxylic acid catabolic process;carboxylic acid metabolic process;catabolic process;cellular aldehyde metabolic process;cellular biosynthetic process;cellular carbohydrate metabolic process;cellular catabolic process;cellula…	alcohol dehydrogenase (NADP+) activity;aldo-keto reductase (NADP) activity;catalytic activity;L-glucuronate reductase activity;oxidoreductase activity;oxidoreductase activity, acting on CH-OH group of donors;oxidoreductase activity, acting on the CH-OH group of donors, NAD or NADP as acceptor	apical plasma membrane;cell part;cytoplasmic part;cytosol;extracellular membrane-bounded organelle;extracellular organelle;extracellular region part;extracellular space;extracellular vesicular exosome;intracellular part;membrane part;membrane-bounded organelle;membrane-bounded vesicle;organelle;plasma membrane part;vesicle	10	10	10	35.4	35.4	35.4	36.505	0	22.954	116150000	27	18.0713	16.624	17.2674	18.3559	18.7615	18.4316	17.1096	18.572	18.4197	16.8284	16.4074	16.9621
	0.108121	0.477737	Q6AYG3	Protein prune homolog	15622	Prune	catabolic process;cellular catabolic process;cellular metabolic process;cellular process;metabolic process;phosphate-containing compound metabolic process;phosphorus metabolic process;polyphosphate catabolic process;polyphosphate metabolic process	binding;catalytic activity;cation binding;exopolyphosphatase activity;hydrolase activity;hydrolase activity, acting on acid anhydrides;hydrolase activity, acting on acid anhydrides, in phosphorus-containing anhydrides;inorganic diphosphatase activity;ion binding;metal ion binding;pyrophosphatase activity	adherens junction;anchoring junction;cell junction;cell part;cell-substrate adherens junction;cell-substrate junction;cytoplasm;focal adhesion;intracellular membrane-bounded organelle;intracellular organelle;intracellular part;membrane-bounded organelle;nucleus;organelle	13	13	13	31.1	31.1	31.1	49.998	0	33.048	603610000	74	17.2845	18.9805	19.6329	19.0175	19.2722	19.8746	15.7743	20.7489	20.2079	16.9064	17.226	17.8567
	0.122433	0.47716	G3V6W6		10671	Psmc6	biological regulation;catabolic process;cellular catabolic process;cellular macromolecule catabolic process;cellular macromolecule metabolic process;cellular metabolic process;cellular process;ER-associated protein catabolic process;macromolecule catabolic process;macromolecule metabolic process;metabolic process;modification-dependent macromolecule catabolic process;modification-dependent protei…	adenyl nucleotide binding;adenyl ribonucleotide binding;ATP binding;binding;nucleotide binding;protein binding;purine nucleotide binding;purine ribonucleoside triphosphate binding;purine ribonucleotide binding;ribonucleotide binding;TBP-class protein binding;transcription factor binding	cell part;cytoplasmic part;cytosolic part;cytosolic proteasome complex;inclusion body;intracellular organelle part;intracellular part;macromolecular complex;nuclear part;nuclear proteasome complex;organelle part;proteasome complex;proteasome regulatory particle, base subcomplex;protein complex	15	15	15	36	36	36	45.796	0	29.465	462830000	54	17.3198	20.4532	20.3201	20.067	20.1908	19.5562	16.6401	20.8767	20.8656	17.0271	17.4413	19.5936
	0.190526	0.474414	Q6P502	T-complex protein 1 subunit gamma	15841	Cct3	cellular macromolecule metabolic process;cellular metabolic process;cellular process;cellular protein metabolic process;macromolecule metabolic process;metabolic process;primary metabolic process;protein folding;protein metabolic process	adenyl nucleotide binding;adenyl ribonucleotide binding;ATP binding;binding;nucleotide binding;purine nucleotide binding;purine ribonucleoside triphosphate binding;purine ribonucleotide binding;ribonucleotide binding	cell part;chaperonin-containing T-complex;cytoplasmic part;cytosolic part;intracellular part;macromolecular complex;protein complex	27	27	27	51.2	51.2	51.2	60.646	0	42.694	1395700000	132	17.038	20.257	19.7461	19.4261	20.3156	19.0002	17.4136	20.3096	19.5955	19.1399	20.2447	19.6844
	0.155426	0.462252	P27653;G3V6S5	C-1-tetrahydrofolate synthase, cytoplasmic;Methylenetetrahydrofolate dehydrogenase;Methenyltetrahydrofolate cyclohydrolase;Formyltetrahydrofolate synthetase;C-1-tetrahydrofolate synthase, cytoplasmic, N-terminally processed	12783	Mthfd1	amine biosynthetic process;amine metabolic process;aromatic compound biosynthetic process;aspartate family amino acid biosynthetic process;aspartate family amino acid metabolic process;biosynthetic process;carboxylic acid biosynthetic process;carboxylic acid metabolic process;cellular amine metabolic process;cellular amino acid biosynthetic process;cellular amino acid metabolic process;cellular a…	adenyl nucleotide binding;adenyl ribonucleotide binding;ATP binding;binding;catalytic activity;cyclohydrolase activity;formate-tetrahydrofolate ligase activity;hydrolase activity;hydrolase activity, acting on carbon-nitrogen (but not peptide) bonds;hydrolase activity, acting on carbon-nitrogen (but not peptide) bonds, in cyclic amidines;ligase activity;ligase activity, forming carbon-nitrogen bon…	cell part;cytoplasm;cytoplasmic part;cytosol;intracellular part	30	30	15	35.3	35.3	18.8	100.99	0	31.703	321590000	62	18.3804	19.6105	19.7334	19.4221	20.2141	17.4229	17.0778	19.3573	19.2371	19.888	20.0746	19.696
	0.808394	0.459525	Q8CFN2;Q8CFN2-2;A0A0G2JSM8	Cell division control protein 42 homolog	16258	Cdc42	actin cytoskeleton organization;actin filament branching;actin filament bundle assembly;actin filament organization;actin filament-based process;adherens junction organization;anatomical structure development;anatomical structure formation involved in morphogenesis;anatomical structure morphogenesis;angiogenesis;biological adhesion;biological regulation;canonical Wnt receptor signaling pathway;ca…	binding;catalytic activity;enzyme binding;GTP binding;GTPase activity;guanyl nucleotide binding;guanyl ribonucleotide binding;hydrolase activity;hydrolase activity, acting on acid anhydrides;hydrolase activity, acting on acid anhydrides, in phosphorus-containing anhydrides;kinase binding;mitogen-activated protein kinase kinase kinase binding;nucleoside-triphosphatase activity;nucleotide binding;p…	adherens junction;anchoring junction;apical part of cell;cell body;cell junction;cell part;cell projection;cell-cell junction;cell-substrate adherens junction;cell-substrate junction;cytoplasmic membrane-bounded vesicle;cytoplasmic part;cytoplasmic vesicle;cytoskeletal part;cytosol;extracellular membrane-bounded organelle;extracellular organelle;extracellular region part;extracellular vesicular e…	7	6	6	35.6	29.8	29.8	21.258	0	13.936	190540000	39	17.5251	19.3301	19.2909	19.0468	18.8441	18.5926	17.9601	18.3972	18.7476	17.2678	18.9368	18.6713
	0.152793	0.449529	Q5M9F8	N-terminal kinase-like protein	14495	Scyl1	cellular process;establishment of localization;establishment of localization in cell;Golgi vesicle transport;intracellular transport;retrograde vesicle-mediated transport, Golgi to ER;transport;vesicle-mediated transport	adenyl nucleotide binding;adenyl ribonucleotide binding;ATP binding;binding;catalytic activity;kinase activity;nucleotide binding;phosphotransferase activity, alcohol group as acceptor;protein kinase activity;purine nucleotide binding;purine ribonucleoside triphosphate binding;purine ribonucleotide binding;ribonucleotide binding;transferase activity;transferase activity, transferring phosphorus-c…	cell part;cis-Golgi network;COPI vesicle coat;cytoplasmic part;cytoplasmic vesicle part;cytoskeletal part;endoplasmic reticulum-Golgi intermediate compartment;Golgi apparatus;Golgi apparatus part;intracellular membrane-bounded organelle;intracellular organelle;intracellular organelle part;intracellular part;macromolecular complex;membrane coat;membrane part;membrane-bounded organelle;microtubule …	30	30	30	49.6	49.6	49.6	89.125	0	58.471	696240000	99	16.5441	17.2187	19.362	19.5147	18.5255	20.3302	17.0964	19.7051	20.2203	17.4238	17.3795	17.7719
	0.331155	0.443897	P10111;A0A0G2K1P0;A0A0G2K2E4	Peptidyl-prolyl cis-trans isomerase A;Peptidyl-prolyl cis-trans isomerase A, N-terminally processed	12468	Ppia	biological regulation;cellular macromolecule metabolic process;cellular metabolic process;cellular process;cellular protein metabolic process;macromolecule metabolic process;macromolecule modification;metabolic process;negative regulation of catalytic activity;negative regulation of hydrolase activity;negative regulation of molecular function;negative regulation of phosphatase activity;negative r…	binding;catalytic activity;cis-trans isomerase activity;cyclosporin A binding;drug binding;isomerase activity;peptide binding;peptidyl-prolyl cis-trans isomerase activity	cell part;cytoplasmic part;cytosol;extracellular region;intracellular membrane-bounded organelle;intracellular organelle;intracellular part;membrane-bounded organelle;nucleus;organelle	14	14	11	67.7	67.7	61.6	17.874	0	47.028	2849700000	152	22.6234	23.32	22.0234	22.6175	22.6624	21.788	22.8459	21.5798	21.3105	23.6109	22.0904	22.2163
	0.201313	0.438735	G3V852		10924	Tln1	actin cytoskeleton organization;actin filament-based process;biological adhesion;biological regulation;cell adhesion;cell junction assembly;cell junction organization;cell-cell adhesion;cell-substrate junction assembly;cellular component assembly;cellular component assembly at cellular level;cellular component organization;cellular component organization at cellular level;cellular component organ…	binding;integrin binding;protein binding;protein complex binding;receptor binding;structural constituent of cytoskeleton;structural molecule activity	adherens junction;anchoring junction;cell junction;cell part;cell projection;cell-substrate adherens junction;cell-substrate junction;cytoplasm;cytoplasmic part;cytoskeletal part;extracellular membrane-bounded organelle;extracellular organelle;extracellular region part;extracellular vesicular exosome;focal adhesion;intracellular organelle part;intracellular part;membrane;membrane-bounded organell…	76	76	68	42.8	42.8	39.6	269.67	0	281.94	2815300000	353	16.08	19.6037	20.3321	20.8919	20.2016	20.798	18.5737	21.1156	20.8859	16.1655	17.3296	16.6417
	0.623378	0.43762	P05197	Elongation factor 2	12324	Eef2	biosynthetic process;cell differentiation;cellular biosynthetic process;cellular developmental process;cellular macromolecule biosynthetic process;cellular macromolecule metabolic process;cellular metabolic process;cellular process;developmental process;hemopoietic progenitor cell differentiation;macromolecule biosynthetic process;macromolecule metabolic process;metabolic process;translational el…	binding;catalytic activity;GTP binding;GTPase activity;guanyl nucleotide binding;guanyl ribonucleotide binding;hydrolase activity;hydrolase activity, acting on acid anhydrides;hydrolase activity, acting on acid anhydrides, in phosphorus-containing anhydrides;nucleic acid binding;nucleoside-triphosphatase activity;nucleotide binding;purine nucleotide binding;purine ribonucleoside triphosphate bind…	aggresome;cell part;cytoplasm;extracellular membrane-bounded organelle;extracellular organelle;extracellular region part;extracellular vesicular exosome;inclusion body;intracellular membrane-bounded organelle;intracellular organelle;intracellular part;macromolecular complex;membrane;membrane-bounded organelle;membrane-bounded vesicle;nucleus;organelle;plasma membrane;polysome;ribonucleoprotein co…	51	51	51	67.8	67.8	67.8	95.283	0	178.25	5510900000	372	19.2292	22.3531	21.7704	21.9412	22.1912	22.3496	21.1383	21.9991	22.0317	19.4747	21.0901	21.6531
	0.149491	0.427634	D3ZV15		6541	Cbl	biological regulation;cell surface receptor linked signaling pathway;cellular process;cellular response to stimulus;negative regulation of apoptosis;negative regulation of biological process;negative regulation of cell death;negative regulation of cellular process;negative regulation of programmed cell death;positive regulation of biological process;positive regulation of cell communication;posit…	acid-amino acid ligase activity;binding;calcium ion binding;catalytic activity;cation binding;ion binding;ligase activity;ligase activity, forming carbon-nitrogen bonds;metal ion binding;molecular transducer activity;signal transducer activity;small conjugating protein ligase activity;transition metal ion binding;ubiquitin-protein ligase activity;zinc ion binding	cell part;cytoplasmic part;cytosol;flotillin complex;intracellular membrane-bounded organelle;intracellular organelle;intracellular part;macromolecular complex;membrane part;membrane-bounded organelle;nucleus;organelle;plasma membrane part;protein complex	18	18	17	30.2	30.2	29.3	100.69	0	17.669	329110000	40	18.2708	19.5536	19.47	19.993	19.3697	19.7387	17.1903	20.5535	20.0747	16.5908	17.141	17.1961
	0.275783	0.426266	F1M0C4		9659	Kctd14	cellular component assembly;cellular component organization;cellular component organization or biogenesis;macromolecular complex assembly;macromolecular complex subunit organization;protein complex assembly;protein complex subunit organization;protein homooligomerization;protein oligomerization			15	15	15	53	53	53	30.447	0	30.869	602180000	48	16.694	16.5384	19.1298	19.2804	19.6174	19.9376	18.0047	19.8172	19.7347	17.5973	17.0413	16.4121
	0.157076	0.415508	P63039	60 kDa heat shock protein, mitochondrial	13272	Hspd1	biological regulation;cellular macromolecule metabolic process;cellular metabolic process;cellular process;cellular protein metabolic process;chaperone mediated protein folding requiring cofactor;chaperone-mediated protein folding;'de novo' posttranslational protein folding;'de novo' protein folding;detection of chemical stimulus;detection of misfolded protein;detection of stimulus;macromolecule …	adenyl nucleotide binding;adenyl ribonucleotide binding;ATP binding;binding;enzyme binding;hormone binding;insulin binding;misfolded protein binding;nucleotide binding;peptide binding;peptide hormone binding;protease binding;protein binding;protein complex binding;protein dimerization activity;protein heterodimerization activity;purine nucleotide binding;purine ribonucleoside triphosphate binding…	cell part;cell surface;cytoplasm;cytoplasmic membrane-bounded vesicle;cytoplasmic part;cytoplasmic vesicle;cytosol;endoplasmic reticulum;Golgi apparatus;intracellular membrane-bounded organelle;intracellular organelle;intracellular organelle lumen;intracellular organelle part;intracellular part;macromolecular complex;membrane part;membrane raft;membrane-bounded organelle;membrane-bounded vesicle;…	27	27	27	50.3	50.3	50.3	60.955	0	101.95	878070000	142	18.5533	20.889	18.8104	19.2189	20.9712	18.4384	20.2425	19.1444	17.9951	20.2323	20.6897	21.2035
	0.257259	0.41506	P62815	V-type proton ATPase subunit B, brain isoform	13240	Atp6v1b2	ATP hydrolysis coupled proton transport;ATP metabolic process;biological regulation;cation homeostasis;cation transport;cellular cation homeostasis;cellular chemical homeostasis;cellular homeostasis;cellular ion homeostasis;cellular metabolic process;cellular monovalent inorganic cation homeostasis;cellular nitrogen compound metabolic process;cellular process;chemical homeostasis;energy coupled p…	adenyl nucleotide binding;adenyl ribonucleotide binding;ATP binding;binding;catalytic activity;hydrolase activity;hydrolase activity, acting on acid anhydrides;hydrolase activity, acting on acid anhydrides, catalyzing transmembrane movement of substances;nucleotide binding;purine nucleotide binding;purine ribonucleoside triphosphate binding;purine ribonucleotide binding;ribonucleotide binding;tra…	cell part;cell projection;cytoplasmic membrane-bounded vesicle;cytoplasmic part;cytoplasmic vesicle;cytosol;extracellular membrane-bounded organelle;extracellular organelle;extracellular region part;extracellular vesicular exosome;integral to membrane;intracellular membrane-bounded organelle;intracellular organelle;intracellular organelle part;intracellular part;intrinsic to membrane;lysosomal me…	21	21	17	46.6	46.6	37.6	56.55	0	57.128	1079600000	120	17.6105	19.7782	20.2116	20.039	20.4175	21.1146	19.0027	20.8049	20.5183	17.054	18.9734	18.7784
	0.189804	0.410088	D3ZAH3		4584	Nedd1			apical part of cell;cell part;centriole;cytoplasmic part;cytoskeletal part;intracellular non-membrane-bounded organelle;intracellular organelle;intracellular organelle part;intracellular part;membrane;microtubule organizing center part;non-membrane-bounded organelle;nuclear part;nucleolus;nucleoplasm;organelle;organelle part;pericentriolar material;plasma membrane;spindle pole	8	8	8	21.2	21.2	21.2	71.244	0	18.696	172880000	21	17.3989	17.0858	18.1841	18.346	18.2084	18.6919	16.3911	18.999	18.6259	16.5689	17.6175	16.7364
	0.767411	0.403486	I6L9G6		11245	Tardbp	biological regulation;cellular process;cellular response to stimulus;cellular response to stress;positive regulation of biological process;positive regulation of cellular process;positive regulation of hormone secretion;positive regulation of insulin secretion;positive regulation of peptide hormone secretion;positive regulation of peptide secretion;positive regulation of secretion;positive regula…	binding;nucleic acid binding;nucleotide binding;RNA binding	cell part;chromosomal part;cytoplasm;interchromatin granule;intracellular membrane-bounded organelle;intracellular organelle;intracellular organelle part;intracellular part;membrane-bounded organelle;nuclear body;nuclear chromosome part;nuclear part;nuclear speck;nucleoplasm part;nucleus;organelle;organelle part;perichromatin fibrils	11	11	11	46	46	46	32.147	0	64.029	481980000	62	17.0517	20.2423	19.9027	19.6977	19.9566	20.2306	19.6427	19.2006	19.8311	17.6788	20.2096	19.212
	0.266414	0.402433	D4A8D5;A0A0G2JXT8		1056	Flnb	actin cytoskeleton organization;actin filament-based process;cell differentiation;cellular component organization;cellular component organization at cellular level;cellular component organization or biogenesis;cellular component organization or biogenesis at cellular level;cellular developmental process;cellular process;cytoskeleton organization;developmental process;organelle organization			46	37	35	22.8	21.3	20.1	275.31	0	44.142	251550000	89	18.4362	19.2144	19.5679	19.2659	19.7959	18.4738	19.4492	17.8821	18.997	19.3008	17.5278	17.893
	0.532633	0.366871	Q6AYU5;Q4V8F6		15693	Pcbp2		binding;nucleic acid binding;RNA binding		14	14	9	44.1	44.1	27.4	38.58	0	37.606	2432800000	104	20.375	21.2116	21.1515	21.8178	21.7434	22.3818	21.2085	21.9934	21.6404	19.9766	20.8451	20.2966
	0.262255	0.352978	P63259	Actin, cytoplasmic 2;Actin, cytoplasmic 2, N-terminally processed	13295	Actg1	response to calcium ion;response to chemical stimulus;response to inorganic substance;response to metal ion;response to stimulus	adenyl nucleotide binding;adenyl ribonucleotide binding;ATP binding;binding;nucleotide binding;purine nucleotide binding;purine ribonucleoside triphosphate binding;purine ribonucleotide binding;ribonucleotide binding	cell part;cytoplasmic part;cytoskeleton;cytosol;intracellular non-membrane-bounded organelle;intracellular organelle;intracellular part;membrane;non-membrane-bounded organelle;organelle;plasma membrane	30	30	1	80	80	4.5	41.792	0	180.5	245800000000	843	25.3215	25.8469	25.525	24.9498	26.5131	25.0469	25.5099	24.9794	24.9616	25.7159	25.2731	25.1224
	0.0858029	0.349368	P62944;P62944-2	AP-2 complex subunit beta	13256	Ap2b1	cellular component assembly;cellular component assembly at cellular level;cellular component organization;cellular component organization at cellular level;cellular component organization or biogenesis;cellular component organization or biogenesis at cellular level;cellular macromolecular complex assembly;cellular macromolecular complex subunit organization;cellular membrane organization;cellular…	binding;clathrin binding;protein binding;protein complex binding;protein transporter activity;substrate-specific transporter activity;transporter activity	AP-type membrane coat adaptor complex;cell part;clathrin adaptor complex;clathrin coat;coated pit;cytoplasmic part;Golgi apparatus part;intracellular organelle part;intracellular part;macromolecular complex;membrane;membrane coat;membrane part;organelle part;plasma membrane;protein complex;trans-Golgi network	34	34	21	42.4	42.4	30.6	104.55	0	78.889	2311000000	142	17.3246	18.911	18.6439	16.5839	19.7	20.403	16.8745	19.2152	19.5491	17.2506	15.7992	15.5538
	0.126633	0.334263	O08836	Immunoglobulin-binding protein 1	12010	Igbp1	B cell activation;biological regulation;cell activation;cellular process;immune system process;leukocyte activation;lymphocyte activation;negative regulation of biological process;negative regulation of biosynthetic process;negative regulation of caspase activity;negative regulation of catalytic activity;negative regulation of cell communication;negative regulation of cellular biosynthetic proces…	binding;enzyme binding;enzyme regulator activity;phosphatase binding;phosphatase regulator activity;protein binding;protein complex binding;protein phosphatase 2A binding;protein phosphatase binding;protein phosphatase regulator activity;protein phosphatase type 2A regulator activity	cell part;cytoplasmic part;cytoskeletal part;cytosol;intracellular organelle part;intracellular part;macromolecular complex;microtubule;organelle part;protein complex	14	14	14	30.9	30.9	30.9	39.135	0	58.244	454110000	52	17.236	19.4069	19.3723	19.9791	19.0825	19.7805	17.553	20.7339	19.5524	17.7071	17.9108	17.1085
	0.138609	0.331193	B0BN81;P24050;A0A0G2K200	40S ribosomal protein S5;40S ribosomal protein S5, N-terminally processed	3492	Rps5	biological regulation;biosynthetic process;cellular biosynthetic process;cellular macromolecule biosynthetic process;cellular macromolecule metabolic process;cellular metabolic process;cellular process;cellular protein metabolic process;macromolecule biosynthetic process;macromolecule metabolic process;metabolic process;posttranscriptional regulation of gene expression;primary metabolic process;p…	binding;mRNA binding;nucleic acid binding;RNA binding;structural constituent of ribosome;structural molecule activity	adherens junction;anchoring junction;cell junction;cell part;cell-substrate adherens junction;cell-substrate junction;cytosolic small ribosomal subunit;extracellular membrane-bounded organelle;extracellular organelle;extracellular region part;extracellular vesicular exosome;focal adhesion;intracellular organelle part;intracellular part;macromolecular complex;membrane;membrane-bounded organelle;me…	8	8	8	42.6	42.6	42.6	22.906	0	25.824	362410000	42	20.5237	20.5058	19.4	19.7355	17.2983	19.2177	17.9068	17.9715	19.3795	16.3474	19.8535	20.2301
	0.157823	0.318546	Q64428	Trifunctional enzyme subunit alpha, mitochondrial;Long-chain enoyl-CoA hydratase;Long chain 3-hydroxyacyl-CoA dehydrogenase	15264	Hadha	carboxylic acid catabolic process;carboxylic acid metabolic process;catabolic process;cellular catabolic process;cellular ketone metabolic process;cellular lipid catabolic process;cellular lipid metabolic process;cellular metabolic process;cellular process;fatty acid beta-oxidation;fatty acid catabolic process;fatty acid metabolic process;fatty acid oxidation;lipid catabolic process;lipid metabol…	3-hydroxyacyl-CoA dehydrogenase activity;acetyl-CoA C-acyltransferase activity;binding;C-acyltransferase activity;carbon-oxygen lyase activity;carboxylic acid binding;catalytic activity;coenzyme binding;cofactor binding;enoyl-CoA hydratase activity;fatty acid binding;fatty-acyl-CoA binding;hydro-lyase activity;lipid binding;long-chain-3-hydroxyacyl-CoA dehydrogenase activity;long-chain-enoyl-CoA …	cell part;cytoplasmic part;fatty acid beta-oxidation multienzyme complex;intracellular membrane-bounded organelle;intracellular non-membrane-bounded organelle;intracellular organelle;intracellular organelle part;intracellular part;macromolecular complex;membrane;membrane-bounded organelle;mitochondrial inner membrane;mitochondrial membrane;mitochondrial nucleoid;mitochondrial part;mitochondrion;n…	26	26	26	39.6	39.6	39.6	82.664	0	49.237	269480000	69	16.6047	17.78	16.526	18.2263	16.3125	18.5555	16.8313	17.4982	17.8092	17.4095	19.0437	21.0234
	0.182517	0.316399	D4A1U8		7244	RGD1311744	cardiac cell fate commitment;cardiac muscle cell fate commitment;cell fate commitment;cellular developmental process;cellular process;developmental process			21	21	21	29.7	29.7	29.7	89.336	0	84.588	802020000	89	19.5801	20.8044	20.5179	19.3381	19.9496	20.6361	18.6393	20.4965	19.8388	16.8327	17.7651	16.6902
	0.101207	0.297183	B5DFK8;G3V6B0		4113	Pdxdc1	carboxylic acid metabolic process;cellular ketone metabolic process;cellular metabolic process;cellular process;metabolic process;organic acid metabolic process;oxoacid metabolic process;small molecule metabolic process	binding;carbon-carbon lyase activity;carboxy-lyase activity;catalytic activity;cofactor binding;lyase activity;pyridoxal phosphate binding;vitamin B6 binding;vitamin binding		29	29	11	50.6	50.6	18.1	86.797	0	67.572	631290000	99	16.3868	19.6294	19.9734	18.5013	18.2387	19.082	16.3028	19.6742	18.9533	16.3646	17.2378	18.0976
	0.121103	0.275687	F1M779;P11442	Clathrin heavy chain;Clathrin heavy chain 1	10032	Cltc	cell cycle phase;cell cycle process;cellular component organization;cellular component organization at cellular level;cellular component organization or biogenesis;cellular component organization or biogenesis at cellular level;cellular membrane organization;cellular process;endocytosis;establishment of localization;establishment of localization in cell;establishment of protein localization;Golgi…	ankyrin binding;binding;cytoskeletal protein binding;heat shock protein binding;peptide binding;protein binding;protein C-terminus binding;structural molecule activity	axon part;cell part;cell projection part;clathrin coat;clathrin coat of coated pit;clathrin coat of trans-Golgi network vesicle;clathrin coated vesicle membrane;clathrin vesicle coat;clathrin-coated endocytic vesicle membrane;coated vesicle membrane;cytoplasmic membrane-bounded vesicle;cytoplasmic part;cytoplasmic vesicle;cytoplasmic vesicle membrane;cytoplasmic vesicle part;cytoskeletal part;end…	69	69	68	42.6	42.6	42.1	191.56	0	208.38	2192400000	329	19.0917	21.6655	20.572	19.2153	20.7223	18.8124	20.1342	19.6322	18.1565	20.1619	20.3977	22.0236
	0.108352	0.270623	B3DMA0	Tumor protein p53-inducible protein 11	3927	Tp53i11			cell part;integral to membrane;intrinsic to membrane;membrane part	4	4	4	18.5	18.5	18.5	20.939	0	11.442	190320000	32	16.4641	18.9894	19.2869	19.2201	19.1645	18.8142	17.0133	19.797	19.5766	17.3912	18.9598	16.9219
	0.149237	0.259354	P16617	Phosphoglycerate kinase 1	12595	Pgk1	alcohol biosynthetic process;alcohol catabolic process;alcohol metabolic process;biosynthetic process;carbohydrate biosynthetic process;carbohydrate catabolic process;carbohydrate metabolic process;catabolic process;cellular biosynthetic process;cellular carbohydrate biosynthetic process;cellular carbohydrate catabolic process;cellular carbohydrate metabolic process;cellular metabolic process;cel…	adenyl nucleotide binding;adenyl ribonucleotide binding;ADP binding;ATP binding;binding;catalytic activity;kinase activity;nucleotide binding;phosphoglycerate kinase activity;phosphotransferase activity, carboxyl group as acceptor;purine nucleotide binding;purine ribonucleoside triphosphate binding;purine ribonucleotide binding;ribonucleotide binding;transferase activity;transferase activity, tra…	cell part;cytoplasmic part;cytosol;intracellular part	27	27	11	72.9	72.9	36.7	44.538	0	113.37	2335300000	213	21.5145	22.6058	20.8595	21.4439	21.928	20.6112	22.0033	20.9986	20.2031	22.3934	21.3261	21.5466
	0.112236	0.254526	D4AC23		8286	Cct7	binding of sperm to zona pellucida;cell recognition;cell-cell recognition;cellular macromolecule metabolic process;cellular metabolic process;cellular process;cellular process involved in reproduction;cellular protein metabolic process;macromolecule metabolic process;metabolic process;primary metabolic process;protein folding;protein metabolic process;reproductive process;sperm-egg recognition	adenyl nucleotide binding;adenyl ribonucleotide binding;ATP binding;binding;nucleotide binding;purine nucleotide binding;purine ribonucleoside triphosphate binding;purine ribonucleotide binding;ribonucleotide binding	cell body;cell part;chaperonin-containing T-complex;cytoplasmic part;cytoskeletal part;cytosolic part;extracellular membrane-bounded organelle;extracellular organelle;extracellular region part;extracellular vesicular exosome;intracellular membrane-bounded organelle;intracellular organelle;intracellular organelle part;intracellular part;macromolecular complex;membrane-bounded organelle;membrane-bo…	23	23	23	52.2	52.2	52.2	59.658	0	69.327	752360000	100	16.816	21.0441	19.4354	18.8315	20.8356	19.0994	18.7476	20.3922	18.8631	16.334	21.0358	20.3642
	0.117001	0.253754	P35815;Q642F2;A0A0G2K7C6;P35815-2	Protein phosphatase 1B	12897	Ppm1b	biological regulation;cellular macromolecule metabolic process;cellular metabolic process;cellular process;cellular protein metabolic process;dephosphorylation;macromolecule metabolic process;macromolecule modification;metabolic process;negative regulation of biological process;negative regulation of cell communication;negative regulation of cellular process;negative regulation of cytokine produc…	binding;catalytic activity;cation binding;hydrolase activity;hydrolase activity, acting on ester bonds;ion binding;magnesium ion binding;manganese ion binding;metal ion binding;phosphatase activity;phosphoprotein phosphatase activity;phosphoric ester hydrolase activity;protein serine/threonine phosphatase activity;transition metal ion binding	cell part;cytoplasmic part;cytosol;intracellular part;membrane	12	12	2	42.1	42.1	5.4	42.889	0	22.419	220530000	39	17.2445	18.974	19.1836	19.9342	18.572	19.3661	17.672	19.7621	19.677	16.146	17.6127	17.3413
	0.141714	0.253178	P07943	Aldose reductase	12380	Akr1b1	alcohol biosynthetic process;alcohol metabolic process;alditol biosynthetic process;alditol metabolic process;amine metabolic process;anatomical structure development;anatomical structure homeostasis;benzene-containing compound metabolic process;biological regulation;biosynthetic process;carbohydrate biosynthetic process;carbohydrate metabolic process;catecholamine metabolic process;catechol-cont…	alcohol dehydrogenase (NADP+) activity;alditol:NADP+ 1-oxidoreductase activity;aldo-keto reductase (NADP) activity;catalytic activity;oxidoreductase activity;oxidoreductase activity, acting on CH-OH group of donors;oxidoreductase activity, acting on the CH-OH group of donors, NAD or NADP as acceptor	cell junction;cell part;cell projection cytoplasm;cell projection part;cell-cell junction;cytoplasmic part;cytosol;extracellular region part;extracellular space;intracellular membrane-bounded organelle;intracellular organelle;intracellular part;lysosome;lytic vacuole;mast cell granule;membrane-bounded organelle;organelle;paranodal junction;perinuclear region of cytoplasm;Schmidt-Lanterman incisur…	15	15	14	49.1	49.1	49.1	35.797	0	56.122	468330000	79	20.4347	22.2514	20.1673	20.0335	20.6004	20.3959	21.2503	19.9819	19.0381	21.5615	17.5388	21.691
	0.131824	0.251117	B0BN63		3482	Ahsa1	response to stimulus;response to stress	ATPase activator activity;ATPase regulator activity;enzyme activator activity;enzyme regulator activity;nucleoside-triphosphatase regulator activity	cell part;cytoplasm;extracellular membrane-bounded organelle;extracellular organelle;extracellular region part;extracellular vesicular exosome;intracellular part;membrane-bounded organelle;membrane-bounded vesicle;organelle;vesicle	20	20	20	59.5	59.5	59.5	38.104	0	45.344	1140100000	94	16.333	21.2927	20.4254	20.1098	19.6531	20.2396	18.4368	20.6988	20.1135	17.237	20.5539	19.2033
	0.099071	0.250139	P29315;E2RUH2;A0A0G2K9E0	Ribonuclease inhibitor	12812	Rnh1	biological regulation;regulation of anatomical structure morphogenesis;regulation of angiogenesis;regulation of biological process;regulation of developmental process;regulation of multicellular organismal development;regulation of multicellular organismal process	enzyme inhibitor activity;enzyme regulator activity;ribonuclease inhibitor activity	angiogenin-PRI complex;cell part;cytoplasm;extracellular membrane-bounded organelle;extracellular organelle;extracellular region part;extracellular vesicular exosome;intracellular part;macromolecular complex;membrane-bounded organelle;membrane-bounded vesicle;organelle;protein complex;vesicle	20	20	20	67.3	67.3	67.3	49.974	0	45.049	258580000	69	17.2878	19.752	18.9327	18.8453	20.0364	17.5249	19.2943	18.865	17.497	19.5542	19.0325	19.5957
	0.141903	0.243224	P62268;F1LTW8;D3ZMK3	40S ribosomal protein S23	13223	RGD1563705;Rps23	biological regulation;biosynthetic process;cellular biosynthetic process;cellular macromolecule biosynthetic process;cellular macromolecule metabolic process;cellular metabolic process;cellular process;cellular protein metabolic process;macromolecule biosynthetic process;macromolecule metabolic process;metabolic process;posttranscriptional regulation of gene expression;primary metabolic process;p…	structural constituent of ribosome;structural molecule activity;translation regulator activity	cell part;cytoplasmic part;cytosolic small ribosomal subunit;intracellular non-membrane-bounded organelle;intracellular organelle;intracellular organelle part;intracellular part;macromolecular complex;membrane;non-membrane-bounded organelle;nuclear part;nucleolus;organelle;organelle part;ribonucleoprotein complex;ribosome;small ribosomal subunit	11	11	3	54.5	54.5	18.9	15.807	0	19.597	1682700000	116	21.0342	21.9726	21.3052	20.6778	21.6731	20.712	19.7197	21.534	21.0795	21.4466	21.4193	21.2223
	0.320595	0.236869	D3ZJD3;D3ZEI0		5493	LOC690096;RGD1565183	biosynthetic process;cellular biosynthetic process;cellular macromolecule biosynthetic process;cellular macromolecule metabolic process;cellular metabolic process;cellular process;cellular protein metabolic process;macromolecule biosynthetic process;macromolecule metabolic process;metabolic process;primary metabolic process;protein metabolic process;translation	structural constituent of ribosome;structural molecule activity	cell part;cytoplasmic part;intracellular non-membrane-bounded organelle;intracellular organelle;intracellular part;macromolecular complex;non-membrane-bounded organelle;organelle;ribonucleoprotein complex;ribosome	11	11	1	51.1	51.1	8	15.565	0	27.789	700930000	65	19.9365	20.7128	20.2351	20.9194	20.7239	20.1196	20.0047	20.6317	20.4159	20.9104	20.7263	20.2878
	0.0742188	0.233679	Q68FQ7	RNA polymerase II-associated protein 3	15414	Rpap3				33	33	33	55.4	55.4	55.4	74.644	0	52.942	629800000	78	17.8656	20.1668	20.633	20.1609	18.932	19.34	17.1822	20.5679	19.9818	17.1556	18.2822	16.6479
	0.264931	0.231363	F1LRI7;P0C1X8	AP2-associated protein kinase 1	9097	Aak1	biological regulation;cellular component organization;cellular component organization or biogenesis;cellular macromolecule metabolic process;cellular membrane organization;cellular metabolic process;cellular process;cellular protein metabolic process;endocytosis;establishment of localization;macromolecule metabolic process;macromolecule modification;membrane invagination;membrane organization;met…	adenyl nucleotide binding;adenyl ribonucleotide binding;AP-2 adaptor complex binding;ATP binding;binding;catalytic activity;kinase activity;Notch binding;nucleotide binding;phosphotransferase activity, alcohol group as acceptor;protein binding;protein complex binding;protein kinase activity;protein serine/threonine kinase activity;purine nucleotide binding;purine ribonucleoside triphosphate bindi…	axon part;cell leading edge;cell part;cell projection part;clathrin complex;coated pit;cytoplasmic part;extrinsic to membrane;extrinsic to plasma membrane;intracellular part;macromolecular complex;membrane part;plasma membrane part;protein complex;synapse part;terminal button	27	27	24	38.6	38.6	36.7	103.86	0	127.11	1159200000	156	17.1577	19.7422	19.5189	20.878	20.5698	20.9148	19.8987	20.9539	20.8159	17.5827	16.5115	16.4936
	0.133893	0.230499	P60123	RuvB-like 1	13169	Ruvbl1	biological regulation;biosynthetic process;cell cycle phase;cell cycle process;cell division;cellular biosynthetic process;cellular component organization;cellular component organization at cellular level;cellular component organization or biogenesis;cellular component organization or biogenesis at cellular level;cellular macromolecule biosynthetic process;cellular macromolecule metabolic process…	3'-5' DNA helicase activity;5'-3' DNA helicase activity;adenyl nucleotide binding;adenyl ribonucleotide binding;ATP binding;ATPase activity;ATPase activity, coupled;ATP-dependent 3'-5' DNA helicase activity;ATP-dependent 5'-3' DNA helicase activity;ATP-dependent DNA helicase activity;ATP-dependent helicase activity;binding;catalytic activity;DNA helicase activity;DNA-dependent ATPase activity;hel…	cell part;chromatin remodeling complex;chromosomal part;cytoplasmic part;DNA helicase complex;extracellular membrane-bounded organelle;extracellular organelle;extracellular region part;extracellular vesicular exosome;Golgi apparatus;H4/H2A histone acetyltransferase complex;histone acetyltransferase complex;histone methyltransferase complex;Ino80 complex;intracellular membrane-bounded organelle;in…	11	11	7	34.9	34.9	24.8	50.213	0	19.766	179320000	38	15.9884	18.6667	19.0268	18.8679	18.4663	18.6787	17.2175	19.2638	18.8401	16.3295	17.2466	16.9282
	0.251306	0.228801	Q62910-4;Q62910;Q62910-6;Q62910-3;D4ABN3;Q62910-5;Q62910-2	Synaptojanin-1	15044	Synj1	anatomical structure development;behavior;biological regulation;brain development;carbohydrate metabolic process;catabolic process;cellular carbohydrate metabolic process;cellular component assembly;cellular component assembly at cellular level;cellular component disassembly;cellular component disassembly at cellular level;cellular component organization;cellular component organization at cellula…	binding;catalytic activity;hydrolase activity;hydrolase activity, acting on ester bonds;inositol or phosphatidylinositol phosphatase activity;nucleic acid binding;nucleotide binding;phosphatase activity;phosphatidylinositol bisphosphate phosphatase activity;phosphatidylinositol phosphate 5-phosphatase activity;phosphatidylinositol-4,5-bisphosphate 5-phosphatase activity;phosphoric ester hydrolase…	cell part;cell projection;cytoplasm;cytoplasmic part;intracellular part;macromolecular complex;membrane coat;membrane part;neuron projection;protein complex	57	57	56	45.3	45.3	44.8	171.26	0	154.49	1526000000	217	16.9907	19.8992	19.9271	20.8973	20.6073	21.1015	20.0135	20.7661	21.1401	16.6268	16.7227	17.4048
	0.374188	0.227017	D3ZD73		4846	Ddx6	biological regulation;cellular component assembly;cellular component assembly at cellular level;cellular component organization;cellular component organization at cellular level;cellular component organization or biogenesis;cellular component organization or biogenesis at cellular level;cellular macromolecular complex assembly;cellular macromolecular complex subunit organization;cellular macromol…	adenyl nucleotide binding;adenyl ribonucleotide binding;ATP binding;ATPase activity;ATPase activity, coupled;ATP-dependent helicase activity;ATP-dependent RNA helicase activity;binding;catalytic activity;helicase activity;hydrolase activity;hydrolase activity, acting on acid anhydrides;hydrolase activity, acting on acid anhydrides, in phosphorus-containing anhydrides;nucleoside-triphosphatase act…	cell part;cytoplasmic mRNA processing body;cytoplasmic part;intracellular non-membrane-bounded organelle;intracellular organelle;intracellular organelle part;intracellular part;macromolecular complex;membrane;non-membrane-bounded organelle;nuclear part;nucleolus;organelle;organelle part;ribonucleoprotein complex;RNA granule;RNAi effector complex;RNA-induced silencing complex;stress granule	18	18	18	42.7	42.7	42.7	54.244	0	32.029	504570000	54	16.574	17.5375	16.9861	19.1561	18.4912	18.7712	18.291	18.8657	18.5808	17.5437	17.1215	17.2261
	0.304526	0.219034	Q924S5	Lon protease homolog, mitochondrial	16440	Lonp1	aging;biological regulation;catabolic process;cellular catabolic process;cellular component assembly;cellular component assembly at cellular level;cellular component organization;cellular component organization at cellular level;cellular component organization or biogenesis;cellular component organization or biogenesis at cellular level;cellular macromolecular complex assembly;cellular macromolec…	adenyl nucleotide binding;adenyl ribonucleotide binding;ADP binding;ATP binding;ATPase activity;ATPase activity, coupled;ATP-dependent peptidase activity;binding;catalytic activity;DNA binding;endopeptidase activity;G-quadruplex DNA binding;hydrolase activity;hydrolase activity, acting on acid anhydrides;hydrolase activity, acting on acid anhydrides, in phosphorus-containing anhydrides;mitochondr…	cell part;cytoplasmic part;intracellular membrane-bounded organelle;intracellular non-membrane-bounded organelle;intracellular organelle;intracellular organelle lumen;intracellular organelle part;intracellular part;membrane;membrane-bounded organelle;membrane-enclosed lumen;mitochondrial matrix;mitochondrial nucleoid;mitochondrial part;mitochondrion;non-membrane-bounded organelle;nucleoid;organel…	20	20	20	23.7	23.7	23.7	105.79	0	18.436	55402000	28	17.5562	17.3032	16.9996	17.6896	17.3622	18.0372	17.2665	17.2512	17.9142	18.2515	18.817	19.7398
	0.0697026	0.216813	P48679;G3V8L3;A0A0G2K3R2	Prelamin-A/C;Lamin-A/C	11013	Lmna	anatomical structure development;biological regulation;cardiac cell development;cardiac muscle cell development;cell development;cellular component organization;cellular component organization at cellular level;cellular component organization or biogenesis;cellular component organization or biogenesis at cellular level;cellular developmental process;cellular localization;cellular macromolecule lo…	structural molecule activity	cell part;cytoplasmic part;cytoskeletal part;envelope;intermediate filament;intracellular membrane-bounded organelle;intracellular organelle;intracellular organelle part;intracellular part;lamin filament;macromolecular complex;membrane-bounded organelle;nuclear envelope;nuclear lamina;nuclear matrix;nuclear part;nucleoplasm;nucleus;organelle;organelle envelope;organelle part;perinuclear region of…	27	27	5	41.2	41.2	7.4	74.323	0	31.728	315910000	50	16.2969	20.067	17.7621	17.8514	20.49	17.344	17.7636	19.3011	17.9704	20.5132	20.2749	20.709
	0.158717	0.196056	D4A8T3		7970	Copz1	cellular process;establishment of localization;establishment of localization in cell;establishment of protein localization;intracellular protein transport;intracellular transport;protein transport;transport;vesicle-mediated transport		cell part;cytoplasmic part;intracellular part;macromolecular complex;membrane coat;membrane part;protein complex	8	8	8	49.2	49.2	49.2	20.198	0	19.84	408420000	37	17.198	18.5723	18.9278	21.0099	19.5473	20.2112	19.7069	20.3543	20.119	16.1788	16.6191	17.2631
	0.114437	0.187096	B2GUZ5	F-actin-capping protein subunit alpha-1	3737	Capza1	actin filament capping;barbed-end actin filament capping;biological regulation;cellular component organization;cellular component organization or biogenesis;negative regulation of actin filament depolymerization;negative regulation of actin filament polymerization;negative regulation of biological process;negative regulation of cellular component organization;negative regulation of cellular proce…		cell cortex part;cell junction;cell part;cell-cell junction;cortical cytoskeleton;cytoplasmic part;cytoskeletal part;cytoskeleton;F-actin capping protein complex;intracellular non-membrane-bounded organelle;intracellular organelle;intracellular organelle part;intracellular part;macromolecular complex;membrane;non-membrane-bounded organelle;organelle;organelle part;protein complex;WASH complex	15	15	11	73.4	73.4	58.4	32.909	0	152.54	3000800000	122	19.0927	20.0039	20.858	20.6244	20.4062	20.9348	19.3816	21.3291	20.6935	18.8857	19.3418	18.4685
	0.11007	0.182622	D3ZYL0		6910	Ripk1	apoptosis;biological regulation;catabolic process;cell death;cellular catabolic process;cellular component assembly;cellular component organization;cellular component organization or biogenesis;cellular macromolecule catabolic process;cellular macromolecule metabolic process;cellular metabolic process;cellular process;cellular protein catabolic process;cellular protein metabolic process;cellular …	adenyl nucleotide binding;adenyl ribonucleotide binding;ATP binding;binding;catalytic activity;cytokine receptor binding;death receptor binding;kinase activity;nucleotide binding;phosphotransferase activity, alcohol group as acceptor;protein binding;protein kinase activity;protein serine/threonine kinase activity;purine nucleotide binding;purine ribonucleoside triphosphate binding;purine ribonucl…	cell part;cytoplasmic part;death-inducing signaling complex;intracellular membrane-bounded organelle;intracellular organelle;intracellular part;macromolecular complex;membrane part;membrane raft;membrane-bounded organelle;mitochondrion;organelle;plasma membrane part;protein complex;receptor complex	24	24	24	36.3	36.3	36.3	74.756	0	23.159	361120000	50	17.3426	17.0187	17.5864	19.1497	18.2221	20.0992	18.6105	19.4738	18.8388	15.8647	18.2559	17.3241
	0.100004	0.181643	P11762	Galectin-1	12505	Lgals1	apoptosis;B cell activation;B cell activation involved in immune response;B cell differentiation;biological regulation;carbohydrate homeostasis;cell activation;cell activation involved in immune response;cell death;cell differentiation;cellular chemical homeostasis;cellular developmental process;cellular glucose homeostasis;cellular homeostasis;cellular process;cellular response to carbohydrate s…	binding;carbohydrate binding;disaccharide binding;extracellular matrix binding;galactoside binding;glycoprotein binding;identical protein binding;lactose binding;laminin binding;molecular transducer activity;monosaccharide binding;protein binding;protein dimerization activity;protein homodimerization activity;signal transducer activity;sugar binding	cell part;cell surface;cytoplasm;extracellular matrix;extracellular membrane-bounded organelle;extracellular organelle;extracellular region part;extracellular space;extracellular vesicular exosome;intracellular membrane-bounded organelle;intracellular organelle;intracellular part;membrane-bounded organelle;membrane-bounded vesicle;nucleus;organelle;proteinaceous extracellular matrix;vesicle	7	7	7	52.6	52.6	52.6	14.857	0	40.865	794610000	73	16.7765	23.1871	21.842	21.7336	22.9492	21.3867	22.6652	21.7338	21.1255	22.4279	21.4358	22.0712
	0.11023	0.176048	Q3ZB99		13757	Tjp2	digestive system process;intestinal absorption;multicellular organismal process;response to chemical stimulus;response to organic substance;response to stimulus;system process	binding;protein binding;protein C-terminus binding	cell junction;cell part;cell-cell junction;cytoplasm;intracellular part;membrane;occluding junction;plasma membrane;tight junction	45	45	44	43.9	43.9	43.2	131.36	0	108.26	1151800000	136	17.9467	19.2824	19.023	20.7255	20.682	21.0297	19.5571	21.4801	20.8718	16.1441	17.3639	17.3597
	0.0540845	0.154154	G3V6D3;P10719	ATP synthase subunit beta;ATP synthase subunit beta, mitochondrial	10553	Atp5b	anatomical structure formation involved in morphogenesis;angiogenesis;ATP biosynthetic process;ATP hydrolysis coupled proton transport;ATP metabolic process;ATP synthesis coupled proton transport;biological regulation;biosynthetic process;cation homeostasis;cation transport;cell differentiation;cellular biosynthetic process;cellular cation homeostasis;cellular chemical homeostasis;cellular compon…	active transmembrane transporter activity;adenyl nucleotide binding;adenyl ribonucleotide binding;ATP binding;ATPase activity;ATPase activity, coupled;ATPase activity, coupled to movement of substances;ATPase activity, coupled to transmembrane movement of ions;ATPase activity, coupled to transmembrane movement of substances;binding;calcium ion binding;cargo receptor activity;catalytic activity;ca…	cell part;cell surface;cytoplasmic part;extracellular membrane-bounded organelle;extracellular organelle;extracellular region part;extracellular vesicular exosome;intracellular membrane-bounded organelle;intracellular non-membrane-bounded organelle;intracellular organelle;intracellular organelle part;intracellular part;macromolecular complex;membrane;membrane part;membrane-bounded organelle;membr…	19	19	19	48.8	48.8	48.8	56.344	0	51.169	1235500000	123	19.8553	21.8102	19.1356	19.6579	21.6203	18.6549	20.4724	20.0506	18.9476	21.106	21.5431	22.2125
	0.0548217	0.152442	Q6PDV7	60S ribosomal protein L10	15912	Rpl10	biosynthetic process;cellular biosynthetic process;cellular macromolecule biosynthetic process;cellular macromolecule metabolic process;cellular metabolic process;cellular process;cellular protein metabolic process;macromolecule biosynthetic process;macromolecule metabolic process;metabolic process;primary metabolic process;protein metabolic process;translation	structural constituent of ribosome;structural molecule activity	cell part;intracellular organelle part;intracellular part;large ribosomal subunit;macromolecular complex;organelle part;ribonucleoprotein complex	16	16	3	67.3	67.3	14.5	24.604	0	9.4417	604750000	72	17.0808	19.7821	19.2986	18.676	19.3652	17.4872	16.9148	19.623	18.5333	18.7979	19.1042	18.7969
	0.082819	0.139201	P61314	60S ribosomal protein L15	13192	Rpl15	biosynthetic process;cellular biosynthetic process;cellular macromolecule biosynthetic process;cellular macromolecule metabolic process;cellular metabolic process;cellular process;cellular protein metabolic process;macromolecule biosynthetic process;macromolecule metabolic process;metabolic process;primary metabolic process;protein metabolic process;translation	structural constituent of ribosome;structural molecule activity	cell part;cytoplasmic part;intracellular non-membrane-bounded organelle;intracellular organelle;intracellular part;macromolecular complex;non-membrane-bounded organelle;organelle;ribonucleoprotein complex;ribosome	11	11	7	46.6	46.6	31.9	24.146	0	30.965	893040000	86	20.228	21.8085	20.7741	21.4012	20.452	20.2996	21.2835	19.6502	20.8015	20.9434	20.7638	20.7382
	0.322624	0.131071	A0A0G2K3Z9;Q63716	Peroxiredoxin-1	1904	Prdx1	anatomical structure homeostasis;biological regulation;catabolic process;cell killing;cell proliferation;cellular catabolic process;cellular metabolic process;cellular process;cellular response to chemical stimulus;cellular response to hydrogen peroxide;cellular response to oxidative stress;cellular response to oxygen radical;cellular response to reactive oxygen species;cellular response to stimu…	antioxidant activity;binding;catalytic activity;cation binding;heme binding;identical protein binding;ion binding;iron ion binding;metal ion binding;oxidoreductase activity;oxidoreductase activity, acting on paired donors, with incorporation or reduction of molecular oxygen;oxidoreductase activity, acting on peroxide as acceptor;peroxidase activity;peroxiredoxin activity;protein binding;protein d…	cell part;chromatin;chromosomal part;cytoplasm;cytoplasmic membrane-bounded vesicle;cytoplasmic part;cytoplasmic vesicle;cytosol;euchromatin;extracellular membrane-bounded organelle;extracellular organelle;extracellular region part;extracellular space;extracellular vesicular exosome;intracellular membrane-bounded organelle;intracellular non-membrane-bounded organelle;intracellular organelle;intra…	13	13	12	60.8	60.8	60.8	22.164	0	28.278	1193300000	95	17.4358	20.612	19.8431	19.958	19.9854	20.4081	19.8485	19.9806	20.1292	16.2087	19.1208	19.3575
	0.0409004	0.120614	M0R9X8		11710	Dync1h1	cellular component assembly;cellular component assembly at cellular level;cellular component movement;cellular component organization;cellular component organization at cellular level;cellular component organization or biogenesis;cellular component organization or biogenesis at cellular level;cellular macromolecular complex assembly;cellular macromolecular complex subunit organization;cellular pr…	adenyl nucleotide binding;adenyl ribonucleotide binding;ATP binding;ATPase activity;binding;catalytic activity;hydrolase activity;hydrolase activity, acting on acid anhydrides;hydrolase activity, acting on acid anhydrides, in phosphorus-containing anhydrides;microtubule motor activity;motor activity;nucleoside-triphosphatase activity;nucleotide binding;purine nucleotide binding;purine ribonucleos…	cell part;cell projection;centrosome;cytoplasm;cytoplasmic part;cytoskeletal part;dynein complex;extracellular membrane-bounded organelle;extracellular organelle;extracellular region part;extracellular vesicular exosome;filopodium;intracellular non-membrane-bounded organelle;intracellular organelle;intracellular organelle part;intracellular part;macromolecular complex;membrane;membrane-bounded or…	152	152	0	38.5	38.5	0	532.04	0	282.45	3067400000	497	17.5889	22.9011	22.6742	19.7906	22.05	21.1425	19.3835	21.869	21.3687	19.3096	22.3354	23.0051
	0.0987883	0.120038	P05065	Fructose-bisphosphate aldolase A	12319	Aldoa	alcohol catabolic process;alcohol metabolic process;carbohydrate catabolic process;carbohydrate metabolic process;catabolic process;cellular carbohydrate catabolic process;cellular carbohydrate metabolic process;cellular component assembly;cellular component organization;cellular component organization or biogenesis;cellular metabolic process;cellular process;generation of precursor metabolites a…	aldehyde-lyase activity;carbon-carbon lyase activity;catalytic activity;fructose-bisphosphate aldolase activity;lyase activity	cell part;contractile fiber part;cytoplasm;cytoplasmic part;intracellular membrane-bounded organelle;intracellular organelle;intracellular part;M band;macromolecular complex;membrane;membrane-bounded organelle;mitochondrion;organelle;organelle part;protein complex;Z disc	25	25	13	75.3	75.3	39.3	39.351	0	55.25	543450000	100	16.7356	19.3783	18.8787	17.9652	19.3389	18.7088	18.252	18.5287	18.8721	18.301	18.1211	21.1238
	0.0579633	0.11722	Q5BJN7;P62864	40S ribosomal protein S30	13247	Fau;LOC100360647	biosynthetic process;cellular biosynthetic process;cellular macromolecule biosynthetic process;cellular macromolecule metabolic process;cellular metabolic process;cellular process;cellular protein metabolic process;macromolecule biosynthetic process;macromolecule metabolic process;metabolic process;primary metabolic process;protein metabolic process;translation	structural constituent of ribosome;structural molecule activity	cell part;cytoplasmic part;intracellular non-membrane-bounded organelle;intracellular organelle;intracellular part;macromolecular complex;non-membrane-bounded organelle;organelle;ribonucleoprotein complex;ribosome	3	3	3	9	9	9	14.372	0	6.3289	218060000	42	20.5759	18.9277	19.6697	18.8699	20.1303	19.2685	20.466	18.5173	18.9337	20.0118	20.0431	20.4796
	0.0773072	0.0982552	A0A0H2UHE1;P13086	Succinyl-CoA ligase [ADP/GDP-forming] subunit alpha, mitochondrial	2951	Suclg1	acetyl-CoA catabolic process;acetyl-CoA metabolic process;carboxylic acid metabolic process;catabolic process;cellular catabolic process;cellular ketone metabolic process;cellular metabolic process;cellular process;coenzyme catabolic process;coenzyme metabolic process;cofactor catabolic process;cofactor metabolic process;dicarboxylic acid metabolic process;metabolic process;organic acid metabolic…	acid-thiol ligase activity;ATP citrate synthase activity;binding;catalytic activity;CoA-ligase activity;cofactor binding;GDP binding;GTP binding;guanyl nucleotide binding;guanyl ribonucleotide binding;ligase activity;ligase activity, forming carbon-sulfur bonds;nucleotide binding;protein binding;protein dimerization activity;protein heterodimerization activity;purine nucleotide binding;purine rib…	cell part;cytoplasmic part;extracellular membrane-bounded organelle;extracellular organelle;extracellular region part;extracellular vesicular exosome;intracellular membrane-bounded organelle;intracellular organelle;intracellular organelle part;intracellular part;macromolecular complex;membrane;membrane-bounded organelle;membrane-bounded vesicle;mitochondrial inner membrane;mitochondrial membrane;…	7	7	7	21.1	21.1	21.1	37.559	0.0028185	2.603	21883000	8	17.6548	17.9176	17.0069	17.215	17.6209	17.9684	16.8447	17.4674	18.1974	18.9409	18.0784	18.9759
	0.0292629	0.0924155	Q6AYB5	Signal recognition particle 54 kDa protein	15591	Srp54	cotranslational protein targeting to membrane;establishment of localization;establishment of localization in cell;establishment of protein localization;establishment of protein localization in endoplasmic reticulum;establishment of protein localization to organelle;intracellular protein transport;intracellular transport;protein targeting;protein targeting to ER;protein targeting to membrane;prote…	7S RNA binding;binding;catalytic activity;drug binding;endoplasmic reticulum signal peptide binding;GDP binding;GTP binding;GTPase activity;guanyl nucleotide binding;guanyl ribonucleotide binding;hydrolase activity;hydrolase activity, acting on acid anhydrides;hydrolase activity, acting on acid anhydrides, in phosphorus-containing anhydrides;nucleic acid binding;nucleoside-triphosphatase activity…	cell part;cytoplasmic part;intracellular non-membrane-bounded organelle;intracellular organelle;intracellular organelle part;intracellular part;macromolecular complex;non-membrane-bounded organelle;nuclear body;nuclear part;nuclear speck;nucleolus;nucleoplasm part;organelle;organelle part;ribonucleoprotein complex;signal recognition particle;signal recognition particle, endoplasmic reticulum targ…	19	19	19	42.5	42.5	42.5	55.704	0	58.955	656860000	84	17.587	19.718	20.0966	19.9309	18.6232	19.2969	17.2408	20.4871	19.8459	16.6645	17.9418	17.0764
	0.143355	0.0922521	P68511;A0A0G2K2B8	14-3-3 protein eta	13306	Ywhah	anatomical structure development;biological regulation;C21-steroid hormone catabolic process;C21-steroid hormone metabolic process;catabolic process;cellular hormone metabolic process;cellular metabolic process;cellular process;cellular response to stimulus;corticosteroid receptor signaling pathway;developmental process;establishment of localization;establishment of localization in cell;establish…	channel regulator activity;sodium channel regulator activity	cell part;cytoplasm;extracellular membrane-bounded organelle;extracellular organelle;extracellular region part;extracellular vesicular exosome;intracellular part;membrane;membrane-bounded organelle;membrane-bounded vesicle;organelle;plasma membrane;vesicle	18	18	13	63.4	63.4	50.4	28.211	0	41.102	1262500000	103	20.3292	20.6139	20.3309	20.4114	20.8995	20.3474	20.7593	20.1978	20.4245	20.6994	19.4706	20.0776
	0.0477522	0.0919736	P81795;C9WPN6;A0A096MJB9;A0A1P0QU16	Eukaryotic translation initiation factor 2 subunit 3	13363	Eif2s3;Eif2s3y		binding;catalytic activity;GTP binding;GTPase activity;guanyl nucleotide binding;guanyl ribonucleotide binding;hydrolase activity;hydrolase activity, acting on acid anhydrides;hydrolase activity, acting on acid anhydrides, in phosphorus-containing anhydrides;nucleic acid binding;nucleoside-triphosphatase activity;nucleotide binding;purine nucleotide binding;purine ribonucleoside triphosphate bind…		15	15	15	44.5	44.5	44.5	51.079	0	37.664	339020000	47	17.013	19.1686	18.6298	19.1308	18.6944	18.6574	17.4518	19.4024	19.3525	16.7197	18.5883	17.4776
	0.0634468	0.0899003	P06761	78 kDa glucose-regulated protein	12347	Hspa5	activation of signaling protein activity involved in unfolded protein response;anatomical structure arrangement;anatomical structure development;biological regulation;cell communication;cellular process;cellular response to antibiotic;cellular response to biotic stimulus;cellular response to chemical stimulus;cellular response to cytokine stimulus;cellular response to external stimulus;cellular r…	adenyl nucleotide binding;adenyl ribonucleotide binding;ATP binding;binding;misfolded protein binding;nucleotide binding;protein binding;purine nucleotide binding;purine ribonucleoside triphosphate binding;purine ribonucleotide binding;ribonucleoprotein binding;ribonucleotide binding;ribosome binding;unfolded protein binding	adherens junction;anchoring junction;cell junction;cell part;cell surface;cell-substrate adherens junction;cell-substrate junction;cytoplasmic membrane-bounded vesicle;cytoplasmic part;cytoplasmic vesicle;endoplasmic reticulum;endoplasmic reticulum chaperone complex;endoplasmic reticulum lumen;endoplasmic reticulum part;endoplasmic reticulum-Golgi intermediate compartment;extracellular membrane-b…	44	41	41	62.2	61.2	61.2	72.346	0	127.16	3409200000	301	20.1024	21.8224	21.2352	21.4325	21.6754	20.4131	21.459	21.3131	20.4791	19.3042	19.9608	21.176
	0.0549639	0.0877692	F1M4A0		9866	Tjp1	anatomical structure formation involved in morphogenesis;biological regulation;blastocyst formation;carbohydrate homeostasis;cellular chemical homeostasis;cellular glucose homeostasis;cellular homeostasis;cellular process;cellular response to carbohydrate stimulus;cellular response to chemical stimulus;cellular response to glucose stimulus;cellular response to hexose stimulus;cellular response to…	binding;protein binding;protein C-terminus binding	adherens junction;anchoring junction;apical plasma membrane;apicolateral plasma membrane;basolateral plasma membrane;cell junction;cell part;cell-cell adherens junction;cell-cell contact zone;cell-cell junction;cytoplasm;intercalated disc;intercellular canaliculus;intracellular membrane-bounded organelle;intracellular organelle;intracellular part;membrane part;membrane-bounded organelle;nucleus;o…	90	90	2	63	63	1.8	194.03	0	244.15	5936600000	435	17.0068	20.0845	19.9742	21.1047	21.1186	21.1403	19.9567	21.7729	21.3708	16.8766	17.525	17.3107
	0.0321966	0.0832767	B2RYP6		3851	Luc7l2	cellular component assembly;cellular component assembly at cellular level;cellular component organization;cellular component organization at cellular level;cellular component organization or biogenesis;cellular component organization or biogenesis at cellular level;cellular macromolecular complex assembly;cellular macromolecular complex subunit organization;cellular process;macromolecular complex…	binding;mRNA binding;nucleic acid binding;RNA binding	cell part;intracellular organelle part;intracellular part;macromolecular complex;nuclear part;organelle part;ribonucleoprotein complex;small nuclear ribonucleoprotein complex;U1 snRNP	19	19	13	38.8	38.8	28.3	46.582	0	87.925	576010000	99	21.8755	20.6716	20.8163	19.5363	21.8554	19.9353	21.1709	20.4549	19.4514	20.5227	22.4379	21.2959
	0.0224403	0.0802085	B0K031;P05426;Q7TP62	60S ribosomal protein L7	3561	LOC367195;Rpl7		binding;nucleic acid binding;RNA binding	cell part;cytoplasmic part;intracellular non-membrane-bounded organelle;intracellular organelle;intracellular part;macromolecular complex;non-membrane-bounded organelle;organelle;ribonucleoprotein complex;ribosome	26	26	22	61.5	61.5	50.8	30.313	0	52.279	1989000000	187	24.4752	22.0663	21.2409	23.229	22.5827	20.8139	24.0204	21.3401	21.0246	22.3195	23.1301	21.4222
	0.0631323	0.0791842	A0A0G2JUA5		531					413	413	5	89.4	89.4	0.7	581.12	0	323.31	227610000000	4034	27.004	27.5301	27.6553	26.6603	28.0274	27.6824	27.1453	27.3378	27.6495	20.4202	21.7325	21.9528
	0.0936514	0.0783653	D3ZSZ6	Diacylglycerol kinase	6309	Dgkh	activation of protein kinase activity;activation of protein kinase C activity by G-protein coupled receptor protein signaling pathway;biological regulation;cell surface receptor linked signaling pathway;cellular component assembly;cellular component organization;cellular component organization or biogenesis;cellular process;cellular response to stimulus;G-protein coupled receptor protein signalin…	adenyl nucleotide binding;adenyl ribonucleotide binding;ATP binding;binding;catalytic activity;diacylglycerol kinase activity;kinase activity;NAD+ kinase activity;nucleotide binding;phosphotransferase activity, alcohol group as acceptor;purine nucleotide binding;purine ribonucleoside triphosphate binding;purine ribonucleotide binding;ribonucleotide binding;transferase activity;transferase activit…	cell part;cytoplasmic part;endosome;intracellular membrane-bounded organelle;intracellular organelle;intracellular organelle part;intracellular part;membrane;membrane-bounded organelle;nuclear membrane;nuclear part;organelle;organelle membrane;organelle part	19	19	18	22.6	22.6	21.2	134.31	0	28.433	262990000	40	17.0245	16.8831	19.8051	19.2483	18.8942	18.3564	18.5248	19.032	18.707	16.5244	16.5551	17.2127
	0.0303501	0.0780322	D3ZZA8		6992	Sec24a	biological regulation;cellular process;ER to Golgi vesicle-mediated transport;establishment of localization;establishment of localization in cell;establishment of protein localization;Golgi vesicle transport;intracellular protein transport;intracellular transport;positive regulation of biological process;positive regulation of cellular process;positive regulation of cholesterol homeostasis;positi…	binding;cation binding;ion binding;metal ion binding;transition metal ion binding;zinc ion binding	cell part;COPII vesicle coat;cytoplasmic part;cytoplasmic vesicle part;intracellular organelle part;intracellular part;macromolecular complex;membrane coat;membrane part;organelle part;protein complex;vesicle coat	22	21	21	27.5	26.7	26.7	118.87	0	46.159	951190000	79	17.7084	16.999	17.6959	19.0674	18.2988	19.984	17.6354	19.4973	19.9834	17.3499	16.9677	16.6867
	0.138409	0.0711835	P11980-2	Pyruvate kinase PKM	12511	Pkm	alcohol catabolic process;alcohol metabolic process;anatomical structure development;anatomical structure morphogenesis;ATP biosynthetic process;ATP metabolic process;biosynthetic process;carbohydrate catabolic process;carbohydrate metabolic process;carboxylic acid biosynthetic process;carboxylic acid metabolic process;catabolic process;cellular biosynthetic process;cellular carbohydrate cataboli…	adenyl nucleotide binding;adenyl ribonucleotide binding;ADP binding;alkali metal ion binding;ATP binding;binding;catalytic activity;cation binding;ion binding;kinase activity;magnesium ion binding;metal ion binding;nucleotide binding;phosphotransferase activity, alcohol group as acceptor;potassium ion binding;purine nucleotide binding;purine ribonucleoside triphosphate binding;purine ribonucleoti…	cell part;cytoplasm;intracellular membrane-bounded organelle;intracellular organelle;intracellular part;membrane-bounded organelle;nucleus;organelle	43	43	0	72.1	72.1	0	57.78	0	323.31	9192000000	503	21.7901	22.6451	22.0951	22.0902	22.4484	21.8957	21.9335	22.2667	22.0207	22.1228	22.1064	22.5239
	0.0416599	0.0559788	G3V6H0		10578	LOC100363782	biological regulation;cellular component assembly;cellular component assembly at cellular level;cellular component organization;cellular component organization at cellular level;cellular component organization or biogenesis;cellular component organization or biogenesis at cellular level;cellular process;cellular process involved in reproduction;cellular response to stimulus;ER to Golgi vesicle-me…	binding;catalytic activity;GTP binding;GTPase activity;guanyl nucleotide binding;guanyl ribonucleotide binding;hydrolase activity;hydrolase activity, acting on acid anhydrides;hydrolase activity, acting on acid anhydrides, in phosphorus-containing anhydrides;nucleoside-triphosphatase activity;nucleotide binding;purine nucleotide binding;purine ribonucleoside triphosphate binding;purine ribonucleo…	cell part;cytoplasmic part;endoplasmic reticulum membrane;endoplasmic reticulum part;endoplasmic reticulum-Golgi intermediate compartment;extracellular membrane-bounded organelle;extracellular organelle;extracellular region part;extracellular vesicular exosome;Golgi apparatus part;Golgi membrane;intracellular membrane-bounded organelle;intracellular organelle;intracellular organelle part;intracel…	15	15	0	69.2	69.2	0	22.177	0	43.856	1418900000	111	16.6799	21.3869	20.8019	20.3478	21.1007	21.055	20.082	21.4201	20.8334	16.7124	21.139	20.752
	0.0347778	0.0540276	B2RZD4;F1LQ14;D4A4W9;P11250	60S ribosomal protein L34	3921	Rpl34;Rpl34-ps1	biosynthetic process;cellular biosynthetic process;cellular macromolecule biosynthetic process;cellular macromolecule metabolic process;cellular metabolic process;cellular process;cellular protein metabolic process;macromolecule biosynthetic process;macromolecule metabolic process;metabolic process;primary metabolic process;protein metabolic process;translation	structural constituent of ribosome;structural molecule activity	cell part;cytoplasmic part;cytosolic large ribosomal subunit;extracellular membrane-bounded organelle;extracellular organelle;extracellular region part;extracellular vesicular exosome;intracellular non-membrane-bounded organelle;intracellular organelle;intracellular organelle part;intracellular part;large ribosomal subunit;macromolecular complex;membrane-bounded organelle;membrane-bounded vesicle…	6	6	6	35.9	35.9	35.9	13.293	0.00069156	4.6273	181120000	22	17.1638	19.5875	18.479	18.4389	17.4779	17.2555	16.9813	18.2914	17.7376	18.7316	18.8378	20.1672
	0.0282881	0.0528355	P14173;D3ZMA5	Aromatic-L-amino-acid decarboxylase	12544	Ddc	aging;alcohol biosynthetic process;alcohol metabolic process;alkaloid metabolic process;amine biosynthetic process;amine metabolic process;amine transport;aromatic compound biosynthetic process;benzene-containing compound metabolic process;biosynthetic process;carboxylic acid metabolic process;catecholamine biosynthetic process;catecholamine metabolic process;catechol-containing compound biosynth…	amine binding;amino acid binding;aromatic-L-amino-acid decarboxylase activity;binding;carbon-carbon lyase activity;carboxylic acid binding;carboxy-lyase activity;catalytic activity;cofactor binding;lyase activity;protein binding;protein domain specific binding;pyridoxal phosphate binding;vitamin B6 binding;vitamin binding	axon;cell body;cell part;cell projection;clathrin-coated vesicle;coated vesicle;cytoplasm;cytoplasmic membrane-bounded vesicle;cytoplasmic part;cytoplasmic vesicle;extracellular membrane-bounded organelle;extracellular organelle;extracellular region part;extracellular vesicular exosome;intracellular;intracellular membrane-bounded organelle;intracellular organelle;intracellular part;membrane-bound…	19	19	19	53.5	53.5	53.5	54.053	0	136.52	951670000	106	19.6769	21.4399	20.4705	20.6859	20.7656	19.8522	21.4233	20.195	19.5269	20.3549	20.0232	20.7007
	0.0269211	0.0460129	Q64303	Serine/threonine-protein kinase PAK 2;PAK-2p27;PAK-2p34	15259	Pak2	actin cytoskeleton organization;actin filament-based process;activation of protein kinase activity;biological regulation;cardiac muscle hypertrophy;cell migration;cell motility;cellular component movement;cellular component organization;cellular component organization at cellular level;cellular component organization or biogenesis;cellular component organization or biogenesis at cellular level;ce…	adenyl nucleotide binding;adenyl ribonucleotide binding;ATP binding;binding;catalytic activity;enzyme binding;GTPase binding;kinase activity;nucleotide binding;phosphotransferase activity, alcohol group as acceptor;protein binding;protein kinase activity;protein serine/threonine kinase activity;purine nucleotide binding;purine ribonucleoside triphosphate binding;purine ribonucleotide binding;Rac …	cell part;cytoplasm;cytoplasmic membrane-bounded vesicle;cytoplasmic part;cytoplasmic vesicle;intracellular membrane-bounded organelle;intracellular organelle;intracellular part;membrane;membrane-bounded organelle;membrane-bounded vesicle;nucleus;organelle;perinuclear region of cytoplasm;stored secretory granule;vesicle	37	37	26	67.7	67.7	55.2	57.96	0	229.01	6653700000	256	20.0518	21.6574	21.9757	22.6036	21.9935	22.9223	21.467	23.1097	22.8046	15.6545	16.8823	18.0172
	0.0285131	0.0378081	A0A0U1RVI9;P27952;E9PT76;D3ZIY7;D3ZT78;D3ZQW7;M0RAJ8	40S ribosomal protein S2	3143	Gm8225;LOC100359960;Rps2	biosynthetic process;cellular biosynthetic process;cellular component assembly;cellular component assembly at cellular level;cellular component organization;cellular component organization at cellular level;cellular component organization or biogenesis;cellular component organization or biogenesis at cellular level;cellular macromolecular complex assembly;cellular macromolecular complex subunit o…	binding;nucleic acid binding;protein binding;protein complex binding;RNA binding;structural constituent of ribosome;structural molecule activity	cell part;cytosolic small ribosomal subunit;intracellular organelle part;intracellular part;macromolecular complex;organelle part;ribonucleoprotein complex;small ribosomal subunit	19	19	6	56.9	56.9	15.4	28.589	0	44.742	2257600000	166	19.8948	21.049	20.956	20.3119	20.8802	20.4964	19.7125	21.0592	20.8033	19.4761	20.7346	20.3664
	0.0104593	0.0367921	F8WFH8;Q6P7B0;A0A0G2K673	Tryptophan--tRNA ligase, cytoplasmic;T1-TrpRS;T2-TrpRS	10472	Wars	amine metabolic process;amino acid activation;anatomical structure formation involved in morphogenesis;angiogenesis;biological regulation;carboxylic acid metabolic process;cellular amine metabolic process;cellular amino acid metabolic process;cellular ketone metabolic process;cellular macromolecule metabolic process;cellular metabolic process;cellular nitrogen compound metabolic process;cellular …	adenyl nucleotide binding;adenyl ribonucleotide binding;aminoacyl-tRNA ligase activity;ATP binding;binding;catalytic activity;ligase activity;ligase activity, forming aminoacyl-tRNA and related compounds;ligase activity, forming carbon-oxygen bonds;nucleotide binding;purine nucleotide binding;purine ribonucleoside triphosphate binding;purine ribonucleotide binding;ribonucleotide binding;tryptopha…	cell part;cytoplasm;extracellular membrane-bounded organelle;extracellular organelle;extracellular region part;extracellular vesicular exosome;intracellular membrane-bounded organelle;intracellular organelle;intracellular part;membrane-bounded organelle;membrane-bounded vesicle;nucleus;organelle;vesicle	24	24	24	51.6	51.6	51.6	53.426	0	34.462	758960000	93	19.264	19.7015	20.0015	19.2715	19.3318	19.5207	17.0711	20.8735	20.0691	17.1601	20.2195	19.4996
	0.0474148	0.0360559	Q6AY48		15555	Pcbp3			cell part;cytoplasmic part;cytosol;extracellular membrane-bounded organelle;extracellular organelle;extracellular region part;extracellular vesicular exosome;intracellular membrane-bounded organelle;intracellular organelle;intracellular part;membrane-bounded organelle;membrane-bounded vesicle;nucleus;organelle;vesicle	11	7	7	44.2	27.6	27.6	33.784	0	12.67	489750000	36	17.1633	20.2832	19.787	20.4668	20.5001	20.8911	20.1503	20.8844	20.7152	16.7318	17.7093	16.4647
	0.00813095	0.0265827	O35832;A0A0H2UHG4	Cyclin-dependent kinase 18	12085	Cdk18		adenyl nucleotide binding;adenyl ribonucleotide binding;ATP binding;binding;catalytic activity;cyclin-dependent protein kinase activity;kinase activity;nucleotide binding;phosphotransferase activity, alcohol group as acceptor;protein kinase activity;protein serine/threonine kinase activity;purine nucleotide binding;purine ribonucleoside triphosphate binding;purine ribonucleotide binding;ribonucle…		25	25	18	62.7	62.7	50.3	51.881	0	72.377	1558900000	191	17.5115	20.4923	20.903	19.3748	19.7573	20.3655	17.7453	20.6602	21.0123	16.3801	19.9053	16.0835
	0.0148261	0.0239309	D3ZUY8		6538	Ap2a1	cellular process;establishment of localization;establishment of localization in cell;establishment of protein localization;intracellular protein transport;intracellular transport;protein transport;transport;vesicle-mediated transport	binding;protein binding;protein complex binding;protein C-terminus binding;protein transporter activity;substrate-specific transporter activity;transporter activity	apical plasma membrane;AP-type membrane coat adaptor complex;basolateral plasma membrane;cell part;clathrin adaptor complex;cytoplasmic part;intracellular part;macromolecular complex;membrane part;plasma membrane part;protein complex	31	18	18	40.5	28.5	28.5	107.67	0	33.227	776200000	76	17.4269	19.4048	19.396	18.6417	19.7533	20.0668	18.9646	20.0441	19.3814	17.7928	16.5982	17.2657
	0.0156275	0.0228729	P04797;M0R590;D3ZGY4;A0A0G2K7M1	Glyceraldehyde-3-phosphate dehydrogenase	12307	Gapdh;Gapdh-ps2;LOC685186	alcohol biosynthetic process;alcohol catabolic process;alcohol metabolic process;apoptosis;biological regulation;biosynthetic process;carbohydrate biosynthetic process;carbohydrate catabolic process;carbohydrate metabolic process;catabolic process;cell death;cellular biosynthetic process;cellular carbohydrate biosynthetic process;cellular carbohydrate catabolic process;cellular carbohydrate metab…	binding;catalytic activity;coenzyme binding;cofactor binding;cytoskeletal protein binding;glyceraldehyde-3-phosphate dehydrogenase (NAD+) (phosphorylating) activity;microtubule binding;NAD binding;NADP binding;nucleotide binding;oxidoreductase activity;oxidoreductase activity, acting on the aldehyde or oxo group of donors;oxidoreductase activity, acting on the aldehyde or oxo group of donors, NAD…	cell part;cytoplasm;cytoplasmic part;cytoskeleton;cytosol;intracellular membrane-bounded organelle;intracellular non-membrane-bounded organelle;intracellular organelle;intracellular part;membrane-bounded organelle;microtubule cytoskeleton;non-membrane-bounded organelle;nucleus;organelle	22	22	1	78.7	78.7	6.3	35.828	0	140.36	11346000000	271	23.1561	24.0537	23.3444	23.0788	24.0387	22.5647	23.3112	23.5225	22.7799	23.5175	23.7048	23.5328
	0.00940319	0.0199318	Q62991	Sec1 family domain-containing protein 1	15062	Scfd1	anatomical structure morphogenesis;biological regulation;cell morphogenesis;cellular component morphogenesis;cellular component organization;cellular component organization or biogenesis;cellular developmental process;cellular membrane organization;cellular process;developmental process;endocytosis;ER to Golgi vesicle-mediated transport;establishment of localization;establishment of localization …	binding;protein binding;protein N-terminus binding;SNARE binding;syntaxin binding	cell part;cis-Golgi network;cytoplasmic membrane-bounded vesicle;cytoplasmic part;cytoplasmic vesicle;endoplasmic reticulum membrane;endoplasmic reticulum part;Golgi apparatus part;Golgi cisterna membrane;Golgi membrane;Golgi-associated vesicle;intracellular membrane-bounded organelle;intracellular organelle;intracellular organelle part;intracellular part;membrane;membrane part;membrane-bounded o…	18	18	18	37	37	37	72.262	0	82.185	330470000	46	17.1908	18.694	19.4408	18.481	18.9879	18.4752	17.5345	19.8657	18.484	18.0119	16.8468	16.6513
	0.00426415	0.00986036	Q5BJT0	Arginine and glutamate-rich protein 1	14160	Arglu1			cell part;cytoplasmic part;intracellular membrane-bounded organelle;intracellular organelle;intracellular organelle part;intracellular part;membrane-bounded organelle;mitochondrion;nuclear part;nucleoplasm;organelle;organelle part	6	6	6	15.5	15.5	15.5	32.887	0	6.6591	208520000	37	20.9776	19.7916	18.8175	18.863	20.8982	19.0629	20.3789	19.2621	19.1535	20.5552	21.2189	20.6205
	0.00428482	0.00733948	A0A0G2JSR0;Q9R1Z0;Q9R1Z0-2	Voltage-dependent anion-selective channel protein 3	296	Vdac3		anion channel activity;anion transmembrane transporter activity;binding;channel activity;gated channel activity;ion channel activity;ion transmembrane transporter activity;nucleotide binding;passive transmembrane transporter activity;porin activity;substrate-specific channel activity;substrate-specific transmembrane transporter activity;substrate-specific transporter activity;transmembrane transp…	cell part;cytoplasmic part;endoplasmic reticulum;intracellular membrane-bounded organelle;intracellular organelle;intracellular organelle part;intracellular part;macromolecular complex;membrane;membrane part;membrane-bounded organelle;mitochondrial membrane;mitochondrial outer membrane;mitochondrial part;organelle;organelle membrane;organelle outer membrane;organelle part;outer membrane;pore comp…	16	16	15	59.4	59.4	59.4	30.783	0	102.11	950730000	108	19.5109	21.7722	20.8953	19.9883	21.0183	20.8873	19.7085	21.0947	21.0685	19.1347	21.2138	21.2593
	0.00712301	0.00627009	M0R5J4;P04764	Alpha-enolase	11403	Eno1	alcohol catabolic process;alcohol metabolic process;carbohydrate catabolic process;carbohydrate metabolic process;catabolic process;cellular carbohydrate catabolic process;cellular carbohydrate metabolic process;cellular metabolic process;cellular process;generation of precursor metabolites and energy;glucose catabolic process;glucose metabolic process;glycolysis;hexose catabolic process;hexose m…	binding;carbon-oxygen lyase activity;catalytic activity;cation binding;hydro-lyase activity;identical protein binding;ion binding;lyase activity;magnesium ion binding;metal ion binding;phosphopyruvate hydratase activity;protein binding;protein dimerization activity;protein heterodimerization activity;protein homodimerization activity	cell part;cell projection;cytoplasmic part;cytosolic part;intracellular part;macromolecular complex;membrane;neuron projection;phosphopyruvate hydratase complex;protein complex;synapse part;synaptic membrane	30	30	25	74	74	63.1	47.074	0	127.36	3714800000	299	21.228	22.0074	21.4979	21.0743	21.7241	21.2332	21.2774	21.7326	21.0028	21.014	21.4298	21.1436
	0.00533919	0.00616137	P62630;M0R757;F1M6C2	Elongation factor 1-alpha 1;Elongation factor 1-alpha	13229	Eef1a1;LOC100360150;LOC100360413	cellular component assembly;cellular component organization;cellular component organization or biogenesis;cellular process;cellular response to chemical stimulus;cellular response to endogenous stimulus;cellular response to epidermal growth factor stimulus;cellular response to growth factor stimulus;cellular response to organic substance;cellular response to stimulus;macromolecular complex assemb…	binding;catalytic activity;GTP binding;GTPase activity;guanyl nucleotide binding;guanyl ribonucleotide binding;hydrolase activity;hydrolase activity, acting on acid anhydrides;hydrolase activity, acting on acid anhydrides, in phosphorus-containing anhydrides;mRNA binding;nucleic acid binding;nucleoside-triphosphatase activity;nucleotide binding;purine nucleotide binding;purine ribonucleoside trip…	cell part;cytoplasm;extracellular membrane-bounded organelle;extracellular organelle;extracellular region part;extracellular space;extracellular vesicular exosome;intracellular membrane-bounded organelle;intracellular non-membrane-bounded organelle;intracellular organelle;intracellular organelle part;intracellular part;membrane;membrane-bounded organelle;membrane-bounded vesicle;non-membrane-boun…	29	29	19	59.1	59.1	35.5	50.113	0	119.21	19623000000	402	22.8455	23.7009	23.2449	23.0038	23.8486	23.0763	22.9214	23.8112	23.1777	22.687	23.6884	23.2058
	0.000668643	-0.00185076	G3V918		11094	Gart	amine metabolic process;anatomical structure development;aromatic compound biosynthetic process;biosynthetic process;brainstem development;carboxylic acid metabolic process;cellular amine metabolic process;cellular amino acid metabolic process;cellular aromatic compound metabolic process;cellular biosynthetic process;cellular ketone metabolic process;cellular metabolic process;cellular nitrogen c…	adenyl nucleotide binding;adenyl ribonucleotide binding;ATP binding;binding;catalytic activity;cation binding;cyclo-ligase activity;hydroxymethyl-, formyl- and related transferase activity;ion binding;ligase activity;ligase activity, forming carbon-nitrogen bonds;metal ion binding;methyltransferase activity;nucleotide binding;phosphoribosylamine-glycine ligase activity;phosphoribosylformylglycina…	cell part;cytoplasm;extracellular membrane-bounded organelle;extracellular organelle;extracellular region part;extracellular vesicular exosome;intracellular part;membrane-bounded organelle;membrane-bounded vesicle;organelle;vesicle	29	29	29	37	37	37	107.58	0	62.722	433270000	83	17.8297	19.9738	18.2569	17.9515	19.3097	17.6467	17.7406	19.7781	17.3948	17.7191	20.2298	18.2366
	0.00320577	-0.00696437	A0A0G2JUC7;Q6AYH5	Dynactin subunit 2	542	Dctn2	cell cycle phase;cell cycle process;cell proliferation;cellular component organization;cellular component organization at cellular level;cellular component organization or biogenesis;cellular component organization or biogenesis at cellular level;cellular process;cytoskeleton organization;establishment of localization;establishment of localization in cell;establishment of melanosome localization;…	catalytic activity;hydrolase activity;hydrolase activity, acting on acid anhydrides;hydrolase activity, acting on acid anhydrides, in phosphorus-containing anhydrides;motor activity;nucleoside-triphosphatase activity;pyrophosphatase activity	cell part;cell projection part;centrosome;chromosomal part;cytoplasm;cytoplasmic part;cytoskeletal part;cytoskeleton;dynactin complex;dynein complex;extracellular membrane-bounded organelle;extracellular organelle;extracellular region part;extracellular vesicular exosome;growth cone;intracellular non-membrane-bounded organelle;intracellular organelle;intracellular organelle part;intracellular par…	10	10	10	36.4	36.4	36.4	46.222	0	23.203	187980000	33	17.5707	18.7661	19.794	18.4572	19.0815	18.9339	17.4681	19.628	19.3974	17.4706	16.2643	16.5465
	0.00492638	-0.0148563	Q80X08	WASH complex subunit FAM21	16222	Fam21	cellular process;endosome transport;establishment of localization;establishment of localization in cell;intracellular transport;retrograde transport, endosome to Golgi;transport;vesicle-mediated transport		cell part;cytoplasmic part;early endosome;early endosome membrane;endosomal part;endosome;endosome membrane;intracellular membrane-bounded organelle;intracellular organelle;intracellular organelle part;intracellular part;macromolecular complex;membrane;membrane-bounded organelle;organelle;organelle membrane;organelle part;plasma membrane;protein complex;WASH complex	48	48	3	49.6	49.6	2.6	145.15	0	116.5	1411100000	186	17.1012	20.2417	20.3274	19.5336	20.2162	20.2414	18.1466	21.34	20.5492	17.7529	16.7616	16.9118
	0.00562257	-0.0153529	A0A0G2K2P6;Q6AXM7	HBS1-like protein	1723	Hbs1l		binding;catalytic activity;GTP binding;GTPase activity;guanyl nucleotide binding;guanyl ribonucleotide binding;hydrolase activity;hydrolase activity, acting on acid anhydrides;hydrolase activity, acting on acid anhydrides, in phosphorus-containing anhydrides;nucleic acid binding;nucleoside-triphosphatase activity;nucleotide binding;purine nucleotide binding;purine ribonucleoside triphosphate bind…		17	17	17	38.3	38.3	38.3	74.799	0	20.124	173840000	36	17.3565	18.3954	18.3145	18.2227	18.3135	18.3972	16.5431	19.3224	19.1139	17.4965	17.2032	17.1288
	0.00615834	-0.0277659	Q6PDW2;D3ZPN7;D3ZZH9;D3ZPH0;D3Z9G3;D3ZMI8;D3ZEK2;M0RCS9;P20280;D4A9T8;F1LY43;D3ZPV5	60S ribosomal protein L21	5968	LOC100360604;LOC100361103;LOC681195;RGD1562839;RGD1562923;RGD1562929;RGD1564634;RGD1565370;Rpl21	biosynthetic process;cellular biosynthetic process;cellular macromolecule biosynthetic process;cellular macromolecule metabolic process;cellular metabolic process;cellular process;cellular protein metabolic process;macromolecule biosynthetic process;macromolecule metabolic process;metabolic process;primary metabolic process;protein metabolic process;translation	structural constituent of ribosome;structural molecule activity	cell part;cytoplasmic part;cytosolic large ribosomal subunit;intracellular non-membrane-bounded organelle;intracellular organelle;intracellular organelle part;intracellular part;large ribosomal subunit;macromolecular complex;membrane;non-membrane-bounded organelle;nuclear part;nucleolus;organelle;organelle part;ribonucleoprotein complex;ribosome	12	12	1	50	50	11.2	18.579	0	16.859	881270000	53	16.6065	22.1967	21.5435	20.5877	19.6872	20.476	17.378	21.8401	21.6162	17.3627	21.6495	21.2236
	0.0164111	-0.030002	Q7TPB1	T-complex protein 1 subunit delta	16164	Cct4	binding of sperm to zona pellucida;cell recognition;cell-cell recognition;cellular macromolecule metabolic process;cellular metabolic process;cellular process;cellular process involved in reproduction;cellular protein metabolic process;chaperone mediated protein folding requiring cofactor;chaperone-mediated protein folding;'de novo' posttranslational protein folding;'de novo' protein folding;macr…	adenyl nucleotide binding;adenyl ribonucleotide binding;ATP binding;binding;nucleotide binding;protein binding;purine nucleotide binding;purine ribonucleoside triphosphate binding;purine ribonucleotide binding;ribonucleotide binding;unfolded protein binding	cell body;cell part;centrosome;chaperonin-containing T-complex;cytoplasmic membrane-bounded vesicle;cytoplasmic part;cytoplasmic vesicle;cytoskeletal part;cytosolic part;extracellular membrane-bounded organelle;extracellular organelle;extracellular region part;extracellular vesicular exosome;intracellular membrane-bounded organelle;intracellular non-membrane-bounded organelle;intracellular organe…	24	24	24	49.5	49.5	49.5	58.099	0	71.565	1743800000	147	20.0089	21.0324	19.8638	19.379	21.0746	19.4637	19.9799	20.4498	19.5776	19.7369	20.6432	20.3072
	0.0436684	-0.0322634	P45592;A0A0G2KA35;M0R6D6	Cofilin-1	12977	Cfl1	actin cytoskeleton organization;actin filament depolymerization;actin filament organization;actin filament-based process;actin polymerization or depolymerization;ameboidal cell migration;anatomical structure morphogenesis;biological regulation;cell cycle cytokinesis;cell cycle process;cell migration;cell motility;cell projection organization;cellular component disassembly;cellular component disas…	actin binding;binding;cytoskeletal protein binding;protein binding	actin cytoskeleton;adherens junction;anchoring junction;cell cortex part;cell junction;cell leading edge;cell part;cell projection;cell projection membrane;cell projection part;cell-cell junction;cell-substrate adherens junction;cell-substrate junction;cortical actin cytoskeleton;cortical cytoskeleton;cytoplasm;cytoplasmic part;cytoskeletal part;cytoskeleton;extracellular membrane-bounded organel…	20	20	15	75.3	75.3	55.4	18.532	0	122.62	5101400000	201	22.0884	22.487	22.3011	22.2948	22.3969	21.6504	22.2594	22.221	21.9584	22.7375	22.208	21.947
	0.00572627	-0.0324771	A0A0G2K3H2;F1LRS2		1840	Dock7	anatomical structure morphogenesis;axonogenesis;biological regulation;cell differentiation;cell part morphogenesis;cell projection morphogenesis;cell projection organization;cellular component morphogenesis;cellular component organization;cellular component organization at cellular level;cellular component organization or biogenesis;cellular component organization or biogenesis at cellular level;…	enzyme regulator activity;GTPase regulator activity;guanyl-nucleotide exchange factor activity;nucleoside-triphosphatase regulator activity	adherens junction;anchoring junction;cell junction;cell part;cell-substrate adherens junction;cell-substrate junction;focal adhesion;intracellular organelle part;intracellular part;macromolecular complex;nuclear part;organelle part;protein complex;signalosome	69	69	51	37.8	37.8	30.7	241.29	0	105.98	1387200000	174	17.61	20.6207	21.5221	19.3517	20.3812	21.1515	16.7794	22.4426	21.7598	15.7367	17.1985	16.9606
	0.0173955	-0.0520662	P18484;A0A0G2K943;Q66HM2	AP-2 complex subunit alpha-2	12626	Ap2a2	cellular component organization;cellular component organization or biogenesis;cellular membrane organization;cellular process;endocytosis;establishment of localization;establishment of localization in cell;establishment of protein localization;intracellular protein transport;intracellular transport;membrane invagination;membrane organization;protein transport;transport;vesicle-mediated transport	binding;lipid binding;protein binding;protein complex binding;protein transporter activity;substrate-specific transporter activity;transporter activity	AP-type membrane coat adaptor complex;cell part;clathrin adaptor complex;coated pit;cytoplasmic part;intracellular part;macromolecular complex;membrane;membrane part;plasma membrane;protein complex	34	34	21	44.3	44.3	29.4	104.04	0	67.647	1670600000	126	16.9914	18.4007	19.002	17.3289	18.5733	19.3257	16.8741	19.495	19.015	15.1978	16.9538	17.433
	0.0241826	-0.0578219	P21818	Stathmin-2	12699	Stmn2	biological regulation;cell projection organization;cellular component disassembly;cellular component disassembly at cellular level;cellular component organization;cellular component organization at cellular level;cellular component organization or biogenesis;cellular component organization or biogenesis at cellular level;cellular macromolecular complex disassembly;cellular macromolecular complex …	binding;cytoskeletal protein binding;protein binding;tubulin binding	axon;cell body;cell part;cell projection;cell projection part;cytoplasm;cytoplasmic part;endosome;Golgi apparatus;growth cone;intracellular membrane-bounded organelle;intracellular organelle;intracellular part;lamellipodium;membrane;membrane-bounded organelle;neuron projection;neuronal cell body;organelle;perinuclear region of cytoplasm;site of polarized growth;vesicle	7	4	4	35.2	28.5	28.5	20.756	0	20.322	589460000	45	16.7168	20.6925	21.4143	21.8007	19.8941	20.675	19.7415	21.6884	21.1134	16.4534	17.1447	16.8656
	0.0866302	-0.0578372	P12007	Isovaleryl-CoA dehydrogenase, mitochondrial	12512	Ivd	amine catabolic process;amine metabolic process;branched chain family amino acid catabolic process;branched chain family amino acid metabolic process;carboxylic acid catabolic process;carboxylic acid metabolic process;catabolic process;cellular amine metabolic process;cellular amino acid catabolic process;cellular amino acid metabolic process;cellular catabolic process;cellular component assembly…	acyl-CoA dehydrogenase activity;binding;catalytic activity;coenzyme binding;cofactor binding;flavin adenine dinucleotide binding;isovaleryl-CoA dehydrogenase activity;oxidoreductase activity;oxidoreductase activity, acting on the CH-CH group of donors	cell part;cytoplasmic part;intracellular organelle lumen;intracellular organelle part;intracellular part;membrane;membrane-enclosed lumen;mitochondrial matrix;mitochondrial membrane;mitochondrial part;organelle lumen;organelle membrane;organelle part	10	10	10	28.5	28.5	28.5	46.435	0	12.321	47203000	18	17.4379	17.7318	16.756	17.8826	17.1953	17.394	17.3084	17.6783	17.6587	20.354	19.355	19.9742
	0.0691296	-0.0711441	A0A0G2K719;D4ADE8		2320	Ddx3x				49	49	9	66.6	66.6	19	73.145	0	133.81	5336100000	370	18.7934	21.2429	20.9444	21.4972	21.403	21.812	20.9996	22.1442	21.7817	18.6573	21.2569	20.3871
	0.0786578	-0.0741482	Q71TY3;M0RA26	40S ribosomal protein S27	16068	LOC100362987;Rps27	biosynthetic process;cellular biosynthetic process;cellular macromolecule biosynthetic process;cellular macromolecule metabolic process;cellular metabolic process;cellular process;cellular protein metabolic process;macromolecule biosynthetic process;macromolecule metabolic process;metabolic process;primary metabolic process;protein metabolic process;translation	binding;cation binding;ion binding;metal ion binding;structural constituent of ribosome;structural molecule activity	cell part;cytoplasmic part;cytosolic small ribosomal subunit;intracellular non-membrane-bounded organelle;intracellular organelle;intracellular organelle part;intracellular part;macromolecular complex;non-membrane-bounded organelle;organelle;organelle part;ribonucleoprotein complex;ribosome;small ribosomal subunit	5	5	2	42.9	42.9	15.5	9.461	0	10.28	387850000	38	17.2095	20.6765	17.7201	19.919	20.4925	19.8821	19.6579	20.5548	20.3033	20.0323	20.0262	19.7992
	0.0420156	-0.0749766	Q5XIT9	Methylcrotonoyl-CoA carboxylase beta chain, mitochondrial	14956	Mccc2	amine catabolic process;amine metabolic process;branched chain family amino acid catabolic process;branched chain family amino acid metabolic process;carboxylic acid catabolic process;carboxylic acid metabolic process;catabolic process;cellular amine metabolic process;cellular amino acid catabolic process;cellular amino acid metabolic process;cellular catabolic process;cellular ketone metabolic p…	adenyl nucleotide binding;adenyl ribonucleotide binding;ATP binding;binding;catalytic activity;CoA carboxylase activity;ligase activity;ligase activity, forming carbon-carbon bonds;methylcrotonoyl-CoA carboxylase activity;nucleotide binding;purine nucleotide binding;purine ribonucleoside triphosphate binding;purine ribonucleotide binding;ribonucleotide binding	cell part;cytoplasmic part;intracellular organelle lumen;intracellular organelle part;intracellular part;membrane-enclosed lumen;mitochondrial matrix;mitochondrial part;organelle lumen;organelle part	39	39	39	71.6	71.6	71.6	61.516	0	182.26	2595500000	169	16.6249	18.5107	20.9796	16.7212	17.3107	17.8751	17.9766	17.7893	16.3661	19.6909	22.7978	22.1303
	0.0291495	-0.0760949	P62859	40S ribosomal protein S28	13246	Rps28	biosynthetic process;cellular biosynthetic process;cellular macromolecule biosynthetic process;cellular macromolecule metabolic process;cellular metabolic process;cellular process;cellular protein metabolic process;establishment of localization;establishment of localization in cell;establishment of RNA localization;intracellular transport;macromolecule biosynthetic process;macromolecule metabolic…	binding;nucleic acid binding;RNA binding;structural constituent of ribosome;structural molecule activity	cell part;cytosolic small ribosomal subunit;intracellular organelle part;intracellular part;macromolecular complex;organelle part;ribonucleoprotein complex;small ribosomal subunit	4	4	3	39.1	39.1	27.5	7.8409	0	11.914	283150000	36	19.9219	19.716	19.3471	19.3896	20.0029	18.5534	18.0262	20.6939	19.4542	18.6908	19.4637	18.9101
	0.0643046	-0.0838585	P67779	Prohibitin	13300	Phb	anatomical structure morphogenesis;apoptosis;biological regulation;biosynthetic process;cell death;cellular biosynthetic process;cellular macromolecule biosynthetic process;cellular macromolecule metabolic process;cellular metabolic process;cellular nitrogen compound metabolic process;cellular process;cellular process involved in reproduction;death;developmental process;DNA biosynthetic process;D…	nucleic acid binding transcription factor activity;sequence-specific DNA binding RNA polymerase II transcription factor activity;sequence-specific DNA binding transcription factor activity	cell part;cytoplasm;cytoplasmic part;extrinsic to membrane;extrinsic to mitochondrial outer membrane;extrinsic to organelle membrane;intracellular membrane-bounded organelle;intracellular organelle;intracellular organelle part;intracellular part;membrane part;membrane-bounded organelle;mitochondrial crista;mitochondrial membrane part;mitochondrial part;mitochondrion;nucleus;organelle;organelle pa…	17	17	13	79.8	79.8	58.5	29.82	0	41.021	588450000	108	16.785	19.72	19.2406	18.8792	19.9186	19.0201	19.1649	19.9741	18.9305	19.1068	20.2999	19.5001
	0.0261492	-0.0878404	F7EZ89		10393	Tbc1d15			cell part;cytoplasmic part;extracellular membrane-bounded organelle;extracellular organelle;extracellular region part;extracellular vesicular exosome;intracellular membrane-bounded organelle;intracellular organelle;intracellular part;membrane-bounded organelle;membrane-bounded vesicle;mitochondrion;organelle;vesicle	19	19	19	32.7	32.7	32.7	78.698	0	36.297	728940000	62	16.9311	18.5087	19.619	19.4063	18.3678	18.8966	16.8103	20.1593	19.9647	15.9464	16.5927	17.5851
	0.0621843	-0.0930602	P62718	60S ribosomal protein L18a	13233	Rpl18a	biosynthetic process;cellular biosynthetic process;cellular macromolecule biosynthetic process;cellular macromolecule metabolic process;cellular metabolic process;cellular process;cellular protein metabolic process;macromolecule biosynthetic process;macromolecule metabolic process;metabolic process;primary metabolic process;protein metabolic process;translation	structural constituent of ribosome;structural molecule activity	cell part;cytosolic large ribosomal subunit;intracellular organelle part;intracellular part;large ribosomal subunit;macromolecular complex;membrane;organelle part;ribonucleoprotein complex	17	17	8	61.4	61.4	30.7	20.732	0	44.614	1856400000	145	20.6008	22.0869	21.7044	21.1016	21.2398	20.848	20.1502	21.7675	21.5509	21.4893	21.7006	21.655
	0.0754851	-0.101261	F1M9N7;Q4KLH5	Arf-GAP domain and FG repeat-containing protein 1	10205	Agfg1	acrosome assembly;anatomical structure formation involved in morphogenesis;cellular component assembly;cellular component assembly at cellular level;cellular component assembly involved in morphogenesis;cellular component organization;cellular component organization at cellular level;cellular component organization or biogenesis;cellular component organization or biogenesis at cellular level;cell…	binding;cation binding;DNA binding;ion binding;metal ion binding;nucleic acid binding;transition metal ion binding;zinc ion binding	cell body;cell part;cell projection;cytoplasmic membrane-bounded vesicle;cytoplasmic part;cytoplasmic vesicle;intracellular membrane-bounded organelle;intracellular organelle;intracellular part;membrane-bounded organelle;membrane-bounded vesicle;neuronal cell body;nucleus;organelle;vesicle	23	23	20	48.8	48.8	45.9	58.054	0	273.74	9468900000	209	23.4096	22.4698	22.514	22.765	24.305	23.7048	23.7423	23.418	23.9183	16.5472	16.8163	16.1228
	0.0644305	-0.110158	B0BMW0;P61107;A0A1B0GWR3	Ras-related protein Rab-14	3445	Rab14	apical protein localization;asymmetric protein localization;biological regulation;body fluid secretion;cell surface receptor linked signaling pathway;cellular component assembly;cellular component assembly at cellular level;cellular component organization;cellular component organization at cellular level;cellular component organization or biogenesis;cellular component organization or biogenesis a…	binding;catalytic activity;GDP binding;glycoprotein binding;GTP binding;GTPase activity;guanyl nucleotide binding;guanyl ribonucleotide binding;hydrolase activity;hydrolase activity, acting on acid anhydrides;hydrolase activity, acting on acid anhydrides, in phosphorus-containing anhydrides;nucleoside-triphosphatase activity;nucleotide binding;protein binding;purine nucleotide binding;purine ribo…	apical plasma membrane;cell part;clathrin-coated vesicle;coated vesicle;cytoplasmic membrane-bounded vesicle;cytoplasmic part;cytoplasmic vesicle;cytoplasmic vesicle membrane;cytoplasmic vesicle part;cytosol;early endosome;early endosome membrane;endocytic vesicle;endocytic vesicle membrane;endoplasmic reticulum;endosomal part;endosome;endosome membrane;extracellular membrane-bounded organelle;ex…	14	14	14	69.3	69.3	69.3	23.897	0	58.782	768250000	115	16.6659	20.6469	19.8743	18.8902	19.3931	19.4584	18.227	19.8393	20.0059	18.9102	19.8676	19.7178
	0.0219107	-0.111556	D4A5I9		7655	Myo6	anatomical structure development;anatomical structure morphogenesis;auditory receptor cell differentiation;behavior;biological regulation;cell communication;cell differentiation;cell projection organization;cell-cell signaling;cellular component assembly;cellular component assembly at cellular level;cellular component organization;cellular component organization at cellular level;cellular compone…	adenyl nucleotide binding;adenyl ribonucleotide binding;ATP binding;binding;catalytic activity;hydrolase activity;hydrolase activity, acting on acid anhydrides;hydrolase activity, acting on acid anhydrides, in phosphorus-containing anhydrides;motor activity;nucleoside-triphosphatase activity;nucleotide binding;purine nucleotide binding;purine ribonucleoside triphosphate binding;purine ribonucleot…	apical part of cell;axon;cell body;cell part;cell projection;cell projection membrane;cell projection part;clathrin-coated endocytic vesicle;clathrin-coated vesicle;coated vesicle;cytoplasm;cytoplasmic membrane-bounded vesicle;cytoplasmic part;cytoplasmic vesicle;cytoskeletal part;DNA-directed RNA polymerase II, holoenzyme;endocytic vesicle;extracellular membrane-bounded organelle;extracellular o…	37	37	37	32.9	32.9	32.9	148.13	0	155.79	923070000	107	16.6063	20.1662	19.3809	20.0122	17.7709	20.7908	16.7616	21.0078	21.1392	16.7279	16.5995	17.7616
	0.0540562	-0.113686	A0A0G2JZG7;Q6P799	Serine--tRNA ligase, cytoplasmic	1274	Sars	amine metabolic process;amino acid activation;carboxylic acid metabolic process;cellular amine metabolic process;cellular amino acid metabolic process;cellular ketone metabolic process;cellular macromolecule metabolic process;cellular metabolic process;cellular nitrogen compound metabolic process;cellular process;macromolecule metabolic process;metabolic process;ncRNA metabolic process;nitrogen c…	adenyl nucleotide binding;adenyl ribonucleotide binding;aminoacyl-tRNA ligase activity;ATP binding;binding;catalytic activity;ligase activity;ligase activity, forming aminoacyl-tRNA and related compounds;ligase activity, forming carbon-oxygen bonds;nucleotide binding;purine nucleotide binding;purine ribonucleoside triphosphate binding;purine ribonucleotide binding;ribonucleotide binding;serine-tR…	cell part;cytoplasm;cytoplasmic part;extracellular membrane-bounded organelle;extracellular organelle;extracellular region part;extracellular vesicular exosome;intracellular membrane-bounded organelle;intracellular organelle;intracellular part;membrane-bounded organelle;membrane-bounded vesicle;mitochondrion;organelle;vesicle	20	20	19	42.5	42.5	41.2	61.362	0	45.001	641530000	81	17.1255	18.7147	18.7378	17.9517	18.6573	17.9916	16.9875	19.2925	18.6618	16.8011	17.3313	17.3782
	0.067756	-0.114672	Q4G017	Nischarin	13840	Nisch	actin cytoskeleton organization;actin filament-based process;alcohol metabolic process;amine transport;apoptosis;biological regulation;carbohydrate metabolic process;catecholamine secretion;catecholamine transport;cell death;cellular carbohydrate metabolic process;cellular component organization;cellular component organization at cellular level;cellular component organization or biogenesis;cellul…	binding;lipid binding;phosphatidylinositol binding;phospholipid binding	cell part;cytoplasmic part;cytosol;early endosome;endosome;intracellular membrane-bounded organelle;intracellular organelle;intracellular part;membrane;membrane-bounded organelle;organelle;plasma membrane;recycling endosome	54	54	54	44.1	44.1	44.1	166.5	0	323.31	3640800000	355	16.9987	21.5079	22.1809	20.5992	20.5515	20.5937	19.5407	21.4859	21.0618	18.6142	20.2617	19.823
	0.247401	-0.116639	M0RD75;P62755	40S ribosomal protein S6	11922	Rps6	activation-induced cell death of T cells;anatomical structure development;anatomical structure morphogenesis;apoptosis;biological regulation;biosynthetic process;carbohydrate homeostasis;cell activation;cell activation involved in immune response;cell cycle checkpoint;cell cycle phase;cell cycle process;cell death;cell development;cell differentiation;cell proliferation;cellular biosynthetic proc…	structural constituent of ribosome;structural molecule activity	cell body;cell part;cell projection;cytoplasmic part;cytosolic small ribosomal subunit;dendrite;intracellular non-membrane-bounded organelle;intracellular organelle;intracellular organelle part;intracellular part;macromolecular complex;membrane;neuron projection;non-membrane-bounded organelle;nuclear part;nucleolus;organelle;organelle part;perinuclear region of cytoplasm;polysome;ribonucleoprotei…	14	14	13	44.9	44.9	44.9	28.421	0	26.585	971930000	76	16.6476	21.1381	20.9484	20.5078	20.273	20.5226	20.3797	20.8873	20.3863	20.3568	21.012	20.6837
	0.0477743	-0.122039	Q5U2X8		14738	Acot9				6	6	6	18.2	18.2	18.2	50.443	0	8.4202	82751000	22	17.1334	17.8849	16.4818	17.9124	16.5299	17.6086	15.9437	18.1061	18.3672	17.4428	18.0208	17.6815
	0.130553	-0.122248	D3ZCT7		4807	Sec23b	cellular process;ER to Golgi vesicle-mediated transport;establishment of localization;establishment of localization in cell;establishment of protein localization;Golgi vesicle transport;intracellular protein transport;intracellular transport;protein transport;transport;vesicle-mediated transport	binding;cation binding;ion binding;metal ion binding;transition metal ion binding;zinc ion binding	cell part;COPII vesicle coat;cytoplasmic part;cytoplasmic vesicle part;intracellular organelle part;intracellular part;macromolecular complex;membrane coat;membrane part;organelle part;perinuclear region of cytoplasm;protein complex;vesicle coat	24	24	19	38.5	38.5	32.9	86.354	0	67.09	1129100000	67	17.0675	18.4373	18.7403	19.9778	19.1899	20.1697	19.5636	20.0601	20.0806	16.9869	17.1661	17.0348
	0.100287	-0.127441	Q62952-2	Dihydropyrimidinase-related protein 3	15057	Dpysl3	actin crosslink formation;actin cytoskeleton organization;actin filament bundle assembly;actin filament organization;actin filament-based process;anatomical structure development;biological regulation;cell development;cellular component assembly;cellular component assembly at cellular level;cellular component organization;cellular component organization at cellular level;cellular component organi…	binding;carbohydrate binding;catalytic activity;chondroitin sulfate binding;glycosaminoglycan binding;hydrolase activity;hydrolase activity, acting on carbon-nitrogen (but not peptide) bonds;pattern binding;polysaccharide binding;protein binding;protein domain specific binding;SH3 domain binding	cell body;cell part;cell projection;cell projection part;cytoplasmic part;cytoskeletal part;cytosol;extracellular region part;extracellular space;filamentous actin;growth cone;intracellular organelle part;intracellular part;lamellipodium;macromolecular complex;organelle part;protein complex;site of polarized growth	50	50	14	79.6	79.6	13.3	73.898	0	323.31	27932000000	570	23.0444	24.103	24.2952	24.7201	23.8927	24.4653	23.7336	25.0017	24.7252	19.7388	19.792	20.3928
	0.0931909	-0.131293	Q5RK10;P35427	60S ribosomal protein L13a	14629	Rpl13a	anatomical structure morphogenesis;biological regulation;biosynthetic process;cell chemotaxis;cell migration;cell motility;cellular biosynthetic process;cellular component movement;cellular macromolecule biosynthetic process;cellular macromolecule metabolic process;cellular metabolic process;cellular process;cellular protein metabolic process;cellular response to chemical stimulus;cellular respon…	binding;mRNA binding;nucleic acid binding;RNA binding;structural constituent of ribosome;structural molecule activity	cell part;cytoplasmic part;intracellular non-membrane-bounded organelle;intracellular organelle;intracellular organelle part;intracellular part;large ribosomal subunit;macromolecular complex;non-membrane-bounded organelle;organelle;organelle part;ribonucleoprotein complex;ribosome	12	12	2	41.4	41.4	8.4	23.446	0	14.915	537790000	63	21.3206	20.7374	20.3775	20.8019	20.7742	19.8323	21.3768	20.258	20.1675	20.8063	21.1147	20.3104
	0.138318	-0.135818	D3ZRA3		6136	Acaca	acetyl-CoA metabolic process;anatomical structure homeostasis;biological regulation;biosynthetic process;carboxylic acid biosynthetic process;carboxylic acid metabolic process;cellular biosynthetic process;cellular component assembly;cellular component organization;cellular component organization or biogenesis;cellular ketone metabolic process;cellular lipid metabolic process;cellular metabolic p…	acetyl-CoA carboxylase activity;adenyl nucleotide binding;adenyl ribonucleotide binding;ATP binding;binding;biotin carboxylase activity;catalytic activity;cation binding;CoA carboxylase activity;ion binding;ligase activity;ligase activity, forming carbon-carbon bonds;ligase activity, forming carbon-nitrogen bonds;metal ion binding;nucleotide binding;purine nucleotide binding;purine ribonucleoside…	actin cytoskeleton;cell part;cytoplasmic part;cytoskeleton;cytosol;extracellular membrane-bounded organelle;extracellular organelle;extracellular region part;extracellular vesicular exosome;intracellular membrane-bounded organelle;intracellular non-membrane-bounded organelle;intracellular organelle;intracellular organelle part;intracellular part;membrane-bounded organelle;membrane-bounded vesicle…	148	2	0	67.5	0.8	0	236.56	0	20.319	670760000	20	16.7429	17.7368	16.8886	17.4151	16.5642	16.8953	16.939	17.6111	16.7321	21.3514	23.5364	21.4157
	0.12267	-0.137873	P41123;D3ZRM9;D3ZD02;A0A0G2JYG9	60S ribosomal protein L13	12939	LOC100360491;RGD1563145;Rpl13	biosynthetic process;cellular biosynthetic process;cellular macromolecule biosynthetic process;cellular macromolecule metabolic process;cellular metabolic process;cellular process;cellular protein metabolic process;macromolecule biosynthetic process;macromolecule metabolic process;metabolic process;primary metabolic process;protein metabolic process;translation	structural constituent of ribosome;structural molecule activity	cell part;cytoplasmic part;cytosolic large ribosomal subunit;intracellular non-membrane-bounded organelle;intracellular organelle;intracellular organelle part;intracellular part;large ribosomal subunit;macromolecular complex;non-membrane-bounded organelle;organelle;organelle part;ribonucleoprotein complex;ribosome	16	16	3	59.2	59.2	9	24.309	0	41.335	647940000	92	19.796	21.2407	20.0532	20.0934	21.1791	19.9565	20.597	20.7579	20.2877	20.5104	20.7393	21.2589
	0.113008	-0.160165	P62828;Q66H11	GTP-binding nuclear protein Ran	13242	Ran;RGD1306195	actin cytoskeleton organization;actin filament-based process;anatomical structure development;biological regulation;cell cycle phase;cell cycle process;cell development;cell division;cellular component organization;cellular component organization at cellular level;cellular component organization or biogenesis;cellular component organization or biogenesis at cellular level;cellular developmental p…	binding;catalytic activity;dynein binding;dynein intermediate chain binding;GDP binding;GTP binding;GTPase activity;guanyl nucleotide binding;guanyl ribonucleotide binding;hydrolase activity;hydrolase activity, acting on acid anhydrides;hydrolase activity, acting on acid anhydrides, in phosphorus-containing anhydrides;nucleoside-triphosphatase activity;nucleotide binding;protein binding;protein c…	cell part;chromatin;chromosomal part;cytoplasm;cytoplasmic membrane-bounded vesicle;cytoplasmic part;cytoplasmic vesicle;cytoskeletal part;endosome;extracellular membrane-bounded organelle;extracellular organelle;extracellular region part;extracellular vesicular exosome;germ cell nucleus;intracellular membrane-bounded organelle;intracellular organelle;intracellular organelle part;intracellular pa…	19	19	10	66.2	66.2	41.7	24.423	0	110.28	5731700000	232	21.34	23.0511	22.6067	22.1154	21.8551	21.7568	21.0742	22.442	22.6916	21.9367	22.7271	22.4986
	0.15813	-0.164919	Q10758	Keratin, type II cytoskeletal 8	13567	Krt8	actin cytoskeleton organization;actin filament-based process;actomyosin structure organization;biological regulation;cell differentiation;cell differentiation involved in embryonic placenta development;cell surface receptor linked signaling pathway;cellular component organization;cellular component organization at cellular level;cellular component organization or biogenesis;cellular component org…	binding;protein binding;protein complex binding;structural molecule activity	cell junction;cell part;cell-cell junction;contractile fiber part;costamere;cytoplasmic part;cytoskeletal part;dystrophin-associated glycoprotein complex;extracellular membrane-bounded organelle;extracellular organelle;extracellular region part;extracellular vesicular exosome;intermediate filament;intracellular organelle part;intracellular part;keratin filament;macromolecular complex;membrane;mem…	47	37	22	76	70.4	42.9	54.018	0	219.47	16948000000	394	22.3658	22.9944	23.8475	23.3167	22.7389	23.6947	23.0723	23.2139	23.9588	22.1151	22.9297	23.1579
	0.127245	-0.165995	G3V6G6;Q8VHQ7	Synaptotagmin-like protein 4	10574	Sytl4	biological regulation;calcium ion-dependent exocytosis of neurotransmitter;cellular component organization;cellular component organization at cellular level;cellular component organization or biogenesis;cellular component organization or biogenesis at cellular level;cellular membrane fusion;cellular membrane organization;cellular process;establishment of localization;establishment of localization…	binding;calcium ion binding;calcium-dependent phospholipid binding;cation binding;clathrin binding;ion binding;lipid binding;metal ion binding;neurexin family protein binding;phospholipid binding;protein binding;SNARE binding;syntaxin binding;transition metal ion binding;zinc ion binding	apical plasma membrane;cell part;centrosome;cytoplasmic membrane-bounded vesicle;cytoplasmic part;cytoplasmic vesicle;cytoplasmic vesicle membrane;cytoplasmic vesicle part;cytoskeletal part;endosome;exocytic vesicle;extrinsic to membrane;intracellular membrane-bounded organelle;intracellular non-membrane-bounded organelle;intracellular organelle;intracellular organelle part;intracellular part;mem…	63	63	14	75.1	75.1	22.8	75.914	0	271.35	15944000000	453	21.7002	22.4713	21.8831	22.1488	22.0515	22.4274	21.4719	22.6365	23.0172	17.2395	17.0165	17.1799
	0.0888026	-0.167004	F1LST4;D4A1Q2;P19332;P19332-8;P19332-2;P19332-4;P19332-5;D3ZKD9;P19332-3;P19332-6;P19332-7;A0JN25	Microtubule-associated protein;Microtubule-associated protein tau	9182	Mapt	anatomical structure development;apoptosis;biological regulation;brain development;cell death;cell differentiation;cellular component organization;cellular component organization at cellular level;cellular component organization or biogenesis;cellular component organization or biogenesis at cellular level;cellular developmental process;cellular process;cytoskeleton organization;death;developmenta…	binding;cytoskeletal protein binding;enzyme binding;kinase binding;microtubule binding;phosphatase binding;protein binding;protein complex binding;protein domain specific binding;protein kinase binding;protein phosphatase 2A binding;protein phosphatase binding;tubulin binding	axon;axon part;axonal growth cone;cell part;cell projection;cell projection part;cytoplasm;cytoplasmic part;cytoskeletal part;cytosol;growth cone;intracellular organelle part;intracellular part;macromolecular complex;membrane;microtubule;neuron projection;organelle part;plasma membrane;protein complex;site of polarized growth;tubulin complex	37	37	36	54.3	54.3	53.6	78.554	0	104.54	2321100000	207	17.8088	20.4685	20.8156	21.4265	20.4125	21.0938	19.9738	21.9445	21.5155	16.6842	16.8875	17.2701
	0.0898585	-0.17042	P69897;P69897-2	Tubulin beta-5 chain	13313	Tubb5	cellular component assembly;cellular component assembly at cellular level;cellular component organization;cellular component organization at cellular level;cellular component organization or biogenesis;cellular component organization or biogenesis at cellular level;cellular macromolecular complex assembly;cellular macromolecular complex subunit organization;cellular process;cellular protein compl…	binding;catalytic activity;GTP binding;GTPase activating protein binding;GTPase activity;guanyl nucleotide binding;guanyl ribonucleotide binding;hydrolase activity;hydrolase activity, acting on acid anhydrides;hydrolase activity, acting on acid anhydrides, in phosphorus-containing anhydrides;nucleoside-triphosphatase activity;nucleotide binding;protein binding;protein complex binding;protein doma…	cell body;cell part;cytoskeletal part;extracellular membrane-bounded organelle;extracellular organelle;extracellular region part;extracellular vesicular exosome;intracellular organelle part;intracellular part;macromolecular complex;membrane-bounded organelle;membrane-bounded vesicle;membrane-enclosed lumen;microtubule;nuclear envelope lumen;nuclear part;organelle;organelle envelope lumen;organell…	30	8	7	80.9	23.9	20.5	49.67	0	60.964	5067800000	124	22.2608	23.0081	21.9378	21.4887	22.8093	21.0558	22.0351	22.6411	21.1888	22.3384	22.9227	22.2782
	0.558359	-0.175951	P62243;M0R7Q5;Q6TXJ0;D3ZIE1	40S ribosomal protein S8	13219	LOC100363452;LOC297756;RGD1566369;Rps8	biosynthetic process;cellular biosynthetic process;cellular macromolecule biosynthetic process;cellular macromolecule metabolic process;cellular metabolic process;cellular nitrogen compound metabolic process;cellular process;cellular protein metabolic process;macromolecule biosynthetic process;macromolecule metabolic process;maturation of SSU-rRNA;maturation of SSU-rRNA from tricistronic rRNA tra…	structural constituent of ribosome;structural molecule activity	cell part;cytoplasmic part;cytosolic small ribosomal subunit;intracellular non-membrane-bounded organelle;intracellular organelle;intracellular organelle part;intracellular part;macromolecular complex;non-membrane-bounded organelle;organelle;organelle part;ribonucleoprotein complex;ribosome;small ribosomal subunit	18	18	18	63.5	63.5	63.5	24.205	0	96.317	2181800000	174	21.4951	22.0964	21.4765	21.4108	21.4008	21.1122	21.4535	21.6697	21.3284	21.7424	21.6247	22.2006
	0.371006	-0.177914	D3ZGE6;Q66HL2;A0A0G2JZ13;A0A1B0GWS4	Src substrate cortactin	5181	Cttn	actin cytoskeleton organization;actin cytoskeleton reorganization;actin filament organization;actin filament polymerization;actin filament-based process;actin polymerization or depolymerization;anatomical structure development;anatomical structure morphogenesis;biological regulation;brain development;cell junction assembly;cell junction organization;cell motility;cell part morphogenesis;cell proj…	binding;proline-rich region binding;protein binding	adherens junction;anchoring junction;cell cortex part;cell junction;cell part;cell projection;cell projection part;cell-substrate adherens junction;cell-substrate junction;coated pit;cortical cytoskeleton;cytoplasmic part;cytoskeletal part;cytoskeleton;dendritic spine;focal adhesion;intracellular non-membrane-bounded organelle;intracellular organelle;intracellular organelle part;intracellular par…	42	42	42	52.6	52.6	52.6	61.077	0	136.84	5843800000	295	21.1502	21.0116	21.4484	22.4361	22.3472	22.7757	22.509	22.5842	22.9996	16.7744	16.9775	17.7196
	0.0413044	-0.184635	Q6PCU4;Q63190	Emerin	15909	Emd	biological regulation;cell differentiation;cellular component organization;cellular component organization or biogenesis;cellular developmental process;cellular membrane organization;cellular process;cellular response to chemical stimulus;cellular response to growth factor stimulus;cellular response to organic substance;cellular response to stimulus;developmental process;membrane organization;mus…		cell part;cytoplasmic part;cytoskeletal part;endoplasmic reticulum;envelope;integral to membrane;intracellular membrane-bounded organelle;intracellular non-membrane-bounded organelle;intracellular organelle;intracellular organelle part;intracellular part;intrinsic to membrane;macromolecular complex;membrane;membrane part;membrane-bounded organelle;microtubule;non-membrane-bounded organelle;nuclea…	17	17	17	72.7	72.7	72.7	29.585	0	84.605	1021200000	67	16.7151	17.5856	16.9602	21.3176	17.5281	19.4423	17.4995	20.6137	20.7287	16.9039	16.1501	16.8425
	0.235521	-0.199291	P29314;D3ZV50;A0A0G2K4C4	40S ribosomal protein S9	12811	LOC100364509;Rps9	biological regulation;biosynthetic process;cellular biosynthetic process;cellular macromolecule biosynthetic process;cellular macromolecule metabolic process;cellular metabolic process;cellular process;cellular protein metabolic process;macromolecule biosynthetic process;macromolecule metabolic process;metabolic process;positive regulation of biological process;positive regulation of biosynthetic…	binding;nucleic acid binding;RNA binding;rRNA binding;structural constituent of ribosome;structural molecule activity;translation regulator activity	adherens junction;anchoring junction;cell junction;cell part;cell-substrate adherens junction;cell-substrate junction;cytosolic small ribosomal subunit;extracellular membrane-bounded organelle;extracellular organelle;extracellular region part;extracellular vesicular exosome;focal adhesion;intracellular non-membrane-bounded organelle;intracellular organelle;intracellular organelle part;intracellul…	20	20	9	59.3	59.3	25.8	22.591	0	37.335	2278900000	187	19.2532	20.8777	20.62	19.8178	20.5001	20.364	19.9944	20.8907	20.3947	19.5848	20.6761	20.3313
	0.100834	-0.211067	Q6P9U0		15897	Serpinb6	biological regulation;negative regulation of catalytic activity;negative regulation of endopeptidase activity;negative regulation of hydrolase activity;negative regulation of molecular function;negative regulation of peptidase activity;regulation of biological process;regulation of catalytic activity;regulation of endopeptidase activity;regulation of hydrolase activity;regulation of metabolic pro…	endopeptidase inhibitor activity;endopeptidase regulator activity;enzyme inhibitor activity;enzyme regulator activity;peptidase inhibitor activity;peptidase regulator activity;serine-type endopeptidase inhibitor activity	cell part;cytoplasm;extracellular region part;extracellular space;intracellular part	15	15	15	37.7	37.7	37.7	43.018	0	15.327	325770000	63	16.3301	19.4441	19.2192	17.372	18.7969	18.773	17.3538	19.139	19.0824	18.3419	18.9752	18.6891
	0.156997	-0.214223	Q5RKG9		14638	Eif4b		binding;nucleic acid binding;nucleotide binding;RNA binding;translation factor activity, nucleic acid binding;translation initiation factor activity		42	42	42	58.6	58.6	58.6	69.063	0	96.175	3238200000	213	16.6939	19.8888	20.2966	21.896	21.1317	21.7087	20.8936	22.3773	22.1083	16.5378	16.7389	17.3126
	0.36029	-0.22157	P62282	40S ribosomal protein S11	13225	Rps11	biosynthetic process;cell differentiation;cellular biosynthetic process;cellular developmental process;cellular macromolecule biosynthetic process;cellular macromolecule metabolic process;cellular metabolic process;cellular process;cellular protein metabolic process;developmental process;macromolecule biosynthetic process;macromolecule metabolic process;metabolic process;osteoblast differentiatio…	binding;nucleic acid binding;RNA binding;rRNA binding;structural constituent of ribosome;structural molecule activity	cell part;cytosolic small ribosomal subunit;intracellular organelle part;intracellular part;macromolecular complex;membrane;organelle part;ribonucleoprotein complex;small ribosomal subunit	19	19	18	70.9	70.9	70.9	18.431	0	62.604	3299900000	196	20.7828	21.7469	21.4638	21.1386	21.0986	20.7283	20.8484	21.6099	21.1719	21.0098	21.4649	20.8178
[truncated: 147 more rows]

## Sheet: CSP WT versus CSP WT no biotin 
CSP WT versus CSP WT no biotin control
Significant	-log(P value)	Difference	Protein IDs	Protein names	id	Gene name	GOBP name	GOMF name	GOCC name	Peptides	Razor + unique peptides	Unique peptides	Sequence coverage [%]	Unique + razor sequence coverage [%]	Unique sequence coverage [%]	Mol. weight [kDa]	Q-value	Score	Intensity	MS/MS count	LFQ intensity CSP_L115R_Beads_1	LFQ intensity CSP_L115R_Beads_2	LFQ intensity CSP_L115R_Beads_3	LFQ intensity CSP_WT_Beads_1	LFQ intensity CSP_WT_Beads_2	LFQ intensity CSP_WT_Beads_3	LFQ intensity MiniTurbo_Beads_1	LFQ intensity MiniTurbo_Beads_2	LFQ intensity MiniTurbo_Beads_3	LFQ intensity No_Biotin_Beads_1	LFQ intensity No_Biotin_Beads_2	LFQ intensity No_Biotin_Beads_3
+	2.135	7.99895	MiniTurbo		11985					22	22	22	80.5	80.5	80.5	28.143	0	207.18	17330000000	293	23.4809	24.5391	25.3622	26.0626	25.4434	26.7401	22.3259	24.1426	24.1638	15.9343	21.081	17.234
[truncated: 537 more rows]

## Sheet: CSP WT versus CSP L115R
CSP WT versus CSP L115R
[truncated: 539 more rows]

## Sheet: CSP L115R versus miniTurbo cont
CSP L115R versus miniTurbo control
[truncated: 539 more rows]
