# Supplementary material for: Proximity labelling reveals effects of disease-causing mutation on the DNAJC5/cysteine string protein α interactome
Source: Biochem J. 2024 Jan 29;481(3):141–60. doi: 10.1042/BCJ20230319 (PMC10903463; doi:10.1042/BCJ20230319)
Supplement: Supplementary Material 3 [file BCJ-481-141-s3.pdf]

## Sheet: FA Clustering CSP WT v miniT
Annotation Cluster 1	Enrichment Score: 5.779167364455708
Category	Term	Count	%	PValue	Genes	List Total	Pop Hits	Pop Total	Fold Enrichment	Bonferroni	Benjamini	FDR
UP_KW_DOMAIN	KW-0728~SH3 domain	9	8.25688	1.99876e-07	DLG1, LASP1, YES1, ITSN1, PACSIN2, ASAP1, BAIAP2, SPTAN1, SH3GL1	61	137	13000	14.0002	2.59839e-06	1.2992e-06	1.19926e-06
UP_SEQ_FEATURE	DOMAIN:SH3	10	9.17431	1.21982e-06	DLG1, LASP1, YES1, ITSN1, PACSIN2, ASAP1, SNX9, BAIAP2, SPTAN1, SH3GL1	106	219	21650	9.32627	0.000432944	0.000216519	0.00020676
INTERPRO	IPR001452:Src homology-3 domain	10	9.17431	3.48555e-06	DLG1, LASP1, YES1, ITSN1, PACSIN2, ASAP1, SNX9, BAIAP2, SPTAN1, SH3GL1	106	211	18313	8.18787	0.000776976	0.000541694	0.000483395
SMART	SM00326:SH3	10	9.17431	8.99499e-06	DLG1, LASP1, YES1, ITSN1, PACSIN2, ASAP1, SNX9, BAIAP2, SPTAN1, SH3GL1	70	189	9386	7.09448	0.000539556	0.000539699	0.000503719
Annotation Cluster 2	Enrichment Score: 4.8555054490728695
Category	Term	Count	%	PValue	Genes	List Total	Pop Hits	Pop Total	Fold Enrichment	Bonferroni	Benjamini	FDR
GOTERM_MF_DIRECT	GO:0005484~SNAP receptor activity	6	5.50459	2.18966e-06	SNAP25, STX7, SNAP29, YKT6, VAMP2, VTI1B	107	36	17845	27.796	0.000531946	0.000133022	0.000118242
GOTERM_CC_DIRECT	GO:0031201~SNARE complex	6	5.50459	4.63825e-06	SNAP25, STX7, SNAP29, YKT6, VAMP2, VTI1B	107	46	19769	24.0987	0.00140904	8.81267e-05	6.66748e-05
KEGG_PATHWAY	rno04130:SNARE interactions in vesicular transport	5	4.58716	5.903e-05	STX7, SNAP29, YKT6, VAMP2, VTI1B	60	34	9290	22.7696	0.007176	0.00360083	0.00345325
GOTERM_BP_DIRECT	GO:0006906~vesicle fusion	5	4.58716	6.31213e-05	SNAP25, STX7, SNAP29, VAMP2, VTI1B	105	40	19261	22.9298	0.0582045	0.00855744	0.00835004
Annotation Cluster 3	Enrichment Score: 3.6885621738895287
Category	Term	Count	%	PValue	Genes	List Total	Pop Hits	Pop Total	Fold Enrichment	Bonferroni	Benjamini	FDR
GOTERM_BP_DIRECT	GO:0006906~vesicle fusion	5	4.58716	6.31213e-05	SNAP25, STX7, SNAP29, VAMP2, VTI1B	105	40	19261	22.9298	0.0582045	0.00855744	0.00835004
UP_SEQ_FEATURE	DOMAIN:T-SNARE coiled-coil homology	4	3.66972	0.000235896	SNAP25, STX7, SNAP29, VTI1B	106	25	21650	32.6792	0.0803416	0.0119633	0.0114241
INTERPRO	IPR000727:Target SNARE coiled-coil domain	4	3.66972	0.000298392	SNAP25, STX7, SNAP29, VTI1B	106	23	18313	30.0459	0.0643852	0.0133083	0.011876
SMART	SM00397:t_SNARE	4	3.66972	0.00039634	SNAP25, STX7, SNAP29, VTI1B	70	20	9386	26.8171	0.0235045	0.0079268	0.00739834
Annotation Cluster 4	Enrichment Score: 3.555843427878811
Category	Term	Count	%	PValue	Genes	List Total	Pop Hits	Pop Total	Fold Enrichment	Bonferroni	Benjamini	FDR
UP_SEQ_FEATURE	DOMAIN:C2	7	6.42202	7.03167e-05	RAB11FIP1, ITSN1, PKN2, ESYT2, ESYT1, CC2D1A, C2CD2L	106	143	21650	9.99802	0.0246543	0.0041604	0.00397289
INTERPRO	IPR000008:C2 calcium-dependent membrane targeting	7	6.42202	0.000149155	RAB11FIP1, ITSN1, PKN2, ESYT2, ESYT1, CC2D1A, C2CD2L	106	139	18313	8.70035	0.0327169	0.00831541	0.00742048
SMART	SM00239:C2	6	5.50459	0.00205009	RAB11FIP1, ITSN1, PKN2, ESYT2, ESYT1, CC2D1A	70	123	9386	6.54077	0.115853	0.0246011	0.022961
Annotation Cluster 5	Enrichment Score: 2.7521513222234906
Category	Term	Count	%	PValue	Genes	List Total	Pop Hits	Pop Total	Fold Enrichment	Bonferroni	Benjamini	FDR
GOTERM_BP_DIRECT	GO:0002159~desmosome assembly	3	2.75229	0.000172034	JUP, PKP2, PKP3	105	4	19261	137.579	0.150788	0.0204076	0.019913
INTERPRO	IPR000225:Armadillo	4	3.66972	0.00204494	JUP, CTNND1, PKP2, PKP3	106	44	18313	15.7058	0.366495	0.0651459	0.0581347
GOTERM_MF_DIRECT	GO:0045294~alpha-catenin binding	3	2.75229	0.00221899	JUP, PKP2, PKP3	107	12	17845	41.6939	0.417144	0.0359477	0.0319535
SMART	SM00185:ARM	4	3.66972	0.00331925	JUP, CTNND1, PKP2, PKP3	70	41	9386	13.0815	0.180848	0.0331925	0.0309796
GOTERM_CC_DIRECT	GO:0030057~desmosome	3	2.75229	0.00669503	JUP, PKP2, PKP3	107	23	19769	24.0987	0.870248	0.0370053	0.0279974
Annotation Cluster 6	Enrichment Score: 2.673381490886172
Category	Term	Count	%	PValue	Genes	List Total	Pop Hits	Pop Total	Fold Enrichment	Bonferroni	Benjamini	FDR
UP_SEQ_FEATURE	DOMAIN:EH	4	3.66972	1.77803e-05	EHD1, EHD3, EHD4, ITSN1	106	11	21650	74.271	0.00629218	0.001578	0.00150688
INTERPRO	IPR000261:EPS15 homology (EH)	4	3.66972	2.92282e-05	EHD1, EHD3, EHD4, ITSN1	106	11	18313	62.8233	0.00649679	0.00217263	0.0019388
SMART	SM00027:EH	4	3.66972	6.01525e-05	EHD1, EHD3, EHD4, ITSN1	70	11	9386	48.7584	0.00360275	0.00180458	0.00168427
GOTERM_CC_DIRECT	GO:0030139~endocytic vesicle	5	4.58716	0.000639671	EHD1, EHD3, EHD4, STX7, ITSN1	107	73	19769	12.6546	0.176772	0.0062729	0.00474594
UP_SEQ_FEATURE	DOMAIN:Dynamin-type G	3	2.75229	0.00204101	EHD1, EHD3, EHD4	106	14	21650	43.7668	0.51582	0.0805064	0.0768779
INTERPRO	IPR011992:EF-hand-like domain	6	5.50459	0.0157566	EHD1, EHD3, EHD4, ITSN1, TPPP, SPTAN1	106	255	18313	4.06504	0.971036	0.187815	0.167601
INTERPRO	IPR018247:EF-Hand 1, calcium-binding site	5	4.58716	0.0179194	EHD1, EHD3, EHD4, ITSN1, SPTAN1	106	174	18313	4.96449	0.982266	0.187815	0.167601
UP_SEQ_FEATURE	DOMAIN:EF-hand	5	4.58716	0.0291414	EHD1, EHD3, EHD4, ITSN1, SPTAN1	106	239	21650	4.27291	0.999972	0.383156	0.365887
INTERPRO	IPR002048:EF-hand domain	5	4.58716	0.0352716	EHD1, EHD3, EHD4, ITSN1, SPTAN1	106	215	18313	4.01777	0.999667	0.23835	0.212698
GOTERM_BP_DIRECT	GO:0051260~protein homooligomerization	3	2.75229	0.155836	EHD1, EHD3, EHD4	105	130	19261	4.23319	1	1	0.976793
Annotation Cluster 7	Enrichment Score: 2.419602571421838
Category	Term	Count	%	PValue	Genes	List Total	Pop Hits	Pop Total	Fold Enrichment	Bonferroni	Benjamini	FDR
UP_SEQ_FEATURE	DOMAIN:ENTH	3	2.75229	0.000820317	SNAP91, PICALM, EPN2	106	9	21650	68.0818	0.252732	0.0364016	0.0347609
INTERPRO	IPR013809:Epsin-like, N-terminal	3	2.75229	0.00142202	SNAP91, PICALM, EPN2	106	10	18313	51.8292	0.271914	0.0528518	0.0471637
SMART	SM00273:ENTH	3	2.75229	0.00185466	SNAP91, PICALM, EPN2	70	9	9386	44.6952	0.105404	0.0246011	0.022961
INTERPRO	IPR008942:ENTH/VHS	3	2.75229	0.0111693	SNAP91, PICALM, EPN2	106	28	18313	18.5104	0.918305	0.169996	0.1517
GOTERM_MF_DIRECT	GO:0030276~clathrin binding	3	2.75229	0.0330225	SNAP91, PICALM, EPN2	107	48	17845	10.4235	0.999714	0.222902	0.198135
Annotation Cluster 8	Enrichment Score: 2.402710731826991
Category	Term	Count	%	PValue	Genes	List Total	Pop Hits	Pop Total	Fold Enrichment	Bonferroni	Benjamini	FDR
UP_KW_CELLULAR_COMPONENT	KW-0168~Coated pit	4	3.66972	0.00120737	ITSN1, FCHO2, SNAP91, PICALM	82	37	14203	18.7251	0.0309225	0.00392397	0.00301844
GOTERM_BP_DIRECT	GO:0048268~clathrin coat assembly	3	2.75229	0.00514914	FCHO2, SNAP91, PICALM	105	20	19261	27.5157	0.992585	0.162884	0.158937
GOTERM_BP_DIRECT	GO:0072583~clathrin-dependent endocytosis	3	2.75229	0.00996074	FCHO2, SNAP91, PICALM	105	28	19261	19.6541	0.999926	0.242378	0.236504
Annotation Cluster 9	Enrichment Score: 2.0170640694944377
Category	Term	Count	%	PValue	Genes	List Total	Pop Hits	Pop Total	Fold Enrichment	Bonferroni	Benjamini	FDR
INTERPRO	IPR013126:Heat shock protein 70 family	3	2.75229	0.00325657	HSPH1, HSPA4, HSPA1A	106	15	18313	34.5528	0.516836	0.0806905	0.0720063
INTERPRO	IPR018181:Heat shock protein 70, conserved site	3	2.75229	0.00325657	HSPH1, HSPA4, HSPA1A	106	15	18313	34.5528	0.516836	0.0806905	0.0720063
UP_KW_BIOLOGICAL_PROCESS	KW-0346~Stress response	3	2.75229	0.0838085	HSPH1, HSPA4, HSPA1A	61	63	7829	6.11163	0.949004	0.360576	0.32876
Annotation Cluster 10	Enrichment Score: 2.0028394555232034
Category	Term	Count	%	PValue	Genes	List Total	Pop Hits	Pop Total	Fold Enrichment	Bonferroni	Benjamini	FDR
UP_SEQ_FEATURE	REGION:G2 motif	3	2.75229	0.00649892	EHD1, EHD3, GNAS	106	25	21650	24.5094	0.901199	0.153808	0.146876
UP_SEQ_FEATURE	REGION:G5 motif	3	2.75229	0.00649892	EHD1, EHD3, GNAS	106	25	21650	24.5094	0.901199	0.153808	0.146876
UP_SEQ_FEATURE	REGION:G1 motif	3	2.75229	0.0131838	EHD1, EHD3, GNAS	106	36	21650	17.0204	0.991008	0.212738	0.20315
UP_SEQ_FEATURE	REGION:G3 motif	3	2.75229	0.0131838	EHD1, EHD3, GNAS	106	36	21650	17.0204	0.991008	0.212738	0.20315
UP_SEQ_FEATURE	REGION:G4 motif	3	2.75229	0.0131838	EHD1, EHD3, GNAS	106	36	21650	17.0204	0.991008	0.212738	0.20315
Annotation Cluster 11	Enrichment Score: 1.8728485029391588
Category	Term	Count	%	PValue	Genes	List Total	Pop Hits	Pop Total	Fold Enrichment	Bonferroni	Benjamini	FDR
UP_SEQ_FEATURE	LIPID:S-geranylgeranyl cysteine	4	3.66972	0.00242154	RAP1A, RAB3D, RAB7A, RAB11B	106	55	21650	14.8542	0.57713	0.0859648	0.0820903
UP_SEQ_FEATURE	MOTIF:Effector region	4	3.66972	0.00281831	RAP1A, RAB3D, RAB7A, RAB11B	106	58	21650	14.0859	0.632823	0.0909545	0.0868552
INTERPRO	IPR001806:Small GTPase superfamily	5	4.58716	0.00581829	RAP1A, RAB3D, RAB23, RAB7A, RAB11B	106	125	18313	6.91057	0.727814	0.129748	0.115784
INTERPRO	IPR005225:Small GTP-binding protein domain	5	4.58716	0.0114158	RAP1A, RAB3D, RAB23, RAB7A, RAB11B	106	152	18313	5.68303	0.922724	0.169996	0.1517
GOTERM_MF_DIRECT	GO:0019003~GDP binding	3	2.75229	0.0872777	RAP1A, RAB7A, RAB11B	107	83	17845	6.02804	1	0.407855	0.362538
UP_KW_LIGAND	KW-0342~GTP-binding	5	4.58716	0.146427	RAP1A, RAB3D, GNAS, RAB7A, RAB11B	42	292	5845	2.38299	0.850416	0.351425	0.32214
Annotation Cluster 12	Enrichment Score: 1.871158287589592
Category	Term	Count	%	PValue	Genes	List Total	Pop Hits	Pop Total	Fold Enrichment	Bonferroni	Benjamini	FDR
GOTERM_BP_DIRECT	GO:0035493~SNARE complex assembly	3	2.75229	0.00289603	SNAP25, STXBP1, VAMP2	105	15	19261	36.6876	0.936405	0.119493	0.116597
GOTERM_MF_DIRECT	GO:0017075~syntaxin-1 binding	3	2.75229	0.00959203	SNAP25, STXBP1, VAMP2	107	25	17845	20.0131	0.903876	0.0876006	0.0778672
KEGG_PATHWAY	rno04721:Synaptic vesicle cycle	3	2.75229	0.0876619	SNAP25, STXBP1, VAMP2	60	78	9290	5.95513	0.999986	0.668422	0.641027
Annotation Cluster 13	Enrichment Score: 1.6350883578818984
Category	Term	Count	%	PValue	Genes	List Total	Pop Hits	Pop Total	Fold Enrichment	Bonferroni	Benjamini	FDR
UP_SEQ_FEATURE	ACT_SITE:4-aspartylphosphate intermediate	3	2.75229	0.0041814	ATP2B4, ATP1A1, ATP7A	106	20	21650	30.6368	0.774066	0.1237	0.118125
INTERPRO	IPR008250:P-type ATPase, A domain	3	2.75229	0.0180713	ATP2B4, ATP1A1, ATP7A	106	36	18313	14.397	0.982867	0.187815	0.167601
INTERPRO	IPR023299:P-type ATPase, cytoplasmic domain N	3	2.75229	0.0180713	ATP2B4, ATP1A1, ATP7A	106	36	18313	14.397	0.982867	0.187815	0.167601
INTERPRO	IPR001757:Cation-transporting P-type ATPase	3	2.75229	0.0180713	ATP2B4, ATP1A1, ATP7A	106	36	18313	14.397	0.982867	0.187815	0.167601
INTERPRO	IPR018303:P-type ATPase, phosphorylation site	3	2.75229	0.0180713	ATP2B4, ATP1A1, ATP7A	106	36	18313	14.397	0.982867	0.187815	0.167601
INTERPRO	IPR023298:P-type ATPase, transmembrane domain	3	2.75229	0.0321526	ATP2B4, ATP1A1, ATP7A	106	49	18313	10.5774	0.999316	0.230666	0.205841
UP_KW_MOLECULAR_FUNCTION	KW-1278~Translocase	3	2.75229	0.0412407	ATP2B4, ATP1A1, ATP7A	41	84	10401	9.0601	0.728983	0.213077	0.213077
KEGG_PATHWAY	rno04978:Mineral absorption	3	2.75229	0.0506497	ATP2B4, ATP1A1, ATP7A	60	57	9290	8.14912	0.998238	0.560425	0.537457
INTERPRO	IPR023214:HAD-like domain	3	2.75229	0.06424	ATP2B4, ATP1A1, ATP7A	106	72	18313	7.19851	1	0.376988	0.336415
Annotation Cluster 14	Enrichment Score: 1.5756672018345856
Category	Term	Count	%	PValue	Genes	List Total	Pop Hits	Pop Total	Fold Enrichment	Bonferroni	Benjamini	FDR
UP_SEQ_FEATURE	DOMAIN:Arf-GAP	3	2.75229	0.00599788	ASAP1, ARFGAP3, AGFG2	106	24	21650	25.5307	0.881833	0.153808	0.146876
INTERPRO	IPR001164:Arf GTPase activating protein	3	2.75229	0.00761607	ASAP1, ARFGAP3, AGFG2	106	23	18313	22.5345	0.818207	0.154399	0.137782
SMART	SM00105:ArfGap	3	2.75229	0.0121977	ASAP1, ARFGAP3, AGFG2	70	23	9386	17.4894	0.521147	0.104552	0.0975814
UP_KW_DOMAIN	KW-0863~Zinc-finger	4	3.66972	0.893974	ASAP1, CDC42BPB, ARFGAP3, AGFG2	61	1103	13000	0.772855	1	1	1
Annotation Cluster 15	Enrichment Score: 1.5300189847792098
Category	Term	Count	%	PValue	Genes	List Total	Pop Hits	Pop Total	Fold Enrichment	Bonferroni	Benjamini	FDR
UP_SEQ_FEATURE	DOMAIN:PX	3	2.75229	0.0227349	SNX3, SNX1, SNX9	106	48	21650	12.7653	0.999715	0.322836	0.308285
INTERPRO	IPR001683:Phox homologous domain	3	2.75229	0.0297737	SNX3, SNX1, SNX9	106	47	18313	11.0275	0.998818	0.225645	0.20136
SMART	SM00312:PX	3	2.75229	0.0379679	SNX3, SNX1, SNX9	70	42	9386	9.57755	0.901967	0.253119	0.236245
Annotation Cluster 16	Enrichment Score: 1.4485028023027267
Category	Term	Count	%	PValue	Genes	List Total	Pop Hits	Pop Total	Fold Enrichment	Bonferroni	Benjamini	FDR
UP_SEQ_FEATURE	DOMAIN:PH	6	5.50459	0.00849814	PLEKHA2, ITSN1, ASAP1, CDC42BPB, ANLNL1, SPTBN1	106	258	21650	4.74989	0.951671	0.188552	0.180054
INTERPRO	IPR001849:Pleckstrin homology domain	5	4.58716	0.0544624	ITSN1, ASAP1, CDC42BPB, ANLNL1, SPTBN1	106	248	18313	3.48315	0.999996	0.347003	0.309658
SMART	SM00233:PH	5	4.58716	0.0975149	ITSN1, ASAP1, CDC42BPB, ANLNL1, SPTBN1	70	238	9386	2.81693	0.99788	0.420891	0.392832
Annotation Cluster 17	Enrichment Score: 1.4283625786138239
Category	Term	Count	%	PValue	Genes	List Total	Pop Hits	Pop Total	Fold Enrichment	Bonferroni	Benjamini	FDR
UP_SEQ_FEATURE	REPEAT:TPR	4	3.66972	0.0168474	STIP1, STUB1, SUGT1, PPID	106	111	21650	7.36019	0.997599	0.260037	0.248317
UP_KW_DOMAIN	KW-0802~TPR repeat	4	3.66972	0.0216651	STIP1, STUB1, SUGT1, PPID	61	129	13000	6.60821	0.247792	0.0704116	0.0649953
INTERPRO	IPR019734:Tetratricopeptide repeat	4	3.66972	0.0331001	STIP1, STUB1, SUGT1, PPID	106	122	18313	5.6644	0.99945	0.230666	0.205841
UP_SEQ_FEATURE	REPEAT:TPR 3	3	2.75229	0.033323	STIP1, SUGT1, PPID	106	59	21650	10.3854	0.999994	0.422488	0.403447
UP_SEQ_FEATURE	REPEAT:TPR 1	3	2.75229	0.0386579	STIP1, SUGT1, PPID	106	64	21650	9.574	0.999999	0.434312	0.414737
UP_SEQ_FEATURE	REPEAT:TPR 2	3	2.75229	0.0386579	STIP1, SUGT1, PPID	106	64	21650	9.574	0.999999	0.434312	0.414737
SMART	SM00028:TPR	4	3.66972	0.0535393	STIP1, STUB1, SUGT1, PPID	70	116	9386	4.62365	0.963174	0.321236	0.29982
INTERPRO	IPR011990:Tetratricopeptide-like helical	4	3.66972	0.116167	STIP1, STUB1, SUGT1, PPID	106	207	18313	3.33844	1	0.518104	0.462344
Annotation Cluster 18	Enrichment Score: 1.2354246949387246
Category	Term	Count	%	PValue	Genes	List Total	Pop Hits	Pop Total	Fold Enrichment	Bonferroni	Benjamini	FDR
UP_KW_MOLECULAR_FUNCTION	KW-0418~Kinase	8	7.33945	0.0173172	YES1, PACSIN2, PKN2, CDC42BPB, MAP4K5, MARK2, PAK4, CLK2	41	710	10401	2.8584	0.418146	0.178945	0.178945
INTERPRO	IPR017441:Protein kinase, ATP binding site	7	6.42202	0.0209567	YES1, PKN2, CDC42BPB, MAP4K5, MARK2, PAK4, CLK2	106	375	18313	3.22493	0.991112	0.187815	0.167601
UP_SEQ_FEATURE	DOMAIN:Protein kinase	7	6.42202	0.042344	YES1, PKN2, CDC42BPB, MAP4K5, MARK2, PAK4, CLK2	106	524	21650	2.72847	1	0.434312	0.414737
GOTERM_MF_DIRECT	GO:0004712~protein serine/threonine/tyrosine kinase activity	6	5.50459	0.0425764	YES1, PKN2, CDC42BPB, MAP4K5, MARK2, PAK4	107	321	17845	3.1173	0.999974	0.24766	0.220142
INTERPRO	IPR000719:Protein kinase, catalytic domain	7	6.42202	0.0627805	YES1, PKN2, CDC42BPB, MAP4K5, MARK2, PAK4, CLK2	106	490	18313	2.46806	0.999999	0.376988	0.336415
GOTERM_MF_DIRECT	GO:0004674~protein serine/threonine kinase activity	6	5.50459	0.0747912	PKN2, CDC42BPB, MAP4K5, MARK2, PAK4, CLK2	107	378	17845	2.64723	1	0.363485	0.323098
INTERPRO	IPR011009:Protein kinase-like domain	7	6.42202	0.0831463	YES1, PKN2, CDC42BPB, MAP4K5, MARK2, PAK4, CLK2	106	528	18313	2.29043	1	0.421401	0.376048
GOTERM_BP_DIRECT	GO:0006468~protein phosphorylation	6	5.50459	0.0987718	YES1, PKN2, CDC42BPB, MAP4K5, MARK2, PAK4	105	453	19261	2.42964	1	0.918965	0.896693
UP_SEQ_FEATURE	ACT_SITE:Proton acceptor	5	4.58716	0.301485	YES1, PKN2, CDC42BPB, MAP4K5, MARK2	106	572	21650	1.78536	1	1	0.957627
Annotation Cluster 19	Enrichment Score: 1.0207327999230218
Category	Term	Count	%	PValue	Genes	List Total	Pop Hits	Pop Total	Fold Enrichment	Bonferroni	Benjamini	FDR
KEGG_PATHWAY	rno04970:Salivary secretion	4	3.66972	0.0156103	GNAS, ATP2B4, ATP1A1, VAMP2	60	83	9290	7.46185	0.853317	0.225458	0.216218
KEGG_PATHWAY	rno04961:Endocrine and other factor-regulated calcium reabsorption	3	2.75229	0.0538669	GNAS, ATP2B4, ATP1A1	60	59	9290	7.87288	0.998835	0.560425	0.537457
KEGG_PATHWAY	rno04925:Aldosterone synthesis and secretion	3	2.75229	0.123998	GNAS, ATP2B4, ATP1A1	60	96	9290	4.83854	1	0.756386	0.725387
KEGG_PATHWAY	rno04024:cAMP signaling pathway	4	3.66972	0.163572	RAP1A, GNAS, ATP2B4, ATP1A1	60	220	9290	2.81515	1	0.90708	0.869904
GOTERM_CC_DIRECT	GO:0042383~sarcolemma	3	2.75229	0.176857	GNAS, ATP2B4, ATP1A1	107	142	19769	3.90332	1	0.423344	0.320293
KEGG_PATHWAY	rno04261:Adrenergic signaling in cardiomyocytes	3	2.75229	0.248956	GNAS, ATP2B4, ATP1A1	60	151	9290	3.07616	1	1	0.966942
Annotation Cluster 20	Enrichment Score: 0.9331906407252368
Category	Term	Count	%	PValue	Genes	List Total	Pop Hits	Pop Total	Fold Enrichment	Bonferroni	Benjamini	FDR
UP_KW_MOLECULAR_FUNCTION	KW-0723~Serine/threonine-protein kinase	5	4.58716	0.0320528	PKN2, CDC42BPB, MAP4K5, MARK2, CLK2	41	315	10401	4.02671	0.635748	0.198727	0.198727
GOTERM_MF_DIRECT	GO:0004674~protein serine/threonine kinase activity	6	5.50459	0.0747912	PKN2, CDC42BPB, MAP4K5, MARK2, PAK4, CLK2	107	378	17845	2.64723	1	0.363485	0.323098
INTERPRO	IPR008271:Serine/threonine-protein kinase, active site	4	3.66972	0.270386	PKN2, CDC42BPB, MARK2, CLK2	106	315	18313	2.19383	1	0.942127	0.840732
SMART	SM00220:S_TKc	5	4.58716	0.285454	PKN2, CDC42BPB, MAP4K5, MARK2, CLK2	70	368	9386	1.82182	1	0.766048	0.714978
Annotation Cluster 21	Enrichment Score: 9.97577555161904E-4
Category	Term	Count	%	PValue	Genes	List Total	Pop Hits	Pop Total	Fold Enrichment	Bonferroni	Benjamini	FDR
UP_KW_DOMAIN	KW-1133~Transmembrane helix	15	13.7615	0.993799	CAMLG, STX7, ATP2B4, TRPV2, ATP1A1, SCAMP1, TMEM263, ESYT2, ESYT1, ATP7A, PCDH1, VAMP2, C2CD2L, VTI1B, SIDT2	61	4890	13000	0.653726	1	1	1
UP_KW_DOMAIN	KW-0812~Transmembrane	15	13.7615	0.999332	CAMLG, STX7, ATP2B4, TRPV2, ATP1A1, SCAMP1, TMEM263, ESYT2, ESYT1, ATP7A, PCDH1, VAMP2, C2CD2L, VTI1B, SIDT2	61	5490	13000	0.582281	1	1	1
UP_SEQ_FEATURE	TRANSMEM:Helical	14	12.844	0.999997	CAMLG, STX7, ATP2B4, TRPV2, ATP1A1, SCAMP1, CLK2, ESYT2, ESYT1, ATP7A, PCDH1, VAMP2, C2CD2L, SIDT2	106	6618	21650	0.432069	1	1	0.999997

## Sheet: FA Chart CSP WT v miniT
Category	Term	Count	%	PValue	Genes	List Total	Pop Hits	Pop Total	Fold Enrichment	Bonferroni	Benjamini	FDR
GOTERM_MF_DIRECT	GO:0005515~protein binding	44	40.367	4.4599e-17	SNAP25, STXBP1, RAB3D, ITSN1, CTNND1, ATP1A1, ADD3, ADD1, STIP1, SNX1, RAP1A, ARHGDIA, PACSIN2, CTNNA1, TPPP, SNAP29, SPTAN1, MARK2, SH3GL1, VTI1B, ACTR3, PDIA3, JUP, HSPA4, STX7, AP3D1, TRPV2, CDC42BPB, BAIAP2, SNAP91, ZWINT, EHD1, DLG1, CDC37, DNAJC5, PARD3, GNAS, PKP2, STUB1, VAMP2, PPID, RAB7A, HSPA1A, PICALM	107	1750	17845	4.19322	1.08376e-14	1.08376e-14	9.63338e-15
GOTERM_CC_DIRECT	GO:0005737~cytoplasm	74	67.8899	5.25867e-17	SNAP25, ITSN1, CTNND1, ARHGAP1, PEBP1, LASP1, NUDCD2, BASP1, ARHGDIA, PALM, SNAP29, AGFG2, SH3GL1, PDIA3, ACTR3, TPD52, CAMLG, CDC37, PARD3, PKP2, CHMP4B, PKP3, VAMP2, PPID, RAB7A, STXBP1, ASAP1, ADD3, ARPP19, CRIP1, ADD1, SNX3, STIP1, DNAJB1, SNX1, RAP1A, HSPH1, RAB23, FCHO2, PACSIN2, CTNNA1, SNX9, TPPP, MAP4K5, YKT6, MARK2, SPTBN1, PAK4, VTI1B, TUB, YES1, JUP, HSPA4, PLEKHA2, TRPV2, CDC42BPB, B…	107	5844	19769	2.3395	1.59864e-14	1.59864e-14	1.20949e-14
UP_KW_PTM	KW-0597~Phosphoprotein	73	66.9725	2.78614e-14	SNAP25, RAB3D, ITSN1, PEBP1, LASP1, NUDCD2, PPME1, BASP1, ARHGDIA, PALM, ATP7A, SNAP29, SPTAN1, SH3GL1, PDIA3, CAMLG, STX7, SCAMP1, ARFGAP3, EPN2, CDC37, DNAJC5, PARD3, PKP2, TAGLN2, VAMP2, PPID, RAB7A, SIDT2, STXBP1, ASAP1, ATP1A1, ADD3, ARPP19, ADD1, SNX3, STIP1, SNX1, RAP1A, HSPH1, RAB11FIP1, EPB41L2, FCHO2, EPB41L3, PACSIN2, MYH11, TPPP, YKT6, MARK2, VTI1B, VAT1, YES1, JUP, HSPA4, TRPV2, ATP2…	77	4551	8139	1.69549	4.45866e-13	4.73644e-13	4.73644e-13
KEGG_PATHWAY	rno04144:Endocytosis	18	16.5138	5.07222e-13	ACTR3, ASAP1, ARFGAP3, ACTR3B, RAB11B, EPN2, SNX3, EHD1, SNX1, EHD3, EHD4, RAB11FIP1, PARD3, CHMP2B, CHMP4B, SH3GL1, RAB7A, HSPA1A	60	273	9290	10.2088	6.18858e-11	6.1881e-11	5.93449e-11
GOTERM_BP_DIRECT	GO:0072659~protein localization to plasma membrane	14	12.844	1.1772e-11	JUP, STXBP1, RAB3D, EHD1, DLG1, EHD3, EHD4, RAP1A, FCHO2, PALM, EPB41L3, PKP2, PKP3, SPTBN1	105	176	19261	14.5917	1.11833e-08	1.11716e-08	1.09008e-08
UP_KW_CELLULAR_COMPONENT	KW-0963~Cytoplasm	48	44.0367	5.03653e-11	SNAP25, STXBP1, ITSN1, PEBP1, ASAP1, ADD3, ARPP19, ADD1, ALKBH3, STIP1, LASP1, NUDCD2, RAP1A, HSPH1, ARHGDIA, PACSIN2, CTNNA1, MYH11, TPPP, SNAP29, YKT6, SPTAN1, SPTBN1, MARK2, SH3GL1, ACTR3, TUB, VAT1, YES1, JUP, HSPA4, TRPV2, CDC42BPB, BAIAP2, ARFGAP3, EPN2, DLG1, FABP5, CDC37, DNAJC5, PARD3, PKP2, PKN2, SUGT1, SPRR1A, CC2D1A, PPID, HSPA1A	82	3400	14203	2.44528	1.3095e-09	1.3095e-09	1.00731e-09
GOTERM_BP_DIRECT	GO:0016197~endosomal transport	10	9.17431	5.09525e-11	EHD1, SNAP25, SNX1, EHD3, EHD4, ITSN1, ARHGAP1, SNX9, CORO1C, PICALM	105	63	19261	29.1172	4.84049e-08	2.4177e-08	2.3591e-08
GOTERM_CC_DIRECT	GO:0005829~cytosol	52	47.7064	6.69591e-11	SNAP25, PDCD5, CCDC124, CTNND1, ALKBH3, NUDCD2, ARHGDIA, ATP7A, SNAP29, SPTAN1, SH3GL1, ARFGAP3, DAAM1, CDC37, DNAJC5, CHMP4B, PPID, RAB7A, STXBP1, ASAP1, SNX3, DNAJB1, SNX1, RAP1A, HSPH1, RAB11FIP1, RAB23, PACSIN2, CTNNA1, SNX9, TPPP, MAP4K5, YKT6, SPTBN1, VTI1B, TUB, YES1, JUP, HSPA4, BAIAP2, SNAP91, ZWINT, DLG1, EHD3, FABP5, CHMP2B, GNAS, PKN2, STUB1, ESYT2, CC2D1A, HSPA1A	107	3946	19769	2.43471	2.03556e-08	1.01778e-08	7.7003e-09
GOTERM_CC_DIRECT	GO:0005886~plasma membrane	61	55.9633	1.09745e-10	SNAP25, RAB3D, ITSN1, CCDC124, CTNND1, ARHGAP1, BASP1, PALM, ATP7A, SNAP29, SPTAN1, PDIA3, STX7, EPN2, DAAM1, DNAJC5, PARD3, PKP2, CHMP4B, PKP3, VAMP2, SIDT2, STXBP1, ASAP1, ATP1A1, ADD3, ADD1, RAP1A, RAB23, EPB41L2, FCHO2, EPB41L3, PACSIN2, CTNNA1, SNX9, PCDH1, MAP4K5, YKT6, MARK2, SPTBN1, TUB, YES1, JUP, TRPV2, ATP2B4, CDC42BPB, BAIAP2, SNAP91, EHD1, DLG1, EHD3, EHD4, CHMP2B, GNAS, PKN2, ESYT2,…	107	5327	19769	2.11567	3.33626e-08	1.11209e-08	8.41381e-09
UP_KW_DOMAIN	KW-0175~Coiled coil	34	31.1927	1.88877e-10	SNAP25, ITSN1, FCHO2, PALM, PACSIN2, MYH11, SNAP29, YKT6, SPTAN1, SPTBN1, SH3GL1, VTI1B, TPD52, STX7, CDC42BPB, SCAMP1, BAIAP2, TPD52L2, ZWINT, CLK2, EHD1, EHD3, DAAM1, CDC37, PARD3, CHMP2B, DMXL2, GNAS, CHMP4B, PKN2, STUB1, CC2D1A, VAMP2, PICALM	61	2381	13000	3.04322	2.4554e-09	2.4554e-09	2.26652e-09
GOTERM_CC_DIRECT	GO:0008021~synaptic vesicle	13	11.9266	3.43406e-10	SNAP25, RAB3D, STX7, PEBP1, SNAP91, RAB11B, DNAJC5, DMXL2, GNAS, SNAP29, VAMP2, VTI1B, PICALM	107	186	19769	12.9131	1.04395e-07	2.60988e-08	1.97458e-08
GOTERM_CC_DIRECT	GO:0005768~endosome	16	14.6789	4.83327e-10	SNAP25, RAB3D, STX7, ATP1A1, RAB11B, EPN2, EHD1, SNX1, RAB11FIP1, CHMP2B, GNAS, PACSIN2, CHMP4B, YKT6, RAB7A, PICALM	107	345	19769	8.56844	1.46932e-07	2.93863e-08	2.22331e-08
GOTERM_CC_DIRECT	GO:0048471~perinuclear region of cytoplasm	22	20.1835	9.73482e-10	ACTR3, TPD52, SNAP25, STXBP1, STX7, ARHGAP1, TPD52L2, ADD1, EHD1, DLG1, SNX1, EHD3, EHD4, RAP1A, GNAS, PKN2, TPPP, ATP7A, VAMP2, VTI1B, HSPA1A, PICALM	107	786	19769	5.17132	2.95939e-07	4.93231e-08	3.73168e-08
GOTERM_CC_DIRECT	GO:0030054~cell junction	13	11.9266	1.62455e-09	DLG1, RAP1A, BASP1, RAB23, EPB41L2, PARD3, EPB41L3, PKP2, CTNNA1, PKP3, PCDH1, SPTAN1, SPTBN1	107	213	19769	11.2762	4.93864e-07	7.0552e-08	5.33782e-08
GOTERM_CC_DIRECT	GO:0043195~terminal bouton	11	10.0917	2.31015e-09	SNAP25, STXBP1, DNAJC5, STX7, ITSN1, AP3D1, SCAMP1, SNAP29, VAMP2, SNAP91, RAB7A	107	132	19769	15.3964	7.02285e-07	8.34392e-08	6.31283e-08
UP_KW_BIOLOGICAL_PROCESS	KW-0653~Protein transport	19	17.4312	2.37288e-09	STXBP1, RAB3D, ITSN1, AP3D1, SCAMP1, ARFGAP3, SNAP91, RAB11B, SNX3, EHD1, SNX1, EHD3, RAB11FIP1, SNX9, SNAP29, YKT6, PPID, VTI1B, RAB7A	61	441	7829	5.52957	8.0678e-08	8.0678e-08	7.35593e-08
GOTERM_CC_DIRECT	GO:0098978~glutamatergic synapse	20	18.3486	2.47024e-09	ACTR3, TPD52, SNAP25, YES1, STXBP1, ITSN1, CTNND1, ATP2B4, AP3D1, ASAP1, BAIAP2, DNAJB1, DLG1, RAP1A, CHMP2B, PACSIN2, SPTAN1, MARK2, SPTBN1, SH3GL1	107	668	19769	5.53165	7.50952e-07	8.34392e-08	6.31283e-08
UP_KW_CELLULAR_COMPONENT	KW-0967~Endosome	16	14.6789	6.18875e-09	STX7, ITSN1, SCAMP1, RAB11B, SNX3, EHD1, SNX1, EHD3, EHD4, RAP1A, RAB11FIP1, PACSIN2, ATP7A, SH3GL1, VTI1B, RAB7A	82	399	14203	6.94566	1.60908e-07	8.04538e-08	6.18875e-08
UP_KW_PTM	KW-0007~Acetylation	42	38.5321	1.1889e-08	RAB3D, PEBP1, ATP1A1, ADD3, CRIP1, ARPP19, ADD1, SNX3, STIP1, LASP1, SNX1, NUDCD2, HSPH1, ARHGDIA, PALM, PACSIN2, SPTAN1, VTI1B, ACTR3, PDIA3, VAT1, JUP, HSPA4, STX7, SCAMP1, TPD52L2, RAB11B, EHD1, EHD3, FABP5, CDC37, DNAJC5, PARD3, PKN2, TAGLN2, ESYT1, SUGT1, VAMP2, PPID, RAB7A, HSPA1A, PICALM	77	1934	8139	2.29548	1.90224e-07	1.01057e-07	1.01057e-07
GOTERM_CC_DIRECT	GO:0014069~postsynaptic density	15	13.7615	1.98525e-08	ATP1A1, BAIAP2, ADD3, ADD1, SNAP91, DNAJB1, DLG1, SNX1, FABP5, CHMP2B, PALM, EPB41L3, ATP7A, SPTBN1, PICALM	107	387	19769	7.16112	6.03513e-06	6.03514e-07	4.56606e-07
GOTERM_CC_DIRECT	GO:0005911~cell-cell junction	12	11.0092	4.79306e-08	ACTR3, DLG1, RAP1A, JUP, PARD3, EPB41L3, CTNND1, PKP2, CTNNA1, PACSIN2, CDC42BPB, ADD3	107	232	19769	9.5564	1.45708e-05	1.32463e-06	1.00218e-06
GOTERM_CC_DIRECT	GO:0030027~lamellipodium	11	10.0917	1.0675e-07	ACTR3, SNAP25, SNX1, ITSN1, CTNND1, CTNNA1, TRPV2, PKN2, CDC42BPB, BAIAP2, CORO1C	107	197	19769	10.3164	3.24514e-05	2.70433e-06	2.04604e-06
UP_SEQ_FEATURE	REGION:Disordered	88	80.7339	1.19505e-07	SNAP25, RAB3D, ITSN1, PDCD5, CCDC124, CTNND1, ARHGAP1, PEBP1, TMEM263, ALKBH3, LASP1, NUDCD2, PPME1, BASP1, ARHGDIA, PALM, SNAP29, AGFG2, SH3GL1, PDIA3, TPD52, CAMLG, STX7, SCAMP1, ARFGAP3, EPN2, DAAM1, CDC37, PARD3, PKP2, CHMP4B, PKP3, VAMP2, SIDT2, ASAP1, ATP1A1, ADD3, ARPP19, ANLNL1, ADD1, STIP1, SNX1, HSPH1, RAB11FIP1, RAB23, EPB41L2, FCHO2, EPB41L3, PACSIN2, CTNNA1, MYH11, SNX9, TPPP, PCDH1,…	106	12754	21650	1.40925	4.24235e-05	4.24244e-05	4.05123e-05
UP_KW_DOMAIN	KW-0728~SH3 domain	9	8.25688	1.99876e-07	DLG1, LASP1, YES1, ITSN1, PACSIN2, ASAP1, BAIAP2, SPTAN1, SH3GL1	61	137	13000	14.0002	2.59839e-06	1.2992e-06	1.19926e-06
UP_KW_LIGAND	KW-0446~Lipid-binding	11	10.0917	2.12875e-07	SNX3, SNX1, FABP5, PARD3, PACSIN2, PEBP1, ESYT2, ESYT1, MARK2, SH3GL1, EPN2	42	174	5845	8.79789	2.5545e-06	2.5545e-06	2.34163e-06
GOTERM_MF_DIRECT	GO:0031267~small GTPase binding	13	11.9266	2.45016e-07	ARHGAP1, CDC42BPB, CORO1C, EHD1, RAP1A, RAB11FIP1, DAAM1, ARHGDIA, DMXL2, PKN2, ATP7A, RAB7A, PICALM	107	303	17845	7.15539	5.95371e-05	2.97694e-05	2.64617e-05
GOTERM_CC_DIRECT	GO:0005856~cytoskeleton	14	12.844	5.59945e-07	SNAP25, STXBP1, CDC42BPB, BAIAP2, ADD3, ADD1, CORO1C, LASP1, EPB41L2, EPB41L3, PACSIN2, PKN2, TAGLN2, SPTAN1	107	433	19769	5.97367	0.000170209	1.30941e-05	9.90673e-06
GOTERM_BP_DIRECT	GO:0015031~protein transport	12	11.0092	8.43708e-07	EHD3, RAB11FIP1, STXBP1, ITSN1, CHMP2B, SCAMP1, SNAP29, YKT6, VAMP2, SNAP91, PPID, CLK2	105	307	19261	7.17022	0.000801202	0.000266893	0.000260425
GOTERM_CC_DIRECT	GO:0030136~clathrin-coated vesicle	7	6.42202	9.00561e-07	SNX3, FCHO2, SNX9, SCAMP1, VAMP2, SNAP91, PICALM	107	61	19769	21.2016	0.000273733	1.9555e-05	1.47949e-05
UP_KW_CELLULAR_COMPONENT	KW-0966~Cell projection	18	16.5138	9.58127e-07	ACTR3, ITSN1, ATP2B4, CDC42BPB, ATP1A1, BAIAP2, EHD1, SNX1, EHD3, BASP1, PALM, GNAS, PACSIN2, PKN2, ATP7A, SNAP29, MARK2, SH3GL1	82	756	14203	4.12398	2.4911e-05	8.30377e-06	6.38751e-06
GOTERM_CC_DIRECT	GO:0098794~postsynapse	11	10.0917	1.19142e-06	ACTR3, SNAP25, DNAJB1, LASP1, STXBP1, AP3D1, BAIAP2, SPTAN1, MARK2, SPTBN1, PICALM	107	256	19769	7.93878	0.000362125	2.4146e-05	1.82684e-05
UP_SEQ_FEATURE	DOMAIN:SH3	10	9.17431	1.21982e-06	DLG1, LASP1, YES1, ITSN1, PACSIN2, ASAP1, SNX9, BAIAP2, SPTAN1, SH3GL1	106	219	21650	9.32627	0.000432944	0.000216519	0.00020676
GOTERM_MF_DIRECT	GO:0051015~actin filament binding	11	10.0917	1.59188e-06	ACTR3, LASP1, CTNNA1, TAGLN2, MYH11, ADD3, ACTR3B, SPTAN1, ADD1, SPTBN1, CORO1C	107	239	17845	7.67587	0.000386753	0.000128942	0.000114615
GOTERM_MF_DIRECT	GO:0005484~SNAP receptor activity	6	5.50459	2.18966e-06	SNAP25, STX7, SNAP29, YKT6, VAMP2, VTI1B	107	36	17845	27.796	0.000531946	0.000133022	0.000118242
GOTERM_MF_DIRECT	GO:0035091~phosphatidylinositol binding	8	7.33945	2.82898e-06	SNX3, SNX1, PARD3, FCHO2, ESYT2, SNX9, ESYT1, C2CD2L	107	104	17845	12.8289	0.000687208	0.000137489	0.000122212
INTERPRO	IPR001452:Src homology-3 domain	10	9.17431	3.48555e-06	DLG1, LASP1, YES1, ITSN1, PACSIN2, ASAP1, SNX9, BAIAP2, SPTAN1, SH3GL1	106	211	18313	8.18787	0.000776976	0.000541694	0.000483395
UP_KW_CELLULAR_COMPONENT	KW-1003~Cell membrane	32	29.3578	3.87799e-06	SNAP25, RAB3D, ITSN1, ATP1A1, ADD3, ADD1, RAP1A, BASP1, PALM, PACSIN2, CTNNA1, ATP7A, SNAP29, MARK2, TUB, YES1, TRPV2, ATP2B4, CDC42BPB, SNAP91, EHD1, DLG1, EHD3, EHD4, DNAJC5, PARD3, GNAS, ESYT2, ESYT1, VAMP2, PICALM, SIDT2	82	2413	14203	2.29699	0.000100823	2.52069e-05	1.93899e-05
GOTERM_CC_DIRECT	GO:0031201~SNARE complex	6	5.50459	4.63825e-06	SNAP25, STX7, SNAP29, YKT6, VAMP2, VTI1B	107	46	19769	24.0987	0.00140904	8.81267e-05	6.66748e-05
INTERPRO	IPR027267:Arfaptin homology (AH) domain/BAR domain	7	6.42202	4.85824e-06	SNX1, FCHO2, PACSIN2, ASAP1, SNX9, BAIAP2, SH3GL1	106	76	18313	15.9125	0.0010828	0.000541694	0.000483395
GOTERM_CC_DIRECT	GO:0055038~recycling endosome membrane	7	6.42202	6.39292e-06	EHD1, EHD3, EHD4, PACSIN2, SCAMP1, VTI1B, RAB11B	107	85	19769	15.2153	0.00194157	0.000114321	8.64925e-05
GOTERM_MF_DIRECT	GO:0000149~SNARE binding	7	6.42202	6.41565e-06	SNAP25, STXBP1, STX7, VAMP2, SNAP91, VTI1B, PICALM	107	77	17845	15.1614	0.00155779	0.000249831	0.000222072
GOTERM_MF_DIRECT	GO:0008289~lipid binding	9	8.25688	7.19679e-06	SNAP25, FABP5, PACSIN2, PEBP1, ESYT1, VAMP2, MARK2, SH3GL1, EPN2	107	168	17845	8.93441	0.0017473	0.000249831	0.000222072
UP_KW_BIOLOGICAL_PROCESS	KW-0813~Transport	30	27.5229	7.2035e-06	STXBP1, RAB3D, ITSN1, ATP1A1, SNX3, LASP1, SNX1, RAB11FIP1, SNX9, ATP7A, SNAP29, YKT6, VTI1B, CAMLG, AP3D1, TRPV2, ATP2B4, SCAMP1, ARFGAP3, SNAP91, RAB11B, CLK2, EHD1, EHD3, FABP5, ESYT2, ESYT1, PPID, RAB7A, SIDT2	61	1743	7829	2.20902	0.00024489	0.00012246	0.000111654
SMART	SM00326:SH3	10	9.17431	8.99499e-06	DLG1, LASP1, YES1, ITSN1, PACSIN2, ASAP1, SNX9, BAIAP2, SPTAN1, SH3GL1	70	189	9386	7.09448	0.000539556	0.000539699	0.000503719
UP_KW_CELLULAR_COMPONENT	KW-0206~Cytoskeleton	17	15.5963	9.30126e-06	ACTR3, YES1, JUP, BAIAP2, ADD3, ADD1, LASP1, NUDCD2, PARD3, PACSIN2, PKN2, TPPP, SPTAN1, CC2D1A, MARK2, SPTBN1, HSPA1A	82	799	14203	3.68526	0.000241805	4.83665e-05	3.7205e-05
UP_KW_PTM	KW-0488~Methylation	19	17.4312	9.4448e-06	PDIA3, HSPA4, RAB3D, CDC42BPB, CRIP1, SNAP91, RAB11B, EPN2, SNX3, LASP1, RAP1A, PPME1, PALM, PKP2, TAGLN2, YKT6, VTI1B, RAB7A, HSPA1A	77	613	8139	3.27622	0.000151106	5.35205e-05	5.35205e-05
GOTERM_BP_DIRECT	GO:0006457~protein folding	8	7.33945	9.44818e-06	PDIA3, DNAJB1, HSPH1, NUDCD2, HSPA4, CDC37, PPID, HSPA1A	105	137	19261	10.7117	0.00893565	0.00224158	0.00218725
GOTERM_CC_DIRECT	GO:0098793~presynapse	10	9.17431	1.17846e-05	SNAP25, SNX1, RAP1A, STXBP1, DNAJC5, AP3D1, SNX9, BAIAP2, ARFGAP3, SH3GL1	107	262	19769	7.05179	0.00357612	0.000199028	0.000150581
UP_SEQ_FEATURE	COMPBIAS:Polar residues	54	49.5413	1.25603e-05	ITSN1, CTNND1, ALKBH3, LASP1, BASP1, ARHGDIA, PALM, AGFG2, SH3GL1, TPD52, STX7, ARFGAP3, EPN2, PARD3, PKP2, PKP3, ASAP1, ADD3, ANLNL1, ADD1, SNX1, HSPH1, RAB11FIP1, EPB41L2, FCHO2, EPB41L3, PACSIN2, MYH11, SNX9, PCDH1, MAP4K5, MARK2, SPTBN1, PAK4, TUB, YES1, HSPA4, PLEKHA2, AP3D1, TRPV2, CDC42BPB, BAIAP2, TPD52L2, SNAP91, CLK2, RAB11B, DLG1, DMXL2, GNAS, PKN2, ESYT2, ESYT1, CC2D1A, C2CD2L	106	6575	21650	1.67745	0.004449	0.0014863	0.00141931
UP_KW_CELLULAR_COMPONENT	KW-0968~Cytoplasmic vesicle	13	11.9266	1.33244e-05	ITSN1, RAB11B, SNX3, RAB11FIP1, DNAJC5, GNAS, PACSIN2, SNX9, SNAP29, YKT6, VAMP2, RAB7A, PICALM	82	470	14203	4.79084	0.000346376	5.77389e-05	4.44145e-05
UP_SEQ_FEATURE	DOMAIN:EH	4	3.66972	1.77803e-05	EHD1, EHD3, EHD4, ITSN1	106	11	21650	74.271	0.00629218	0.001578	0.00150688
GOTERM_CC_DIRECT	GO:0010008~endosome membrane	8	7.33945	2.02437e-05	EHD1, SNX3, SNX1, RAB23, AP3D1, ARHGAP1, CORO1C, RAB7A	107	155	19769	9.53585	0.00613524	0.000323899	0.000245055
INTERPRO	IPR000261:EPS15 homology (EH)	4	3.66972	2.92282e-05	EHD1, EHD3, EHD4, ITSN1	106	11	18313	62.8233	0.00649679	0.00217263	0.0019388
GOTERM_BP_DIRECT	GO:0030100~regulation of endocytosis	5	4.58716	3.69213e-05	EHD4, PACSIN2, SNAP91, PICALM, EPN2	105	35	19261	26.2054	0.0344678	0.00700085	0.00683117
GOTERM_BP_DIRECT	GO:0006897~endocytosis	8	7.33945	4.42625e-05	EHD1, EHD3, EHD4, ITSN1, SNX9, SCAMP1, PICALM, EPN2	105	174	19261	8.43394	0.0411784	0.00700085	0.00683117
UP_SEQ_FEATURE	COMPBIAS:Basic and acidic residues	45	41.2844	4.60748e-05	CCDC124, ITSN1, CTNND1, ARHGAP1, ASAP1, ATP1A1, ARPP19, ANLNL1, ADD1, STIP1, LASP1, RAB11FIP1, HSPH1, PPME1, BASP1, EPB41L2, PALM, EPB41L3, PACSIN2, CTNNA1, MYH11, TPPP, PCDH1, MAP4K5, SNAP29, SPTBN1, MARK2, SH3GL1, PAK4, PDIA3, HSPA4, PLEKHA2, AP3D1, ATP2B4, CDC42BPB, ARFGAP3, CLK2, DLG1, CDC37, PARD3, DMXL2, GNAS, CC2D1A, C2CD2L, UBE2M	106	5236	21650	1.75535	0.0162239	0.00327131	0.00312387
GOTERM_CC_DIRECT	GO:0031982~vesicle	8	7.33945	4.73719e-05	SNAP25, SNX1, STX7, CHMP4B, VAMP2, VTI1B, CORO1C, PICALM	107	177	19769	8.3506	0.0142982	0.000720052	0.000544776
GOTERM_MF_DIRECT	GO:0051087~chaperone binding	7	6.42202	5.20567e-05	STIP1, DNAJB1, CDC37, STUB1, ATP1A1, SUGT1, ATP7A	107	111	17845	10.5174	0.0125704	0.00150881	0.00134116
GOTERM_MF_DIRECT	GO:0019905~syntaxin binding	6	5.50459	5.58817e-05	SNAP25, STXBP1, STX7, SNAP29, SPTAN1, VAMP2	107	69	17845	14.5022	0.0134878	0.00150881	0.00134116
KEGG_PATHWAY	rno04130:SNARE interactions in vesicular transport	5	4.58716	5.903e-05	STX7, SNAP29, YKT6, VAMP2, VTI1B	60	34	9290	22.7696	0.007176	0.00360083	0.00345325
UP_KW_LIGAND	KW-0547~Nucleotide-binding	23	21.1009	5.93774e-05	ACTR3, YES1, HSPA4, RAB3D, ATP2B4, PEBP1, CDC42BPB, ATP1A1, RAB11B, EHD1, EHD3, EHD4, RAP1A, HSPH1, GNAS, MYH11, PKN2, ATP7A, MARK2, UBE2M, RAB7A, PAK4, HSPA1A	42	1440	5845	2.2228	0.000712296	0.000356265	0.000326576
SMART	SM00027:EH	4	3.66972	6.01525e-05	EHD1, EHD3, EHD4, ITSN1	70	11	9386	48.7584	0.00360275	0.00180458	0.00168427
GOTERM_BP_DIRECT	GO:0006906~vesicle fusion	5	4.58716	6.31213e-05	SNAP25, STX7, SNAP29, VAMP2, VTI1B	105	40	19261	22.9298	0.0582045	0.00855744	0.00835004
UP_SEQ_FEATURE	DOMAIN:C2	7	6.42202	7.03167e-05	RAB11FIP1, ITSN1, PKN2, ESYT2, ESYT1, CC2D1A, C2CD2L	106	143	21650	9.99802	0.0246543	0.0041604	0.00397289
UP_KW_MOLECULAR_FUNCTION	KW-0112~Calmodulin-binding	6	5.50459	7.94227e-05	BASP1, ATP2B4, MYH11, ADD3, SPTAN1, ADD1	41	117	10401	13.0094	0.00245917	0.0024621	0.0024621
GOTERM_CC_DIRECT	GO:0020018~ciliary pocket membrane	3	2.75229	8.51418e-05	EHD1, EHD3, SNAP29	107	3	19769	184.757	0.0255521	0.00123253	0.000932506
GOTERM_CC_DIRECT	GO:0031901~early endosome membrane	7	6.42202	0.000103931	EHD1, SNX3, SNX1, STX7, ATP7A, SH3GL1, VTI1B	107	139	19769	9.30431	0.0311028	0.00143614	0.00108656
GOTERM_CC_DIRECT	GO:0016328~lateral plasma membrane	6	5.50459	0.000117013	DLG1, JUP, ATP1A1, SPTAN1, MARK2, CORO1C	107	89	19769	12.4555	0.0349489	0.00154661	0.00117013
GOTERM_CC_DIRECT	GO:0099092~postsynaptic density, intracellular component	5	4.58716	0.000126715	DLG1, SNX1, CTNND1, BAIAP2, SH3GL1	107	48	19769	19.2455	0.0377913	0.00159421	0.00120615
GOTERM_CC_DIRECT	GO:0030672~synaptic vesicle membrane	7	6.42202	0.000131103	DLG1, DNAJC5, STX7, SCAMP1, VAMP2, RAB7A, RAB11B	107	145	19769	8.9193	0.039074	0.00159421	0.00120615
INTERPRO	IPR000008:C2 calcium-dependent membrane targeting	7	6.42202	0.000149155	RAB11FIP1, ITSN1, PKN2, ESYT2, ESYT1, CC2D1A, C2CD2L	106	139	18313	8.70035	0.0327169	0.00831541	0.00742048
UP_KW_CELLULAR_COMPONENT	KW-0965~Cell junction	9	8.25688	0.000164836	DLG1, RAP1A, JUP, PARD3, PKP2, CTNNA1, PKN2, CDC42BPB, SH3GL1	82	274	14203	5.68929	0.00427691	0.000612247	0.00047096
GOTERM_BP_DIRECT	GO:0002159~desmosome assembly	3	2.75229	0.000172034	JUP, PKP2, PKP3	105	4	19261	137.579	0.150788	0.0204076	0.019913
GOTERM_CC_DIRECT	GO:0005769~early endosome	9	8.25688	0.000177592	EHD1, SNX3, SNX1, EHD3, RAP1A, EHD4, STX7, PACSIN2, PICALM	107	292	19769	5.69457	0.0525611	0.00207646	0.00157101
GOTERM_CC_DIRECT	GO:0005912~adherens junction	7	6.42202	0.000195342	JUP, PARD3, CTNND1, PKP2, CTNNA1, PKP3, ADD1	107	156	19769	8.29038	0.0576605	0.0021994	0.00166402
UP_SEQ_FEATURE	DOMAIN:T-SNARE coiled-coil homology	4	3.66972	0.000235896	SNAP25, STX7, SNAP29, VTI1B	106	25	21650	32.6792	0.0803416	0.0119633	0.0114241
GOTERM_CC_DIRECT	GO:0043025~neuronal cell body	13	11.9266	0.00023646	SNAP25, ITSN1, PEBP1, BAIAP2, SNAP91, DNAJB1, DLG1, PARD3, GNAS, ATP7A, YKT6, VTI1B, PICALM	107	666	19769	3.60637	0.0693689	0.00256728	0.00194235
GOTERM_BP_DIRECT	GO:0048488~synaptic vesicle endocytosis	5	4.58716	0.000254292	ITSN1, FCHO2, VAMP2, SNAP91, PICALM	105	57	19261	16.0911	0.214636	0.0245879	0.023992
GOTERM_BP_DIRECT	GO:0006887~exocytosis	6	5.50459	0.000274067	SNAP25, STXBP1, ITSN1, SCAMP1, SNAP29, RAB11B	105	106	19261	10.3833	0.229257	0.0245879	0.023992
GOTERM_MF_DIRECT	GO:0051879~Hsp90 protein binding	5	4.58716	0.000275326	STIP1, CDC37, ARHGDIA, STUB1, PPID	107	53	17845	15.7336	0.0647239	0.00669043	0.00594705
GOTERM_BP_DIRECT	GO:1900242~regulation of synaptic vesicle endocytosis	4	3.66972	0.000285002	SNX9, SNAP91, SH3GL1, PICALM	105	24	19261	30.573	0.237224	0.0245879	0.023992
INTERPRO	IPR000727:Target SNARE coiled-coil domain	4	3.66972	0.000298392	SNAP25, STX7, SNAP29, VTI1B	106	23	18313	30.0459	0.0643852	0.0133083	0.011876
KEGG_PATHWAY	rno04520:Adherens junction	6	5.50459	0.000309917	YES1, RAP1A, PARD3, CTNND1, CTNNA1, BAIAP2	60	94	9290	9.88298	0.0371097	0.0126033	0.0120868
GOTERM_CC_DIRECT	GO:0045202~synapse	14	12.844	0.000337527	TPD52, SNAP25, ITSN1, CTNND1, ASAP1, SCAMP1, ARFGAP3, ADD1, DLG1, FABP5, ARHGDIA, VAMP2, SH3GL1, PICALM	107	797	19769	3.24542	0.0975351	0.00353821	0.00267694
GOTERM_CC_DIRECT	GO:0005905~clathrin-coated pit	5	4.58716	0.000364728	ITSN1, FCHO2, SNX9, SNAP91, PICALM	107	63	19769	14.6633	0.10497	0.00369591	0.00279625
SMART	SM00397:t_SNARE	4	3.66972	0.00039634	SNAP25, STX7, SNAP29, VTI1B	70	20	9386	26.8171	0.0235045	0.0079268	0.00739834
GOTERM_BP_DIRECT	GO:0032456~endocytic recycling	5	4.58716	0.000421683	EHD1, SNX3, EHD3, EHD4, RAB11B	105	65	19261	14.1106	0.330138	0.0333481	0.0325399
GOTERM_BP_DIRECT	GO:0016079~synaptic vesicle exocytosis	4	3.66972	0.000615816	SNAP25, RAP1A, STX7, VAMP2	105	31	19261	23.6694	0.443009	0.0449546	0.0438651
UP_KW_BIOLOGICAL_PROCESS	KW-0254~Endocytosis	6	5.50459	0.000626901	ITSN1, FCHO2, PACSIN2, SH3GL1, PICALM, EPN2	61	91	7829	8.46226	0.0210956	0.00588593	0.00536659
GOTERM_CC_DIRECT	GO:0030139~endocytic vesicle	5	4.58716	0.000639671	EHD1, EHD3, EHD4, STX7, ITSN1	107	73	19769	12.6546	0.176772	0.0062729	0.00474594
KEGG_PATHWAY	rno04530:Tight junction	7	6.42202	0.00067285	ACTR3, DLG1, RAP1A, HSPA4, PARD3, MYH11, ACTR3B	60	169	9290	6.41321	0.0788343	0.0205219	0.0196809
UP_KW_BIOLOGICAL_PROCESS	KW-0970~Cilium biogenesis/degradation	6	5.50459	0.000692463	ACTR3, EHD1, EHD3, PKN2, ASAP1, SNAP29	61	93	7829	8.28027	0.0232767	0.00588593	0.00536659
GOTERM_BP_DIRECT	GO:0016192~vesicle-mediated transport	7	6.42202	0.000778833	CAMLG, STXBP1, STX7, VAMP2, VTI1B, HSPA1A, PICALM	105	201	19261	6.38839	0.522972	0.0527937	0.0515142
GOTERM_CC_DIRECT	GO:0043231~intracellular membrane-bounded organelle	16	14.6789	0.000817731	ATP2B4, ZWINT, EPN2, EHD1, SNX1, EHD3, EHD4, RAB11FIP1, DNAJC5, PACSIN2, CTNNA1, PCDH1, SPTAN1, VAMP2, VTI1B, PICALM	107	1107	19769	2.67038	0.22018	0.00756604	0.00572431
UP_SEQ_FEATURE	DOMAIN:ENTH	3	2.75229	0.000820317	SNAP91, PICALM, EPN2	106	9	21650	68.0818	0.252732	0.0364016	0.0347609
GOTERM_CC_DIRECT	GO:0031234~extrinsic component of cytoplasmic side of plasma membrane	5	4.58716	0.000821314	SNAP25, YES1, ESYT2, SNX9, ESYT1	107	78	19769	11.8434	0.221029	0.00756604	0.00572431
GOTERM_BP_DIRECT	GO:0006886~intracellular protein transport	8	7.33945	0.000884291	EHD1, SNX1, STXBP1, RAB23, STX7, AP3D1, SNX9, VTI1B	105	284	19261	5.16727	0.568483	0.0551773	0.05384
GOTERM_BP_DIRECT	GO:0050821~protein stabilization	7	6.42202	0.00093028	CAMLG, CDC37, STXBP1, CTNND1, STUB1, SUGT1, HSPA1A	105	208	19261	6.1734	0.586946	0.0551773	0.05384
GOTERM_CC_DIRECT	GO:0043005~neuron projection	11	10.0917	0.000941106	SNAP25, DLG1, RAP1A, ATP2B4, PEBP1, BAIAP2, ATP7A, VAMP2, SNAP91, ZWINT, PICALM	107	567	19769	3.58435	0.248911	0.0084146	0.00636631
GOTERM_MF_DIRECT	GO:0005524~ATP binding	20	18.3486	0.000950505	ACTR3, YES1, HSPA4, ATP2B4, PEBP1, CDC42BPB, ATP1A1, CLK2, EHD1, EHD3, EHD4, HSPH1, MYH11, PKN2, ATP7A, MAP4K5, MARK2, UBE2M, PAK4, HSPA1A	107	1466	17845	2.27525	0.206326	0.0209975	0.0186645
UP_KW_MOLECULAR_FUNCTION	KW-0009~Actin-binding	6	5.50459	0.000995537	ACTR3, LASP1, MYH11, ADD3, SPTAN1, ADD1	41	202	10401	7.53514	0.0304052	0.0154308	0.0154308
GOTERM_CC_DIRECT	GO:0055037~recycling endosome	6	5.50459	0.00100962	RAB11FIP1, STX7, ITSN1, GNAS, VTI1B, RAB11B	107	142	19769	7.80663	0.264408	0.00855754	0.00647446
GOTERM_CC_DIRECT	GO:0045335~phagocytic vesicle	5	4.58716	0.00103664	RAP1A, STXBP1, RAB23, RAB7A, RAB11B	107	83	19769	11.1299	0.270431	0.00855754	0.00647446
GOTERM_BP_DIRECT	GO:0061025~membrane fusion	4	3.66972	0.00103979	SNAP25, STX7, YKT6, VAMP2	105	37	19261	19.8311	0.627795	0.0580445	0.0566377
GOTERM_CC_DIRECT	GO:0043197~dendritic spine	7	6.42202	0.00104154	DNAJB1, SNX1, ITSN1, CTNND1, ASAP1, BAIAP2, ADD1	107	214	19769	6.04345	0.271519	0.00855754	0.00647446
GOTERM_MF_DIRECT	GO:0005516~calmodulin binding	7	6.42202	0.00108781	BASP1, ATP2B4, MYH11, ADD3, SPTAN1, VAMP2, ADD1	107	195	17845	5.98682	0.232396	0.0220281	0.0195806
GOTERM_CC_DIRECT	GO:0032991~macromolecular complex	14	12.844	0.0011476	PLEKHA2, STXBP1, ATP2B4, ATP1A1, STIP1, SNX1, HSPH1, CDC37, PARD3, PKN2, SUGT1, SPTAN1, SPTBN1, HSPA1A	107	909	19769	2.84554	0.294658	0.00918083	0.00694602
UP_KW_CELLULAR_COMPONENT	KW-0168~Coated pit	4	3.66972	0.00120737	ITSN1, FCHO2, SNAP91, PICALM	82	37	14203	18.7251	0.0309225	0.00392397	0.00301844
GOTERM_CC_DIRECT	GO:0098685~Schaffer collateral - CA1 synapse	6	5.50459	0.00125113	ARHGDIA, CTNND1, BAIAP2, SNAP91, SH3GL1, PICALM	107	149	19769	7.43988	0.316536	0.00975238	0.00737844
GOTERM_BP_DIRECT	GO:0033572~transferrin transport	3	2.75229	0.00126321	SNX3, ARHGAP1, RAB11B	105	10	19261	55.0314	0.69905	0.0664619	0.0648511
GOTERM_BP_DIRECT	GO:0060271~cilium assembly	7	6.42202	0.00133064	ACTR3, EHD1, EHD3, EHD4, RAB23, ASAP1, SNAP29	105	223	19261	5.75815	0.717746	0.0664619	0.0648511
INTERPRO	IPR013809:Epsin-like, N-terminal	3	2.75229	0.00142202	SNAP91, PICALM, EPN2	106	10	18313	51.8292	0.271914	0.0528518	0.0471637
UP_KW_LIGAND	KW-0067~ATP-binding	18	16.5138	0.00143564	ACTR3, YES1, HSPA4, ATP2B4, PEBP1, CDC42BPB, ATP1A1, EHD1, EHD3, EHD4, HSPH1, MYH11, PKN2, ATP7A, MARK2, UBE2M, PAK4, HSPA1A	42	1177	5845	2.12829	0.0170922	0.00574254	0.005264
GOTERM_CC_DIRECT	GO:0016600~flotillin complex	3	2.75229	0.00151774	CTNND1, CTNNA1, CORO1C	107	11	19769	50.3883	0.369817	0.0115349	0.00872703
GOTERM_BP_DIRECT	GO:0098911~regulation of ventricular cardiac muscle cell action potential	3	2.75229	0.00153849	DLG1, JUP, PKP2	105	11	19261	50.0286	0.768388	0.0730015	0.0712322
GOTERM_CC_DIRECT	GO:0042470~melanosome	5	4.58716	0.00164462	PDIA3, DNAJC5, TRPV2, MYH11, ATP1A1	107	94	19769	9.8275	0.393698	0.0121943	0.00922594
GOTERM_CC_DIRECT	GO:0032588~trans-Golgi network membrane	4	3.66972	0.0018052	GNAS, ASAP1, SCAMP1, ATP7A	107	45	19769	16.4228	0.422633	0.0128543	0.00972528
GOTERM_CC_DIRECT	GO:0016020~membrane	32	29.3578	0.0018182	SNAP25, CTNND1, ATP1A1, ADD3, ADD1, TMEM263, SNX1, RAB11FIP1, RAP1A, ARHGDIA, PALM, ATP7A, YKT6, SPTAN1, SPTBN1, MARK2, SH3GL1, VTI1B, PLEKHA2, STX7, ATP2B4, CDC42BPB, SCAMP1, BAIAP2, SNAP91, DNAJC5, GNAS, CHMP4B, VAMP2, C2CD2L, PICALM, SIDT2	107	3445	19769	1.71618	0.424915	0.0128543	0.00972528
GOTERM_MF_DIRECT	GO:0005525~GTP binding	9	8.25688	0.00183827	EHD1, EHD3, RAP1A, EHD4, RAB3D, RAB23, GNAS, RAB7A, RAB11B	107	377	17845	3.98138	0.360527	0.0343616	0.0305436
SMART	SM00273:ENTH	3	2.75229	0.00185466	SNAP91, PICALM, EPN2	70	9	9386	44.6952	0.105404	0.0246011	0.022961
GOTERM_CC_DIRECT	GO:0000421~autophagosome membrane	4	3.66972	0.00192367	CHMP2B, CHMP4B, SNAP29, RAB7A	107	46	19769	16.0658	0.443094	0.0132908	0.0100555
GOTERM_MF_DIRECT	GO:0005546~phosphatidylinositol-4,5-bisphosphate binding	5	4.58716	0.00203121	PARD3, FCHO2, ASAP1, SNAP91, PICALM	107	90	17845	9.26532	0.389872	0.035256	0.0313387
UP_SEQ_FEATURE	DOMAIN:Dynamin-type G	3	2.75229	0.00204101	EHD1, EHD3, EHD4	106	14	21650	43.7668	0.51582	0.0805064	0.0768779
INTERPRO	IPR000225:Armadillo	4	3.66972	0.00204494	JUP, CTNND1, PKP2, PKP3	106	44	18313	15.7058	0.366495	0.0651459	0.0581347
SMART	SM00239:C2	6	5.50459	0.00205009	RAB11FIP1, ITSN1, PKN2, ESYT2, ESYT1, CC2D1A	70	123	9386	6.54077	0.115853	0.0246011	0.022961
GOTERM_CC_DIRECT	GO:0032437~cuticular plate	3	2.75229	0.00213742	SNX9, SPTAN1, SPTBN1	107	13	19769	42.6362	0.478201	0.0144395	0.0109246
GOTERM_BP_DIRECT	GO:0001881~receptor recycling	3	2.75229	0.00216654	EHD3, CAMLG, RAB11B	105	13	19261	42.3319	0.872603	0.0934567	0.0911917
GOTERM_BP_DIRECT	GO:1900244~positive regulation of synaptic vesicle endocytosis	3	2.75229	0.00216654	SNAP91, SH3GL1, PICALM	105	13	19261	42.3319	0.872603	0.0934567	0.0911917
GOTERM_MF_DIRECT	GO:0045294~alpha-catenin binding	3	2.75229	0.00221899	JUP, PKP2, PKP3	107	12	17845	41.6939	0.417144	0.0359477	0.0319535
GOTERM_CC_DIRECT	GO:0005794~Golgi apparatus	15	13.7615	0.00227219	YES1, PEBP1, ATP1A1, BAIAP2, ARFGAP3, RAB11B, DLG1, SNX1, DNAJC5, TPPP, ATP7A, YKT6, VTI1B, RAB7A, PICALM	107	1103	19769	2.51256	0.499192	0.0150162	0.011361
UP_SEQ_FEATURE	LIPID:S-geranylgeranyl cysteine	4	3.66972	0.00242154	RAP1A, RAB3D, RAB7A, RAB11B	106	55	21650	14.8542	0.57713	0.0859648	0.0820903
GOTERM_MF_DIRECT	GO:0019901~protein kinase binding	11	10.0917	0.00251869	DLG1, JUP, PPME1, CDC37, ARHGDIA, STXBP1, CTNND1, ATP2B4, PEBP1, ATP1A1, SNAP91	107	585	17845	3.13595	0.458176	0.0382526	0.0340023
KEGG_PATHWAY	rno04962:Vasopressin-regulated water reabsorption	4	3.66972	0.00267866	ARHGDIA, GNAS, VAMP2, RAB11B	60	44	9290	14.0758	0.279085	0.0653592	0.0626806
UP_SEQ_FEATURE	MOTIF:Effector region	4	3.66972	0.00281831	RAP1A, RAB3D, RAB7A, RAB11B	106	58	21650	14.0859	0.632823	0.0909545	0.0868552
GOTERM_BP_DIRECT	GO:0035493~SNARE complex assembly	3	2.75229	0.00289603	SNAP25, STXBP1, VAMP2	105	15	19261	36.6876	0.936405	0.119493	0.116597
GOTERM_CC_DIRECT	GO:0009898~cytoplasmic side of plasma membrane	5	4.58716	0.00301348	DLG1, JUP, PALM, CHMP4B, ESYT2	107	111	19769	8.32239	0.600476	0.0194914	0.0147468
GOTERM_MF_DIRECT	GO:0005545~1-phosphatidylinositol binding	3	2.75229	0.0030359	SNX9, SNAP91, PICALM	107	14	17845	35.7377	0.522335	0.0433955	0.0385738
INTERPRO	IPR013126:Heat shock protein 70 family	3	2.75229	0.00325657	HSPH1, HSPA4, HSPA1A	106	15	18313	34.5528	0.516836	0.0806905	0.0720063
INTERPRO	IPR018181:Heat shock protein 70, conserved site	3	2.75229	0.00325657	HSPH1, HSPA4, HSPA1A	106	15	18313	34.5528	0.516836	0.0806905	0.0720063
GOTERM_BP_DIRECT	GO:0000281~mitotic cytokinesis	4	3.66972	0.0032726	CHMP4B, SNX9, ANLNL1, SPTBN1	105	55	19261	13.341	0.95558	0.12894	0.125815
GOTERM_MF_DIRECT	GO:0044325~ion channel binding	6	5.50459	0.00328666	SNAP25, DLG1, YES1, PKP2, VAMP2, SH3GL1	107	168	17845	5.95628	0.55066	0.04437	0.03944
SMART	SM00185:ARM	4	3.66972	0.00331925	JUP, CTNND1, PKP2, PKP3	70	41	9386	13.0815	0.180848	0.0331925	0.0309796
GOTERM_BP_DIRECT	GO:0030838~positive regulation of actin filament polymerization	4	3.66972	0.0034444	ACTR3, DLG1, SNX9, BAIAP2	105	56	19261	13.1027	0.96229	0.12894	0.125815
UP_KW_PTM	KW-0636~Prenylation	6	5.50459	0.00355089	RAP1A, RAB3D, PALM, YKT6, RAB7A, RAB11B	77	110	8139	5.76553	0.055326	0.0150913	0.0150913
GOTERM_CC_DIRECT	GO:0005938~cell cortex	6	5.50459	0.0036031	SNAP25, LASP1, EPB41L2, PARD3, ADD3, SPTAN1	107	190	19769	5.83443	0.666235	0.0228196	0.0172648
UP_KW_CELLULAR_COMPONENT	KW-0770~Synapse	9	8.25688	0.00364635	SNAP25, DLG1, FABP5, ITSN1, PALM, GNAS, ATP7A, VAMP2, RAB11B	82	442	14203	3.52685	0.0906073	0.0105339	0.00810299
GOTERM_BP_DIRECT	GO:0006900~membrane budding	3	2.75229	0.00372476	CHMP4B, SNAP91, PICALM	105	17	19261	32.3714	0.971135	0.12894	0.125815
GOTERM_BP_DIRECT	GO:0098609~cell-cell adhesion	6	5.50459	0.0037901	DLG1, JUP, CTNND1, PKP2, CTNNA1, PKP3	105	191	19261	5.76245	0.972879	0.12894	0.125815
GOTERM_BP_DIRECT	GO:1903078~positive regulation of protein localization to plasma membrane	4	3.66972	0.00380434	ACTR3, DLG1, ATP2B4, SPTBN1	105	58	19261	12.6509	0.973244	0.12894	0.125815
GOTERM_CC_DIRECT	GO:0033270~paranode region of axon	3	2.75229	0.00412	DLG1, EPB41L3, SPTAN1	107	18	19769	30.7928	0.714944	0.0255608	0.0193388
KEGG_PATHWAY	rno04141:Protein processing in endoplasmic reticulum	6	5.50459	0.0041501	PDIA3, DNAJB1, HSPH1, DNAJC5, STUB1, HSPA1A	60	168	9290	5.52976	0.397921	0.0758875	0.0727774
UP_SEQ_FEATURE	ACT_SITE:4-aspartylphosphate intermediate	3	2.75229	0.0041814	ATP2B4, ATP1A1, ATP7A	106	20	21650	30.6368	0.774066	0.1237	0.118125
GOTERM_CC_DIRECT	GO:0014704~intercalated disc	4	3.66972	0.0043035	JUP, PKP2, CTNNA1, ATP1A1	107	61	19769	12.1152	0.730473	0.0261653	0.0197961
KEGG_PATHWAY	rno04972:Pancreatic secretion	5	4.58716	0.0043542	RAP1A, RAB3D, GNAS, ATP2B4, ATP1A1	60	105	9290	7.37302	0.41279	0.0758875	0.0727774
GOTERM_MF_DIRECT	GO:0019904~protein domain specific binding	8	7.33945	0.00488143	SNAP25, BASP1, STXBP1, CHMP2B, CTNND1, GNAS, ATP1A1, SCAMP1	107	350	17845	3.81202	0.695503	0.0624309	0.0554942
GOTERM_CC_DIRECT	GO:0030904~retromer complex	3	2.75229	0.00508075	SNX3, SNX1, RAB7A	107	20	19769	27.7136	0.787431	0.0294993	0.0223185
GOTERM_CC_DIRECT	GO:0098993~anchored component of synaptic vesicle membrane	3	2.75229	0.00508075	DNAJC5, RAB7A, RAB11B	107	20	19769	27.7136	0.787431	0.0294993	0.0223185
GOTERM_BP_DIRECT	GO:0051402~neuron apoptotic process	5	4.58716	0.00512887	HSPA4, STXBP1, DNAJC5, ITSN1, ATP7A	105	128	19261	7.16555	0.992441	0.162884	0.158937
GOTERM_CC_DIRECT	GO:0048787~presynaptic active zone membrane	4	3.66972	0.00514296	SNAP25, STXBP1, ATP2B4, SNAP91	107	65	19769	11.3697	0.791433	0.0294993	0.0223185
GOTERM_BP_DIRECT	GO:0048268~clathrin coat assembly	3	2.75229	0.00514914	FCHO2, SNAP91, PICALM	105	20	19261	27.5157	0.992585	0.162884	0.158937
GOTERM_MF_DIRECT	GO:0019903~protein phosphatase binding	5	4.58716	0.00521731	SNX3, JUP, PPME1, PARD3, CTNND1	107	117	17845	7.12717	0.719484	0.0633903	0.056347
GOTERM_BP_DIRECT	GO:0007010~cytoskeleton organization	5	4.58716	0.00556435	PALM, PACSIN2, CDC42BPB, ADD3, ADD1	105	131	19261	7.00145	0.995013	0.170341	0.166213
INTERPRO	IPR001806:Small GTPase superfamily	5	4.58716	0.00581829	RAP1A, RAB3D, RAB23, RAB7A, RAB11B	106	125	18313	6.91057	0.727814	0.129748	0.115784
UP_SEQ_FEATURE	DOMAIN:Arf-GAP	3	2.75229	0.00599788	ASAP1, ARFGAP3, AGFG2	106	24	21650	25.5307	0.881833	0.153808	0.146876
GOTERM_BP_DIRECT	GO:0016082~synaptic vesicle priming	3	2.75229	0.00621647	SNAP25, STXBP1, SNAP29	105	22	19261	25.0143	0.997326	0.184357	0.179889
GOTERM_CC_DIRECT	GO:0000776~kinetochore	5	4.58716	0.00635742	NUDCD2, CHMP2B, CHMP4B, SUGT1, ZWINT	107	137	19769	6.74296	0.856127	0.0357899	0.0270779
UP_SEQ_FEATURE	REGION:G2 motif	3	2.75229	0.00649892	EHD1, EHD3, GNAS	106	25	21650	24.5094	0.901199	0.153808	0.146876
UP_SEQ_FEATURE	REGION:G5 motif	3	2.75229	0.00649892	EHD1, EHD3, GNAS	106	25	21650	24.5094	0.901199	0.153808	0.146876
GOTERM_MF_DIRECT	GO:0030544~Hsp70 protein binding	4	3.66972	0.00652729	STIP1, DNAJB1, STUB1, PPID	107	64	17845	10.4235	0.796345	0.0734594	0.0652973
GOTERM_CC_DIRECT	GO:0030057~desmosome	3	2.75229	0.00669503	JUP, PKP2, PKP3	107	23	19769	24.0987	0.870248	0.0370053	0.0279974
GOTERM_BP_DIRECT	GO:0045055~regulated exocytosis	3	2.75229	0.00678467	RAB11FIP1, VAMP2, RAB11B	105	23	19261	23.9267	0.998447	0.189372	0.184782
GOTERM_BP_DIRECT	GO:1901673~regulation of mitotic spindle assembly	3	2.75229	0.00678467	CHMP2B, CHMP4B, HSPA1A	105	23	19261	23.9267	0.998447	0.189372	0.184782
GOTERM_MF_DIRECT	GO:0060090~binding, bridging	6	5.50459	0.00683985	DLG1, STXBP1, ITSN1, PKP2, VAMP2, SNAP91	107	200	17845	5.00327	0.811337	0.0734594	0.0652973
GOTERM_MF_DIRECT	GO:0047485~protein N-terminus binding	5	4.58716	0.00695295	SNAP25, STXBP1, MARK2, ZWINT, HSPA1A	107	127	17845	6.56597	0.816487	0.0734594	0.0652973
GOTERM_BP_DIRECT	GO:0045197~establishment or maintenance of epithelial cell apical/basal polarity	3	2.75229	0.00737555	DLG1, PARD3, MARK2	105	24	19261	22.9298	0.999117	0.199983	0.195136
GOTERM_MF_DIRECT	GO:0005200~structural constituent of cytoskeleton	4	3.66972	0.0074095	ACTR3, ADD3, ADD1, SPTBN1	107	67	17845	9.95676	0.835889	0.0750212	0.0666855
INTERPRO	IPR001164:Arf GTPase activating protein	3	2.75229	0.00761607	ASAP1, ARFGAP3, AGFG2	106	23	18313	22.5345	0.818207	0.154399	0.137782
GOTERM_MF_DIRECT	GO:0045296~cadherin binding	4	3.66972	0.00771847	JUP, CTNND1, CTNNA1, PKP3	107	68	17845	9.81034	0.847846	0.0750235	0.0666876
GOTERM_CC_DIRECT	GO:0045121~membrane raft	7	6.42202	0.00814341	SNAP25, DLG1, GNAS, ATP2B4, ATP1A1, ATP7A, HSPA1A	107	325	19769	3.97938	0.916735	0.0442071	0.0334462
UP_SEQ_FEATURE	DOMAIN:PH	6	5.50459	0.00849814	PLEKHA2, ITSN1, ASAP1, CDC42BPB, ANLNL1, SPTBN1	106	258	21650	4.74989	0.951671	0.188552	0.180054
GOTERM_BP_DIRECT	GO:0008360~regulation of cell shape	5	4.58716	0.00850281	DLG1, ARHGDIA, PALM, EPB41L3, BAIAP2	105	148	19261	6.19723	0.9997	0.224144	0.218711
GOTERM_CC_DIRECT	GO:0101031~chaperone complex	3	2.75229	0.00851096	STIP1, CDC37, STUB1	107	26	19769	21.3181	0.925608	0.0446543	0.0337845
GOTERM_CC_DIRECT	GO:0031252~cell leading edge	4	3.66972	0.00851956	ACTR3, ARHGAP1, CDC42BPB, ATP7A	107	78	19769	9.47472	0.925804	0.0446543	0.0337845
GOTERM_BP_DIRECT	GO:0042147~retrograde transport, endosome to Golgi	4	3.66972	0.00898663	SNX1, YKT6, VTI1B, RAB7A	105	79	19261	9.288	0.999811	0.227845	0.222323
GOTERM_BP_DIRECT	GO:0030036~actin cytoskeleton organization	6	5.50459	0.00912341	DAAM1, PACSIN2, CDC42BPB, SPTAN1, SPTBN1, CORO1C	105	236	19261	4.66368	0.999835	0.227845	0.222323
GOTERM_CC_DIRECT	GO:0016327~apicolateral plasma membrane	3	2.75229	0.00915991	JUP, PALM, CTNND1	107	27	19769	20.5286	0.939034	0.0471968	0.0357081
GOTERM_MF_DIRECT	GO:0017075~syntaxin-1 binding	3	2.75229	0.00959203	SNAP25, STXBP1, VAMP2	107	25	17845	20.0131	0.903876	0.0876006	0.0778672
UP_SEQ_FEATURE	SITE:(Microbial infection) Cleavage; by C.botulinum neurotoxin type X (BoNT/X)	2	1.83486	0.00967647	YKT6, VAMP2	106	2	21650	204.245	0.968314	0.202067	0.19296
UP_KW_BIOLOGICAL_PROCESS	KW-0132~Cell division	7	6.42202	0.00979384	CDC37, PARD3, PKN2, SNX9, TPPP, ARPP19, ZWINT	61	240	7829	3.74337	0.284399	0.0665981	0.0607218
GOTERM_MF_DIRECT	GO:0042802~identical protein binding	21	19.2661	0.00995455	TPD52, PDIA3, STXBP1, TRPV2, BAIAP2, CLK2, EHD1, SNX1, DAAM1, FABP5, PARD3, FCHO2, PACSIN2, CTNNA1, CHMP4B, ESYT2, SNX9, ESYT1, VAMP2, SH3GL1, PICALM	107	1944	17845	1.80159	0.912058	0.0876006	0.0778672
GOTERM_BP_DIRECT	GO:0072583~clathrin-dependent endocytosis	3	2.75229	0.00996074	FCHO2, SNAP91, PICALM	105	28	19261	19.6541	0.999926	0.242378	0.236504
GOTERM_MF_DIRECT	GO:0050839~cell adhesion molecule binding	4	3.66972	0.0100939	CAMLG, JUP, CTNND1, PKP3	107	75	17845	8.8947	0.915015	0.0876006	0.0778672
GOTERM_CC_DIRECT	GO:0016342~catenin complex	3	2.75229	0.0105218	JUP, CTNND1, CTNNA1	107	29	19769	19.1128	0.959868	0.0533104	0.0403335
GOTERM_MF_DIRECT	GO:0003924~GTPase activity	7	6.42202	0.0106396	RAP1A, RAB3D, RAB23, GNAS, TPPP, RAB7A, RAB11B	107	311	17845	3.75379	0.925673	0.0891529	0.079247
GOTERM_BP_DIRECT	GO:0006904~vesicle docking involved in exocytosis	3	2.75229	0.0106612	STXBP1, RAB3D, YKT6	105	29	19261	18.9764	0.999962	0.246768	0.240787
GOTERM_BP_DIRECT	GO:0030866~cortical actin cytoskeleton organization	3	2.75229	0.0106612	DLG1, EPB41L2, EPB41L3	105	29	19261	18.9764	0.999962	0.246768	0.240787
INTERPRO	IPR011989:Armadillo-like helical	6	5.50459	0.0108379	DAAM1, JUP, CTNND1, PKP2, AP3D1, PKP3	106	232	18313	4.46804	0.911968	0.169996	0.1517
UP_SEQ_FEATURE	REPEAT:ARM	3	2.75229	0.0111538	JUP, CTNND1, PKP3	106	33	21650	18.5678	0.981349	0.212738	0.20315
INTERPRO	IPR008942:ENTH/VHS	3	2.75229	0.0111693	SNAP91, PICALM, EPN2	106	28	18313	18.5104	0.918305	0.169996	0.1517
INTERPRO	IPR005225:Small GTP-binding protein domain	5	4.58716	0.0114158	RAP1A, RAB3D, RAB23, RAB7A, RAB11B	106	152	18313	5.68303	0.922724	0.169996	0.1517
INTERPRO	IPR014712:Clathrin adaptor, phosphoinositide-binding, GAT-like	2	1.83486	0.0114347	SNAP91, PICALM	106	2	18313	172.764	0.923052	0.169996	0.1517
GOTERM_CC_DIRECT	GO:0005770~late endosome	5	4.58716	0.0115479	RAP1A, STX7, CHMP2B, ATP7A, RAB7A	107	163	19769	5.66739	0.970724	0.0575501	0.0435412
GOTERM_MF_DIRECT	GO:0031072~heat shock protein binding	4	3.66972	0.012023	CDC37, STUB1, PPID, HSPA1A	107	80	17845	8.33879	0.947097	0.0973863	0.0865656
GOTERM_CC_DIRECT	GO:0015629~actin cytoskeleton	6	5.50459	0.01212	SNAP25, JUP, CTNNA1, TAGLN2, BAIAP2, CORO1C	107	255	19769	4.34722	0.975448	0.0594269	0.0449612
SMART	SM00105:ArfGap	3	2.75229	0.0121977	ASAP1, ARFGAP3, AGFG2	70	23	9386	17.4894	0.521147	0.104552	0.0975814
UP_SEQ_FEATURE	TOPO_DOM:Vesicular	3	2.75229	0.0124905	STX7, VAMP2, VTI1B	106	35	21650	17.5067	0.988461	0.212738	0.20315
GOTERM_BP_DIRECT	GO:0008104~protein localization	5	4.58716	0.0125622	DLG1, PARD3, ITSN1, PALM, CTNNA1	105	166	19261	5.52524	0.999994	0.283846	0.276967
GOTERM_CC_DIRECT	GO:0005765~lysosomal membrane	6	5.50459	0.0126962	STX7, CHMP2B, CHMP4B, VTI1B, SIDT2, RAB7A	107	258	19769	4.29667	0.979439	0.0612642	0.0463512
GOTERM_BP_DIRECT	GO:0031032~actomyosin structure organization	3	2.75229	0.0128886	EPB41L2, EPB41L3, CDC42BPB	105	32	19261	17.1973	0.999996	0.284449	0.277555
UP_SEQ_FEATURE	REGION:G1 motif	3	2.75229	0.0131838	EHD1, EHD3, GNAS	106	36	21650	17.0204	0.991008	0.212738	0.20315
UP_SEQ_FEATURE	REGION:G3 motif	3	2.75229	0.0131838	EHD1, EHD3, GNAS	106	36	21650	17.0204	0.991008	0.212738	0.20315
UP_SEQ_FEATURE	REGION:G4 motif	3	2.75229	0.0131838	EHD1, EHD3, GNAS	106	36	21650	17.0204	0.991008	0.212738	0.20315
GOTERM_BP_DIRECT	GO:0051085~chaperone mediated protein folding requiring cofactor	3	2.75229	0.0136723	DNAJB1, HSPH1, HSPA1A	105	33	19261	16.6762	0.999998	0.294886	0.28774
GOTERM_CC_DIRECT	GO:0030496~midbody	5	4.58716	0.0138334	CCDC124, CHMP2B, CTNND1, CHMP4B, PKN2	107	172	19769	5.37084	0.985516	0.0657089	0.0497139
GOTERM_CC_DIRECT	GO:0043229~intracellular organelle	3	2.75229	0.0142885	SNAP25, VAMP2, SPTBN1	107	34	19769	16.3021	0.987412	0.0668263	0.0505594
GOTERM_MF_DIRECT	GO:0001664~G-protein coupled receptor binding	4	3.66972	0.014599	TUB, GNAS, STUB1, HSPA1A	107	86	17845	7.75701	0.971949	0.114438	0.101722
GOTERM_BP_DIRECT	GO:0009408~response to heat	4	3.66972	0.0147866	HSPA4, TRPV2, PEBP1, HSPA1A	105	95	19261	7.72371	0.999999	0.30893	0.301443
GOTERM_BP_DIRECT	GO:0043547~positive regulation of GTPase activity	5	4.58716	0.015274	RAP1A, GNAS, ASAP1, SNX9, PICALM	105	176	19261	5.21131	1	0.30893	0.301443
GOTERM_BP_DIRECT	GO:1903076~regulation of protein localization to plasma membrane	3	2.75229	0.0153	STX7, SPTBN1, VTI1B	105	35	19261	15.7233	1	0.30893	0.301443
KEGG_PATHWAY	rno04970:Salivary secretion	4	3.66972	0.0156103	GNAS, ATP2B4, ATP1A1, VAMP2	60	83	9290	7.46185	0.853317	0.225458	0.216218
INTERPRO	IPR011992:EF-hand-like domain	6	5.50459	0.0157566	EHD1, EHD3, EHD4, ITSN1, TPPP, SPTAN1	106	255	18313	4.06504	0.971036	0.187815	0.167601
GOTERM_BP_DIRECT	GO:0097352~autophagosome maturation	3	2.75229	0.0161436	CHMP2B, CHMP4B, SNAP29	105	36	19261	15.2865	1	0.319172	0.311437
GOTERM_MF_DIRECT	GO:0030507~spectrin binding	3	2.75229	0.0163704	EPB41L2, SPTAN1, ADD1	107	33	17845	15.1614	0.981883	0.124313	0.1105
KEGG_PATHWAY	rno04911:Insulin secretion	4	3.66972	0.0166322	SNAP25, GNAS, ATP1A1, VAMP2	60	85	9290	7.28627	0.870773	0.225458	0.216218
GOTERM_CC_DIRECT	GO:0098688~parallel fiber to Purkinje cell synapse	3	2.75229	0.0167874	STXBP1, SNAP91, PICALM	107	37	19769	14.9803	0.994181	0.0773236	0.0585014
UP_SEQ_FEATURE	REPEAT:TPR	4	3.66972	0.0168474	STIP1, STUB1, SUGT1, PPID	106	111	21650	7.36019	0.997599	0.260037	0.248317
UP_KW_MOLECULAR_FUNCTION	KW-0418~Kinase	8	7.33945	0.0173172	YES1, PACSIN2, PKN2, CDC42BPB, MAP4K5, MARK2, PAK4, CLK2	41	710	10401	2.8584	0.418146	0.178945	0.178945
GOTERM_CC_DIRECT	GO:0001726~ruffle	4	3.66972	0.0175368	ACTR3, GNAS, ARHGAP1, BAIAP2	107	102	19769	7.24537	0.995385	0.0795698	0.0602008
GOTERM_BP_DIRECT	GO:0061512~protein localization to cilium	3	2.75229	0.017889	EHD1, TUB, ASAP1	105	38	19261	14.482	1	0.346463	0.338066
INTERPRO	IPR018247:EF-Hand 1, calcium-binding site	5	4.58716	0.0179194	EHD1, EHD3, EHD4, ITSN1, SPTAN1	106	174	18313	4.96449	0.982266	0.187815	0.167601
GOTERM_CC_DIRECT	GO:0042734~presynaptic membrane	5	4.58716	0.0179275	SNAP25, DLG1, ITSN1, SNAP91, PICALM	107	186	19769	4.96659	0.995911	0.0801463	0.060637
UP_KW_DOMAIN	KW-0677~Repeat	23	21.1009	0.0180045	PDIA3, SNAP25, JUP, ITSN1, TRPV2, ASAP1, CORO1C, EPN2, STIP1, DLG1, LASP1, PARD3, PKP2, ESYT2, PKN2, ESYT1, SUGT1, ATP7A, PCDH1, SPRR1A, SPTAN1, SPTBN1, PPID	61	3107	13000	1.57761	0.21037	0.0704116	0.0649953
INTERPRO	IPR023299:P-type ATPase, cytoplasmic domain N	3	2.75229	0.0180713	ATP2B4, ATP1A1, ATP7A	106	36	18313	14.397	0.982867	0.187815	0.167601
INTERPRO	IPR018303:P-type ATPase, phosphorylation site	3	2.75229	0.0180713	ATP2B4, ATP1A1, ATP7A	106	36	18313	14.397	0.982867	0.187815	0.167601
INTERPRO	IPR008250:P-type ATPase, A domain	3	2.75229	0.0180713	ATP2B4, ATP1A1, ATP7A	106	36	18313	14.397	0.982867	0.187815	0.167601
INTERPRO	IPR001757:Cation-transporting P-type ATPase	3	2.75229	0.0180713	ATP2B4, ATP1A1, ATP7A	106	36	18313	14.397	0.982867	0.187815	0.167601
GOTERM_BP_DIRECT	GO:0010976~positive regulation of neuron projection development	5	4.58716	0.0186546	EHD1, SNX3, RAP1A, BAIAP2, MARK2	105	187	19261	4.90476	1	0.349649	0.341174
GOTERM_BP_DIRECT	GO:0007269~neurotransmitter secretion	3	2.75229	0.0187904	SNAP25, STXBP1, SNAP91	105	39	19261	14.1106	1	0.349649	0.341174
GOTERM_CC_DIRECT	GO:0016323~basolateral plasma membrane	6	5.50459	0.0192467	DLG1, PALM, ATP2B4, ATP1A1, ATP7A, HSPA1A	107	287	19769	3.86252	0.997282	0.084797	0.0641556
GOTERM_MF_DIRECT	GO:0051082~unfolded protein binding	4	3.66972	0.019536	DNAJB1, NUDCD2, CDC37, HSPA1A	107	96	17845	6.94899	0.991723	0.143856	0.127872
UP_SEQ_FEATURE	TRANSMEM:Helical; Anchor for type IV membrane protein	3	2.75229	0.0201415	STX7, VAMP2, VTI1B	106	45	21650	13.6164	0.999271	0.297926	0.284498
GOTERM_CC_DIRECT	GO:0030659~cytoplasmic vesicle membrane	4	3.66972	0.0208758	SNX9, SCAMP1, YKT6, VAMP2	107	109	19769	6.78007	0.998361	0.0888276	0.0672051
GOTERM_MF_DIRECT	GO:0044877~macromolecular complex binding	10	9.17431	0.0209151	TUB, RAP1A, JUP, HSPA4, STX7, CTNNA1, CDC42BPB, SPTAN1, VAMP2, SPTBN1	107	686	17845	2.43113	0.99412	0.149481	0.132872
INTERPRO	IPR017441:Protein kinase, ATP binding site	7	6.42202	0.0209567	YES1, PKN2, CDC42BPB, MAP4K5, MARK2, PAK4, CLK2	106	375	18313	3.22493	0.991112	0.187815	0.167601
GOTERM_CC_DIRECT	GO:0070033~synaptobrevin 2-SNAP-25-syntaxin-1a-complexin II complex	2	1.83486	0.0212774	SNAP25, VAMP2	107	4	19769	92.3785	0.998553	0.0888276	0.0672051
GOTERM_CC_DIRECT	GO:0070161~anchoring junction	3	2.75229	0.0213303	RAP1A, PARD3, SH3GL1	107	42	19769	13.1969	0.998576	0.0888276	0.0672051
GOTERM_CC_DIRECT	GO:0002102~podosome	3	2.75229	0.0213303	ACTR3, ASAP1, SH3GL1	107	42	19769	13.1969	0.998576	0.0888276	0.0672051
GOTERM_BP_DIRECT	GO:2000331~regulation of terminal button organization	2	1.83486	0.0214254	SNAP91, PICALM	105	4	19261	91.719	1	0.391014	0.381537
UP_KW_DOMAIN	KW-0802~TPR repeat	4	3.66972	0.0216651	STIP1, STUB1, SUGT1, PPID	61	129	13000	6.60821	0.247792	0.0704116	0.0649953
UP_KW_CELLULAR_COMPONENT	KW-0333~Golgi apparatus	9	8.25688	0.0225272	SNX1, AP3D1, TPPP, SCAMP1, ARFGAP3, ATP7A, SNAP29, YKT6, PICALM	82	609	14203	2.55971	0.447005	0.0585708	0.0450544
UP_SEQ_FEATURE	DOMAIN:PX	3	2.75229	0.0227349	SNX3, SNX1, SNX9	106	48	21650	12.7653	0.999715	0.322836	0.308285
INTERPRO	IPR007327:Tumour protein D52	2	1.83486	0.0227399	TPD52, TPD52L2	106	4	18313	86.3821	0.994081	0.187815	0.167601
INTERPRO	IPR008379:Band 4.1, C-terminal	2	1.83486	0.0227399	EPB41L2, EPB41L3	106	4	18313	86.3821	0.994081	0.187815	0.167601
INTERPRO	IPR007477:SAB domain	2	1.83486	0.0227399	EPB41L2, EPB41L3	106	4	18313	86.3821	0.994081	0.187815	0.167601
INTERPRO	IPR001303:Class II aldolase/adducin N-terminal	2	1.83486	0.0227399	ADD3, ADD1	106	4	18313	86.3821	0.994081	0.187815	0.167601
INTERPRO	IPR011417:AP180 N-terminal homology (ANTH) domain	2	1.83486	0.0227399	SNAP91, PICALM	106	4	18313	86.3821	0.994081	0.187815	0.167601
GOTERM_BP_DIRECT	GO:0071560~cellular response to transforming growth factor beta stimulus	4	3.66972	0.0238776	ACTR3, PDIA3, YES1, PDCD5	105	114	19261	6.43642	1	0.427544	0.417182
GOTERM_CC_DIRECT	GO:0005811~lipid particle	4	3.66972	0.0239965	EHD1, RAP1A, HSPA4, RAB7A	107	115	19769	6.42633	0.999379	0.0983416	0.0744032
UP_SEQ_FEATURE	DOMAIN:SMP-LTD	2	1.83486	0.0240175	ESYT2, ESYT1	106	5	21650	81.6981	0.999821	0.327932	0.313152
GOTERM_BP_DIRECT	GO:0051649~establishment of localization in cell	5	4.58716	0.0251225	STXBP1, SCAMP1, ATP7A, VAMP2, ZWINT	105	205	19261	4.4741	1	0.441505	0.430805
GOTERM_CC_DIRECT	GO:0001772~immunological synapse	3	2.75229	0.0252892	DLG1, ARHGDIA, STX7	107	46	19769	12.0494	0.999585	0.0983416	0.0744032
GOTERM_CC_DIRECT	GO:0044295~axonal growth cone	3	2.75229	0.0252892	SNAP25, PARD3, TRPV2	107	46	19769	12.0494	0.999585	0.0983416	0.0744032
GOTERM_CC_DIRECT	GO:0005802~trans-Golgi network	5	4.58716	0.0253595	SNAP25, SNX9, SCAMP1, ATP7A, VAMP2	107	207	19769	4.46273	0.999594	0.0983416	0.0744032
INTERPRO	IPR027417:P-loop containing nucleoside triphosphate hydrolase	11	10.0917	0.0253791	EHD1, DLG1, EHD3, RAP1A, EHD4, RAB3D, RAB23, GNAS, MYH11, RAB7A, RAB11B	106	858	18313	2.21493	0.996761	0.202127	0.180373
GOTERM_CC_DIRECT	GO:0030285~integral component of synaptic vesicle membrane	3	2.75229	0.0263221	STX7, SCAMP1, VAMP2	107	47	19769	11.793	0.999699	0.0983416	0.0744032
UP_KW_MOLECULAR_FUNCTION	KW-0143~Chaperone	4	3.66972	0.026426	CDC37, DNAJC5, PPID, HSPA1A	41	168	10401	6.04007	0.564049	0.198727	0.198727
GOTERM_CC_DIRECT	GO:0098830~presynaptic endosome	2	1.83486	0.0265263	AP3D1, SNAP91	107	5	19769	73.9028	0.999718	0.0983416	0.0744032
GOTERM_CC_DIRECT	GO:0070032~synaptobrevin 2-SNAP-25-syntaxin-1a-complexin I complex	2	1.83486	0.0265263	SNAP25, VAMP2	107	5	19769	73.9028	0.999718	0.0983416	0.0744032
GOTERM_CC_DIRECT	GO:0070044~synaptobrevin 2-SNAP-25-syntaxin-1a complex	2	1.83486	0.0265263	SNAP25, VAMP2	107	5	19769	73.9028	0.999718	0.0983416	0.0744032
GOTERM_CC_DIRECT	GO:0098833~presynaptic endocytic zone	2	1.83486	0.0265263	ITSN1, SNAP91	107	5	19769	73.9028	0.999718	0.0983416	0.0744032
GOTERM_BP_DIRECT	GO:0022615~protein to membrane docking	2	1.83486	0.0267103	SNX3, RAB7A	105	5	19261	73.3752	1	0.452645	0.441674
GOTERM_BP_DIRECT	GO:0016185~synaptic vesicle budding from presynaptic endocytic zone membrane	2	1.83486	0.0267103	SNAP91, PICALM	105	5	19261	73.3752	1	0.452645	0.441674
SMART	SM01007:SM01007	2	1.83486	0.0290874	ADD3, ADD1	70	4	9386	67.0429	0.82986	0.218156	0.203612
UP_SEQ_FEATURE	DOMAIN:EF-hand	5	4.58716	0.0291414	EHD1, EHD3, EHD4, ITSN1, SPTAN1	106	239	21650	4.27291	0.999972	0.383156	0.365887
GOTERM_MF_DIRECT	GO:0003779~actin binding	6	5.50459	0.0294217	ACTR3, DAAM1, EPB41L2, EPB41L3, MYH11, SPTAN1	107	290	17845	3.45053	0.999295	0.204271	0.181574
INTERPRO	IPR001683:Phox homologous domain	3	2.75229	0.0297737	SNX3, SNX1, SNX9	106	47	18313	11.0275	0.998818	0.225645	0.20136
INTERPRO	IPR011993:Pleckstrin homology-like domain	7	6.42202	0.0303558	EPB41L2, ITSN1, EPB41L3, ASAP1, CDC42BPB, ANLNL1, SPTBN1	106	409	18313	2.95684	0.998966	0.225645	0.20136
UP_KW_CELLULAR_COMPONENT	KW-0472~Membrane	57	52.2936	0.031504	SNAP25, RAB3D, ITSN1, PEBP1, TMEM263, BASP1, PALM, ATP7A, SNAP29, SH3GL1, CAMLG, STX7, SCAMP1, ARFGAP3, DNAJC5, PARD3, VAMP2, RAB7A, SIDT2, STXBP1, ASAP1, ATP1A1, ADD3, ADD1, SNX1, RAP1A, RAB11FIP1, FCHO2, PACSIN2, CTNNA1, SNX9, PCDH1, YKT6, MARK2, VTI1B, TUB, VAT1, YES1, JUP, AP3D1, TRPV2, ATP2B4, CDC42BPB, BAIAP2, SNAP91, CLK2, RAB11B, EHD1, DLG1, EHD3, EHD4, GNAS, PKN2, ESYT2, ESYT1, C2CD2L, P…	82	8306	14203	1.18864	0.564946	0.0744641	0.0572801
GOTERM_CC_DIRECT	GO:0097427~microtubule bundle	2	1.83486	0.0317474	TPPP, MARK2	107	6	19769	61.5857	0.999945	0.114986	0.0869956
GOTERM_CC_DIRECT	GO:0016324~apical plasma membrane	7	6.42202	0.0317723	PDIA3, DLG1, PARD3, GNAS, ATP1A1, ATP7A, HSPA1A	107	442	19769	2.92602	0.999945	0.114986	0.0869956
GOTERM_BP_DIRECT	GO:1900024~regulation of substrate adhesion-dependent cell spreading	2	1.83486	0.031967	PKP2, CORO1C	105	6	19261	61.146	1	0.481534	0.469864
GOTERM_BP_DIRECT	GO:0097201~negative regulation of transcription from RNA polymerase II promoter in response to stress	2	1.83486	0.031967	DNAJB1, HSPA1A	105	6	19261	61.146	1	0.481534	0.469864
GOTERM_BP_DIRECT	GO:0010324~membrane invagination	2	1.83486	0.031967	SNX3, FCHO2	105	6	19261	61.146	1	0.481534	0.469864
GOTERM_BP_DIRECT	GO:0061817~endoplasmic reticulum-plasma membrane tethering	2	1.83486	0.031967	ESYT2, ESYT1	105	6	19261	61.146	1	0.481534	0.469864
GOTERM_BP_DIRECT	GO:0090148~membrane fission	2	1.83486	0.031967	CHMP4B, CORO1C	105	6	19261	61.146	1	0.481534	0.469864
GOTERM_BP_DIRECT	GO:0086073~bundle of His cell-Purkinje myocyte adhesion involved in cell communication	2	1.83486	0.031967	JUP, PKP2	105	6	19261	61.146	1	0.481534	0.469864
GOTERM_BP_DIRECT	GO:0071681~cellular response to indole-3-methanol	2	1.83486	0.031967	JUP, CTNNA1	105	6	19261	61.146	1	0.481534	0.469864
UP_KW_MOLECULAR_FUNCTION	KW-0723~Serine/threonine-protein kinase	5	4.58716	0.0320528	PKN2, CDC42BPB, MAP4K5, MARK2, CLK2	41	315	10401	4.02671	0.635748	0.198727	0.198727
INTERPRO	IPR023298:P-type ATPase, transmembrane domain	3	2.75229	0.0321526	ATP2B4, ATP1A1, ATP7A	106	49	18313	10.5774	0.999316	0.230666	0.205841
GOTERM_MF_DIRECT	GO:0030276~clathrin binding	3	2.75229	0.0330225	SNAP91, PICALM, EPN2	107	48	17845	10.4235	0.999714	0.222902	0.198135
INTERPRO	IPR019734:Tetratricopeptide repeat	4	3.66972	0.0331001	STIP1, STUB1, SUGT1, PPID	106	122	18313	5.6644	0.99945	0.230666	0.205841
UP_SEQ_FEATURE	REPEAT:TPR 3	3	2.75229	0.033323	STIP1, SUGT1, PPID	106	59	21650	10.3854	0.999994	0.422488	0.403447
GOTERM_MF_DIRECT	GO:0005543~phospholipid binding	4	3.66972	0.0339761	PACSIN2, VAMP2, SPTBN1, EPN2	107	119	17845	5.60591	0.999775	0.22314	0.198347
GOTERM_CC_DIRECT	GO:0001533~cornified envelope	3	2.75229	0.0340145	JUP, PKP3, SPRR1A	107	54	19769	10.2643	0.999973	0.121652	0.0920393
INTERPRO	IPR002048:EF-hand domain	5	4.58716	0.0352716	EHD1, EHD3, EHD4, ITSN1, SPTAN1	106	215	18313	4.01777	0.999667	0.23835	0.212698
GOTERM_MF_DIRECT	GO:0032266~phosphatidylinositol-3-phosphate binding	3	2.75229	0.0355899	SNX3, PARD3, ASAP1	107	50	17845	10.0065	0.99985	0.227588	0.202301
GOTERM_BP_DIRECT	GO:0007163~establishment or maintenance of cell polarity	3	2.75229	0.035622	ACTR3, CTNNA1, SNAP91	105	55	19261	10.0057	1	0.520117	0.507511
GOTERM_BP_DIRECT	GO:0051301~cell division	5	4.58716	0.0356244	PARD3, PKN2, TPPP, ARPP19, ZWINT	105	229	19261	4.0052	1	0.520117	0.507511
GOTERM_BP_DIRECT	GO:0070527~platelet aggregation	3	2.75229	0.0368137	PDIA3, STXBP1, GNAS	105	56	19261	9.82704	1	0.529337	0.516508
GOTERM_CC_DIRECT	GO:0043219~lateral loop	2	1.83486	0.0369406	DLG1, PARD3	107	7	19769	52.7877	0.999989	0.126179	0.0954646
GOTERM_CC_DIRECT	GO:0098894~extrinsic component of presynaptic endocytic zone membrane	2	1.83486	0.0369406	SNAP91, PICALM	107	7	19769	52.7877	0.999989	0.126179	0.0954646
GOTERM_CC_DIRECT	GO:0098888~extrinsic component of presynaptic membrane	2	1.83486	0.0369406	SNAP25, STXBP1	107	7	19769	52.7877	0.999989	0.126179	0.0954646
GOTERM_CC_DIRECT	GO:0008091~spectrin	2	1.83486	0.0369406	SPTAN1, SPTBN1	107	7	19769	52.7877	0.999989	0.126179	0.0954646
SMART	SM00312:PX	3	2.75229	0.0379679	SNX3, SNX1, SNX9	70	42	9386	9.57755	0.901967	0.253119	0.236245
UP_SEQ_FEATURE	REPEAT:ARM 8	2	1.83486	0.0381529	JUP, PKP2	106	8	21650	51.0613	0.999999	0.434312	0.414737
GOTERM_MF_DIRECT	GO:0030165~PDZ domain binding	4	3.66972	0.0384454	DLG1, PLEKHA2, ATP2B4, BAIAP2	107	125	17845	5.33682	0.999927	0.233556	0.207605
GOTERM_MF_DIRECT	GO:0019900~kinase binding	4	3.66972	0.0384454	DLG1, CDC37, PEBP1, STUB1	107	125	17845	5.33682	0.999927	0.233556	0.207605
UP_SEQ_FEATURE	REPEAT:TPR 2	3	2.75229	0.0386579	STIP1, SUGT1, PPID	106	64	21650	9.574	0.999999	0.434312	0.414737
UP_SEQ_FEATURE	REPEAT:TPR 1	3	2.75229	0.0386579	STIP1, SUGT1, PPID	106	64	21650	9.574	0.999999	0.434312	0.414737
GOTERM_CC_DIRECT	GO:0030670~phagocytic vesicle membrane	3	2.75229	0.0387551	RAB11FIP1, RAB7A, RAB11B	107	58	19769	9.5564	0.999994	0.130906	0.0990407
UP_KW_BIOLOGICAL_PROCESS	KW-0130~Cell adhesion	7	6.42202	0.0392344	JUP, CTNND1, PKP2, CTNNA1, PKN2, PKP3, PCDH1	61	329	7829	2.73073	0.743555	0.222328	0.202711
GOTERM_CC_DIRECT	GO:0012505~endomembrane system	4	3.66972	0.0402651	RAB23, PARD3, STX7, TRPV2	107	141	19769	5.24133	0.999996	0.134512	0.101769
GOTERM_CC_DIRECT	GO:0030018~Z disc	4	3.66972	0.0409787	JUP, ATP2B4, STUB1, SPTAN1	107	142	19769	5.20442	0.999997	0.135408	0.102447
UP_SEQ_FEATURE	PROPEP:Removed in mature form	4	3.66972	0.041021	RAP1A, PALM, YKT6, RAB11B	106	157	21650	5.2037	1	0.434312	0.414737
UP_KW_MOLECULAR_FUNCTION	KW-1278~Translocase	3	2.75229	0.0412407	ATP2B4, ATP1A1, ATP7A	41	84	10401	9.0601	0.728983	0.213077	0.213077
GOTERM_CC_DIRECT	GO:0031227~intrinsic component of endoplasmic reticulum membrane	2	1.83486	0.0421063	ESYT2, ESYT1	107	8	19769	46.1893	0.999998	0.137638	0.104134
UP_SEQ_FEATURE	DOMAIN:Protein kinase	7	6.42202	0.042344	YES1, PKN2, CDC42BPB, MAP4K5, MARK2, PAK4, CLK2	106	524	21650	2.72847	1	0.434312	0.414737
GOTERM_BP_DIRECT	GO:2000809~positive regulation of synaptic vesicle clustering	2	1.83486	0.0423961	SNAP91, PICALM	105	8	19261	45.8595	1	0.600506	0.585952
GOTERM_MF_DIRECT	GO:0004712~protein serine/threonine/tyrosine kinase activity	6	5.50459	0.0425764	YES1, PKN2, CDC42BPB, MAP4K5, MARK2, PAK4	107	321	17845	3.1173	0.999974	0.24766	0.220142
INTERPRO	IPR016024:Armadillo-type fold	6	5.50459	0.0427824	DAAM1, JUP, CTNND1, PKP2, AP3D1, PKP3	106	333	18313	3.11287	0.999942	0.280602	0.250403
GOTERM_MF_DIRECT	GO:0008022~protein C-terminus binding	5	4.58716	0.0428054	STIP1, DLG1, CDC37, VAMP2, SH3GL1	107	221	17845	3.77321	0.999976	0.24766	0.220142
UP_SEQ_FEATURE	REGION:Interaction with calmodulin	2	1.83486	0.0428195	ADD3, ADD1	106	9	21650	45.3878	1	0.434312	0.414737
UP_SEQ_FEATURE	DOMAIN:v-SNARE coiled-coil homology	2	1.83486	0.0428195	YKT6, VAMP2	106	9	21650	45.3878	1	0.434312	0.414737
GOTERM_CC_DIRECT	GO:0030141~secretory granule	4	3.66972	0.0446423	STXBP1, BAIAP2, ATP7A, VAMP2	107	147	19769	5.0274	0.999999	0.144375	0.109231
GOTERM_BP_DIRECT	GO:0034605~cellular response to heat	3	2.75229	0.0468796	DNAJB1, STUB1, HSPA1A	105	64	19261	8.59866	1	0.610038	0.595253
GOTERM_CC_DIRECT	GO:0005915~zonula adherens	2	1.83486	0.0472446	CTNND1, CTNNA1	107	9	19769	41.0571	1	0.151183	0.114382
UP_SEQ_FEATURE	REPEAT:ARM 7	2	1.83486	0.0474636	JUP, PKP2	106	10	21650	40.8491	1	0.455394	0.434869
UP_SEQ_FEATURE	REGION:Membrane-binding amphipathic helix	2	1.83486	0.0474636	SNX1, SH3GL1	106	10	21650	40.8491	1	0.455394	0.434869
GOTERM_BP_DIRECT	GO:1903753~negative regulation of p38MAPK cascade	2	1.83486	0.0475688	DLG1, HSPH1	105	9	19261	40.764	1	0.610038	0.595253
GOTERM_BP_DIRECT	GO:0016264~gap junction assembly	2	1.83486	0.0475688	PKP2, CTNNA1	105	9	19261	40.764	1	0.610038	0.595253
GOTERM_BP_DIRECT	GO:0099525~presynaptic dense core vesicle exocytosis	2	1.83486	0.0475688	SNAP25, STXBP1	105	9	19261	40.764	1	0.610038	0.595253
GOTERM_BP_DIRECT	GO:0098967~exocytic insertion of neurotransmitter receptor to postsynaptic membrane	2	1.83486	0.0475688	SNAP25, VAMP2	105	9	19261	40.764	1	0.610038	0.595253
GOTERM_BP_DIRECT	GO:0043297~apical junction assembly	2	1.83486	0.0475688	CTNNA1, PKN2	105	9	19261	40.764	1	0.610038	0.595253
GOTERM_BP_DIRECT	GO:0006896~Golgi to vacuole transport	2	1.83486	0.0475688	AP3D1, VTI1B	105	9	19261	40.764	1	0.610038	0.595253
GOTERM_CC_DIRECT	GO:0030864~cortical actin cytoskeleton	3	2.75229	0.0489301	LASP1, SPTAN1, SPTBN1	107	66	19769	8.39805	1	0.152147	0.115111
GOTERM_CC_DIRECT	GO:0030315~T-tubule	3	2.75229	0.0489301	DLG1, ATP2B4, ATP1A1	107	66	19769	8.39805	1	0.152147	0.115111
GOTERM_CC_DIRECT	GO:0031410~cytoplasmic vesicle	6	5.50459	0.0490473	SNX9, ATP7A, SNAP29, VAMP2, RAB7A, RAB11B	107	370	19769	2.99606	1	0.152147	0.115111
KEGG_PATHWAY	rno04978:Mineral absorption	3	2.75229	0.0506497	ATP2B4, ATP1A1, ATP7A	60	57	9290	8.14912	0.998238	0.560425	0.537457
UP_SEQ_FEATURE	REPEAT:ARM 6	2	1.83486	0.0520854	JUP, PKP2	106	11	21650	37.1355	1	0.486588	0.464657
GOTERM_MF_DIRECT	GO:1905394~retromer complex binding	2	1.83486	0.052219	SNX3, RAB7A	107	9	17845	37.0613	0.999998	0.290722	0.258419
GOTERM_CC_DIRECT	GO:1904930~amphisome membrane	2	1.83486	0.0523555	CHMP2B, CHMP4B	107	10	19769	36.9514	1	0.160768	0.121634
GOTERM_MF_DIRECT	GO:0005198~structural molecule activity	4	3.66972	0.052641	JUP, EPB41L2, EPB41L3, CTNNA1	107	142	17845	4.69791	0.999998	0.290722	0.258419
GOTERM_BP_DIRECT	GO:0090084~negative regulation of inclusion body assembly	2	1.83486	0.0527139	DNAJB1, HSPA1A	105	10	19261	36.6876	1	0.641352	0.625808
GOTERM_BP_DIRECT	GO:0051693~actin filament capping	2	1.83486	0.0527139	SPTAN1, SPTBN1	105	10	19261	36.6876	1	0.641352	0.625808
GOTERM_BP_DIRECT	GO:0034498~early endosome to Golgi transport	2	1.83486	0.0527139	SNX1, EHD3	105	10	19261	36.6876	1	0.641352	0.625808
GOTERM_BP_DIRECT	GO:0051660~establishment of centrosome localization	2	1.83486	0.0527139	DLG1, PARD3	105	10	19261	36.6876	1	0.641352	0.625808
SMART	SM00028:TPR	4	3.66972	0.0535393	STIP1, STUB1, SUGT1, PPID	70	116	9386	4.62365	0.963174	0.321236	0.29982
KEGG_PATHWAY	rno04961:Endocrine and other factor-regulated calcium reabsorption	3	2.75229	0.0538669	GNAS, ATP2B4, ATP1A1	60	59	9290	7.87288	0.998835	0.560425	0.537457
INTERPRO	IPR001849:Pleckstrin homology domain	5	4.58716	0.0544624	ITSN1, ASAP1, CDC42BPB, ANLNL1, SPTBN1	106	248	18313	3.48315	0.999996	0.347003	0.309658
GOTERM_BP_DIRECT	GO:0007155~cell adhesion	6	5.50459	0.0546093	DLG1, JUP, PARD3, CTNND1, PKN2, PCDH1	105	379	19261	2.90403	1	0.656003	0.640104
GOTERM_MF_DIRECT	GO:0005096~GTPase activator activity	5	4.58716	0.0548739	ARHGDIA, ARHGAP1, ASAP1, ARFGAP3, AGFG2	107	240	17845	3.47449	0.999999	0.29521	0.262409
KEGG_PATHWAY	rno05135:Yersinia infection	4	3.66972	0.0551238	ACTR3, PKN2, BAIAP2, ACTR3B	60	136	9290	4.55392	0.99901	0.560425	0.537457
UP_SEQ_FEATURE	REPEAT:ARM 5	2	1.83486	0.056685	JUP, PKP2	106	12	21650	34.0409	1	0.515979	0.492724
GOTERM_CC_DIRECT	GO:0030424~axon	7	6.42202	0.0570396	SNAP25, STXBP1, PALM, TRPV2, AP3D1, ATP1A1, ATP7A	107	511	19769	2.53092	1	0.172887	0.130802
GOTERM_CC_DIRECT	GO:0000815~ESCRT III complex	2	1.83486	0.0574393	CHMP2B, CHMP4B	107	11	19769	33.5922	1	0.172887	0.130802
GOTERM_BP_DIRECT	GO:1905274~regulation of modification of postsynaptic actin cytoskeleton	2	1.83486	0.0578314	ITSN1, BAIAP2	105	11	19261	33.3524	1	0.677556	0.661135
GOTERM_BP_DIRECT	GO:0016188~synaptic vesicle maturation	2	1.83486	0.0578314	STXBP1, PICALM	105	11	19261	33.3524	1	0.677556	0.661135
GOTERM_MF_DIRECT	GO:0019869~chloride channel inhibitor activity	2	1.83486	0.0578517	STX7, VTI1B	107	10	17845	33.3551	0.999999	0.29521	0.262409
GOTERM_MF_DIRECT	GO:0032050~clathrin heavy chain binding	2	1.83486	0.0578517	SNAP91, PICALM	107	10	17845	33.3551	0.999999	0.29521	0.262409
GOTERM_MF_DIRECT	GO:0005509~calcium ion binding	9	8.25688	0.0583132	TPD52, EHD1, EHD3, EHD4, ITSN1, ESYT2, ESYT1, PCDH1, SPTAN1	107	704	17845	2.13208	1	0.29521	0.262409
UP_KW_MOLECULAR_FUNCTION	KW-0343~GTPase activation	3	2.75229	0.0604126	ARHGDIA, ASAP1, ARFGAP3	41	104	10401	7.31778	0.855105	0.267541	0.267541
GOTERM_BP_DIRECT	GO:0043588~skin development	3	2.75229	0.0606853	JUP, GNAS, ATP7A	105	74	19261	7.43668	1	0.702321	0.6853
KEGG_PATHWAY	rno04810:Regulation of actin cytoskeleton	5	4.58716	0.0609168	ACTR3, MYH11, BAIAP2, ACTR3B, PAK4	60	234	9290	3.3084	0.999532	0.571681	0.548251
UP_SEQ_FEATURE	DOMAIN:V-SNARE coiled-coil homology	2	1.83486	0.0612626	YKT6, VAMP2	106	13	21650	31.4224	1	0.542378	0.517933
INTERPRO	IPR005024:Snf7	2	1.83486	0.0613089	CHMP2B, CHMP4B	106	11	18313	31.4117	0.999999	0.376988	0.336415
INTERPRO	IPR000719:Protein kinase, catalytic domain	7	6.42202	0.0627805	YES1, PKN2, CDC42BPB, MAP4K5, MARK2, PAK4, CLK2	106	490	18313	2.46806	0.999999	0.376988	0.336415
GOTERM_BP_DIRECT	GO:0030953~astral microtubule organization	2	1.83486	0.0629216	DLG1, TPPP	105	12	19261	30.573	1	0.710864	0.693636
GOTERM_BP_DIRECT	GO:0046761~viral budding from plasma membrane	2	1.83486	0.0629216	CHMP2B, CHMP4B	105	12	19261	30.573	1	0.710864	0.693636
INTERPRO	IPR023214:HAD-like domain	3	2.75229	0.06424	ATP2B4, ATP1A1, ATP7A	106	72	18313	7.19851	1	0.376988	0.336415
GOTERM_BP_DIRECT	GO:0007015~actin filament organization	4	3.66972	0.0654399	DLG1, CTNNA1, TAGLN2, CORO1C	105	171	19261	4.29095	1	0.724913	0.707344
UP_SEQ_FEATURE	REPEAT:ARM 1	2	1.83486	0.0658181	JUP, PKP2	106	14	21650	29.1779	1	0.542378	0.517933
UP_KW_CELLULAR_COMPONENT	KW-0969~Cilium	4	3.66972	0.0672017	EHD1, EHD3, ATP2B4, SNAP29	82	164	14203	4.22457	0.836137	0.145604	0.112003
GOTERM_CC_DIRECT	GO:0005916~fascia adherens	2	1.83486	0.0675259	JUP, SPTAN1	107	13	19769	28.4242	1	0.201254	0.152264
GOTERM_BP_DIRECT	GO:0039702~viral budding via host ESCRT complex	2	1.83486	0.0679845	CHMP2B, CHMP4B	105	13	19261	28.2212	1	0.724913	0.707344
GOTERM_BP_DIRECT	GO:0031629~synaptic vesicle fusion to presynaptic active zone membrane	2	1.83486	0.0679845	SNAP25, SNAP29	105	13	19261	28.2212	1	0.724913	0.707344
GOTERM_BP_DIRECT	GO:0048251~elastic fiber assembly	2	1.83486	0.0679845	MYH11, ATP7A	105	13	19261	28.2212	1	0.724913	0.707344
GOTERM_BP_DIRECT	GO:0051223~regulation of protein transport	2	1.83486	0.0679845	SNAP91, PICALM	105	13	19261	28.2212	1	0.724913	0.707344
GOTERM_MF_DIRECT	GO:0000774~adenyl-nucleotide exchange factor activity	2	1.83486	0.0690178	HSPH1, HSPA4	107	12	17845	27.796	1	0.342272	0.304242
GOTERM_CC_DIRECT	GO:0030175~filopodium	3	2.75229	0.0702231	SNAP25, PALM, BAIAP2	107	81	19769	6.84285	1	0.20726	0.156809
UP_SEQ_FEATURE	REPEAT:ARM 4	2	1.83486	0.0703517	JUP, PKP2	106	15	21650	27.2327	1	0.542378	0.517933
UP_SEQ_FEATURE	DOMAIN:CNH	2	1.83486	0.0703517	CDC42BPB, MAP4K5	106	15	21650	27.2327	1	0.542378	0.517933
UP_SEQ_FEATURE	LIPID:S-palmitoyl cysteine	4	3.66972	0.0709991	SNAP25, PALM, GNAS, YKT6	106	197	21650	4.14711	1	0.542378	0.517933
UP_KW_PTM	KW-0449~Lipoprotein	11	10.0917	0.0711465	SNAP25, YES1, RAP1A, BASP1, DNAJC5, RAB3D, PALM, GNAS, YKT6, RAB7A, RAB11B	77	637	8139	1.8253	0.692988	0.241898	0.241898
INTERPRO	IPR000798:Ezrin/radixin/moesin like	2	1.83486	0.0720489	EPB41L2, EPB41L3	106	13	18313	26.5791	1	0.401673	0.358444
INTERPRO	IPR014847:FERM adjacent (FA)	2	1.83486	0.0720489	EPB41L2, EPB41L3	106	13	18313	26.5791	1	0.401673	0.358444
UP_SEQ_FEATURE	CROSSLNK:Glycyl lysine isopeptide (Lys-Gly) (interchain with G-Cter in SUMO2)	6	5.50459	0.0732969	SNX3, BASP1, FCHO2, TAGLN2, ADD3, PICALM	106	460	21650	2.66407	1	0.542378	0.517933
GOTERM_CC_DIRECT	GO:0005903~brush border	3	2.75229	0.0747889	ACTR3, MYH11, ADD3	107	84	19769	6.59846	1	0.218614	0.165399
GOTERM_MF_DIRECT	GO:0004674~protein serine/threonine kinase activity	6	5.50459	0.0747912	PKN2, CDC42BPB, MAP4K5, MARK2, PAK4, CLK2	107	378	17845	2.64723	1	0.363485	0.323098
UP_SEQ_FEATURE	DOMAIN:t-SNARE coiled-coil homology	2	1.83486	0.0748635	STX7, SNAP29	106	16	21650	25.5307	1	0.542378	0.517933
UP_SEQ_FEATURE	DOMAIN:PDZ 3	2	1.83486	0.0748635	DLG1, PARD3	106	16	21650	25.5307	1	0.542378	0.517933
UP_SEQ_FEATURE	REPEAT:ARM 3	2	1.83486	0.0748635	JUP, PKP2	106	16	21650	25.5307	1	0.542378	0.517933
UP_SEQ_FEATURE	REPEAT:ARM 2	2	1.83486	0.0748635	JUP, PKP2	106	16	21650	25.5307	1	0.542378	0.517933
GOTERM_BP_DIRECT	GO:0045766~positive regulation of angiogenesis	4	3.66972	0.0757721	JUP, HSPA4, ADD1, PAK4	105	182	19261	4.03161	1	0.798974	0.77961
GOTERM_CC_DIRECT	GO:0042995~cell projection	4	3.66972	0.0774624	ITSN1, SPTAN1, SPTBN1, SH3GL1	107	185	19769	3.99475	1	0.224272	0.16968
GOTERM_BP_DIRECT	GO:0032092~positive regulation of protein binding	3	2.75229	0.0788155	ACTR3, HSPA4, ADD1	105	86	19261	6.399	1	0.821933	0.802013
UP_SEQ_FEATURE	DOMAIN:CS	2	1.83486	0.0793536	NUDCD2, SUGT1	106	17	21650	24.0289	1	0.561334	0.536034
GOTERM_MF_DIRECT	GO:0008429~phosphatidylethanolamine binding	2	1.83486	0.0800528	ESYT2, ESYT1	107	14	17845	23.8251	1	0.381428	0.339047
UP_SEQ_FEATURE	CROSSLNK:Glycyl lysine isopeptide (Lys-Gly) (interchain with G-Cter in SUMO1); alternate	3	2.75229	0.0806423	STIP1, ARHGDIA, SUGT1	106	97	21650	6.31686	1	0.561334	0.536034
GOTERM_CC_DIRECT	GO:0031253~cell projection membrane	2	1.83486	0.0824557	DLG1, ASAP1	107	16	19769	23.0946	1	0.236477	0.178913
INTERPRO	IPR001180:Citron-like	2	1.83486	0.0826673	CDC42BPB, MAP4K5	106	15	18313	23.0352	1	0.421401	0.376048
INTERPRO	IPR006068:Cation-transporting P-type ATPase, C-terminal	2	1.83486	0.0826673	ATP2B4, ATP1A1	106	15	18313	23.0352	1	0.421401	0.376048
INTERPRO	IPR010989:t-SNARE	2	1.83486	0.0826673	STX7, VTI1B	106	15	18313	23.0352	1	0.421401	0.376048
GOTERM_BP_DIRECT	GO:1902774~late endosome to lysosome transport	2	1.83486	0.0830113	CHMP2B, CHMP4B	105	16	19261	22.9298	1	0.843177	0.822742
GOTERM_BP_DIRECT	GO:0097320~plasma membrane tubulation	2	1.83486	0.0830113	PACSIN2, SNX9	105	16	19261	22.9298	1	0.843177	0.822742
INTERPRO	IPR011009:Protein kinase-like domain	7	6.42202	0.0831463	YES1, PKN2, CDC42BPB, MAP4K5, MARK2, PAK4, CLK2	106	528	18313	2.29043	1	0.421401	0.376048
GOTERM_BP_DIRECT	GO:0035556~intracellular signal transduction	6	5.50459	0.0835181	ITSN1, PKN2, CDC42BPB, MAP4K5, MARK2, PAK4	105	430	19261	2.5596	1	0.843177	0.822742
UP_KW_BIOLOGICAL_PROCESS	KW-0346~Stress response	3	2.75229	0.0838085	HSPH1, HSPA4, HSPA1A	61	63	7829	6.11163	0.949004	0.360576	0.32876
UP_SEQ_FEATURE	DOMAIN:Cation-transporting P-type ATPase N-terminal	2	1.83486	0.0838221	ATP2B4, ATP1A1	106	18	21650	22.6939	1	0.572247	0.546456
GOTERM_MF_DIRECT	GO:0019003~GDP binding	3	2.75229	0.0872777	RAP1A, RAB7A, RAB11B	107	83	17845	6.02804	1	0.407855	0.362538
GOTERM_CC_DIRECT	GO:0005828~kinetochore microtubule	2	1.83486	0.0873795	CHMP2B, CHMP4B	107	17	19769	21.7361	1	0.248256	0.187825
KEGG_PATHWAY	rno05412:Arrhythmogenic right ventricular cardiomyopathy	3	2.75229	0.0876619	JUP, PKP2, CTNNA1	60	78	9290	5.95513	0.999986	0.668422	0.641027
KEGG_PATHWAY	rno04721:Synaptic vesicle cycle	3	2.75229	0.0876619	SNAP25, STXBP1, VAMP2	60	78	9290	5.95513	0.999986	0.668422	0.641027
KEGG_PATHWAY	rno05100:Bacterial invasion of epithelial cells	3	2.75229	0.0876619	ACTR3, CTNNA1, ACTR3B	60	78	9290	5.95513	0.999986	0.668422	0.641027
GOTERM_BP_DIRECT	GO:0031468~nuclear envelope reassembly	2	1.83486	0.0879667	CHMP2B, CHMP4B	105	17	19261	21.581	1	0.878741	0.857444
UP_SEQ_FEATURE	DOMAIN:CRIB	2	1.83486	0.0882692	CDC42BPB, PAK4	106	19	21650	21.4995	1	0.591237	0.56459
UP_KW_BIOLOGICAL_PROCESS	KW-0131~Cell cycle	7	6.42202	0.0884905	CDC37, PARD3, PKN2, SNX9, TPPP, ARPP19, ZWINT	61	405	7829	2.2183	0.957157	0.360576	0.32876
SMART	SM01195:SM01195	2	1.83486	0.0915201	EPB41L2, EPB41L3	70	13	9386	20.6286	0.996846	0.420891	0.392832
SMART	SM00036:CNH	2	1.83486	0.0915201	CDC42BPB, MAP4K5	70	13	9386	20.6286	0.996846	0.420891	0.392832
GOTERM_BP_DIRECT	GO:0007268~chemical synaptic transmission	4	3.66972	0.0919938	DLG1, DNAJC5, DMXL2, SNAP91	105	198	19261	3.70582	1	0.909397	0.887357
GOTERM_CC_DIRECT	GO:0033162~melanosome membrane	2	1.83486	0.0922771	ATP7A, RAB7A	107	18	19769	20.5286	1	0.25736	0.194713
GOTERM_CC_DIRECT	GO:0042589~zymogen granule membrane	2	1.83486	0.0922771	SCAMP1, VAMP2	107	18	19769	20.5286	1	0.25736	0.194713
INTERPRO	IPR000095:PAK-box/P21-Rho-binding	2	1.83486	0.0931653	CDC42BPB, PAK4	106	17	18313	20.3252	1	0.44204	0.394466
INTERPRO	IPR007052:CS-like domain	2	1.83486	0.0931653	NUDCD2, SUGT1	106	17	18313	20.3252	1	0.44204	0.394466
INTERPRO	IPR004014:Cation-transporting P-type ATPase, N-terminal	2	1.83486	0.0931653	ATP2B4, ATP1A1	106	17	18313	20.3252	1	0.44204	0.394466
GOTERM_BP_DIRECT	GO:0002931~response to ischemia	3	2.75229	0.0933756	PDIA3, STUB1, HSPA1A	105	95	19261	5.79278	1	0.913541	0.8914
GOTERM_BP_DIRECT	GO:0030512~negative regulation of transforming growth factor beta receptor signaling pathway	3	2.75229	0.0950388	SNX1, STUB1, HSPA1A	105	96	19261	5.73244	1	0.918915	0.896644
UP_KW_BIOLOGICAL_PROCESS	KW-0931~ER-Golgi transport	3	2.75229	0.0954465	CAMLG, ARFGAP3, YKT6	61	68	7829	5.66225	0.966981	0.360576	0.32876
KEGG_PATHWAY	rno04140:Autophagy - animal	4	3.66972	0.0970166	STX7, SNAP29, YKT6, RAB7A	60	173	9290	3.57996	0.999996	0.696237	0.667702
UP_SEQ_FEATURE	DOMAIN:BAR	2	1.83486	0.0970993	SNX1, SH3GL1	106	21	21650	19.4519	1	0.626732	0.598485
UP_SEQ_FEATURE	CARBOHYD:O-linked (GlcNAc) threonine	2	1.83486	0.0970993	JUP, SNAP91	106	21	21650	19.4519	1	0.626732	0.598485
SMART	SM00233:PH	5	4.58716	0.0975149	ITSN1, ASAP1, CDC42BPB, ANLNL1, SPTBN1	70	238	9386	2.81693	0.99788	0.420891	0.392832
GOTERM_BP_DIRECT	GO:0071985~multivesicular body sorting pathway	2	1.83486	0.0977981	CHMP2B, CHMP4B	105	19	19261	19.3093	1	0.918915	0.896644
GOTERM_BP_DIRECT	GO:0098761~cellular response to interleukin-7	2	1.83486	0.0977981	PDIA3, STIP1	105	19	19261	19.3093	1	0.918915	0.896644
GOTERM_BP_DIRECT	GO:2000251~positive regulation of actin cytoskeleton reorganization	2	1.83486	0.0977981	ACTR3, BAIAP2	105	19	19261	19.3093	1	0.918915	0.896644
SMART	SM00285:PBD	2	1.83486	0.0982079	CDC42BPB, PAK4	70	14	9386	19.1551	0.997975	0.420891	0.392832
GOTERM_BP_DIRECT	GO:0006468~protein phosphorylation	6	5.50459	0.0987718	YES1, PKN2, CDC42BPB, MAP4K5, MARK2, PAK4	105	453	19261	2.42964	1	0.918965	0.896693
GOTERM_MF_DIRECT	GO:0016887~ATPase activity	6	5.50459	0.0989318	HSPH1, HSPA4, ATP2B4, ATP1A1, ATP7A, HSPA1A	107	412	17845	2.42877	1	0.453593	0.403194
GOTERM_CC_DIRECT	GO:0005764~lysosome	5	4.58716	0.0991786	SNX1, STX7, CHMP2B, SIDT2, RAB7A	107	327	19769	2.82503	1	0.274094	0.207373

## Sheet: FA Table CSP WT v miniT
ID	Gene Name	Species	GOTERM_BP_DIRECT	GOTERM_CC_DIRECT	GOTERM_MF_DIRECT	INTERPRO	KEGG_PATHWAY	PIR_SUPERFAMILY	SMART	UP_KW_BIOLOGICAL_PROCESS	UP_KW_CELLULAR_COMPONENT	UP_KW_DISEASE	UP_KW_DOMAIN	UP_KW_LIGAND	UP_KW_MOLECULAR_FUNCTION	UP_KW_PTM	UP_SEQ_FEATURE
Arfgap3	ADP-ribosylation factor GTPase activating protein 3(Arfgap3)	Rattus norvegicus	GO:0009306~protein secretion,GO:0048205~COPI coating of Golgi vesicle,	GO:0000139~Golgi membrane,GO:0005794~Golgi apparatus,GO:0005829~cytosol,GO:0045202~synapse,GO:0048786~presynaptic active zone,GO:0098684~photoreceptor ribbon synapse,GO:0098793~presynapse,	GO:0005096~GTPase activator activity,GO:0046872~metal ion binding,	IPR001164:Arf GTPase activating protein,	rno04144:Endocytosis,		SM00105:ArfGap,	KW-0653~Protein transport,KW-0813~Transport,KW-0931~ER-Golgi transport,	KW-0333~Golgi apparatus,KW-0472~Membrane,KW-0963~Cytoplasm,		KW-0863~Zinc-finger,	KW-0479~Metal-binding,KW-0862~Zinc,	KW-0343~GTPase activation,	KW-0597~Phosphoprotein,	COMPBIAS:Basic and acidic residues,COMPBIAS:Polar residues,DOMAIN:Arf-GAP,REGION:Disordered,ZN_FING:C4-type,
Atp1a1	ATPase Na+/K+ transporting subunit alpha 1(Atp1a1)	Rattus norvegicus	GO:0002026~regulation of the force of heart contraction,GO:0002028~regulation of sodium ion transport,GO:0006813~potassium ion transport,GO:0006814~sodium ion transport,GO:0006883~cellular sodium ion homeostasis,GO:0008217~regulation of blood pressure,GO:0009410~response to xenobiotic stimulus,GO:0010248~establishment or maintenance of transmembrane electrochemical gradient,GO:0015988~energy coup…	GO:0005768~endosome,GO:0005783~endoplasmic reticulum,GO:0005794~Golgi apparatus,GO:0005886~plasma membrane,GO:0005890~sodium:potassium-exchanging ATPase complex,GO:0005901~caveola,GO:0014069~postsynaptic density,GO:0014704~intercalated disc,GO:0016020~membrane,GO:0016021~integral component of membrane,GO:0016323~basolateral plasma membrane,GO:0016324~apical plasma membrane,GO:0016328~lateral plas…	GO:0005391~sodium:potassium-exchanging ATPase activity,GO:0005515~protein binding,GO:0005524~ATP binding,GO:0016791~phosphatase activity,GO:0016887~ATPase activity,GO:0019901~protein kinase binding,GO:0019904~protein domain specific binding,GO:0030506~ankyrin binding,GO:0030955~potassium ion binding,GO:0031402~sodium ion binding,GO:0043531~ADP binding,GO:0043548~phosphatidylinositol 3-kinase bind…	IPR001757:Cation-transporting P-type ATPase,IPR004014:Cation-transporting P-type ATPase, N-terminal,IPR005775:Sodium/potassium-transporting P-type ATPase, subfamily IIC,IPR006068:Cation-transporting P-type ATPase, C-terminal,IPR008250:P-type ATPase, A domain,IPR018303:P-type ATPase, phosphorylation site,IPR023214:HAD-like domain,IPR023298:P-type ATPase, transmembrane domain,IPR023299:P-type ATPas…	rno04022:cGMP-PKG signaling pathway,rno04024:cAMP signaling pathway,rno04260:Cardiac muscle contraction,rno04261:Adrenergic signaling in cardiomyocytes,rno04911:Insulin secretion,rno04918:Thyroid hormone synthesis,rno04919:Thyroid hormone signaling pathway,rno04925:Aldosterone synthesis and secretion,rno04960:Aldosterone-regulated sodium reabsorption,rno04961:Endocrine and other factor-regulated …		SM00831:SM00831,	KW-0406~Ion transport,KW-0633~Potassium transport,KW-0739~Sodium transport,KW-0740~Sodium/potassium transport,KW-0813~Transport,	KW-0472~Membrane,KW-0966~Cell projection,KW-1003~Cell membrane,		KW-0812~Transmembrane,KW-1133~Transmembrane helix,	KW-0067~ATP-binding,KW-0460~Magnesium,KW-0479~Metal-binding,KW-0547~Nucleotide-binding,KW-0630~Potassium,KW-0915~Sodium,	KW-1278~Translocase,	KW-0007~Acetylation,KW-0597~Phosphoprotein,	ACT_SITE:4-aspartylphosphate intermediate,COMPBIAS:Basic and acidic residues,DOMAIN:Cation-transporting P-type ATPase N-terminal,MUTAGEN:E->K: Abolishes targeting to the basolateral plasma membrane.,MUTAGEN:G->R: Results in altered sodium and potassium transport.,MUTAGEN:L->R: Results in altered sodium and potassium transport.,MUTAGEN:M->R: Results in altered sodium and potassium transport.,MUTAG…
Atp7a	ATPase copper transporting alpha(Atp7a)	Rattus norvegicus	GO:0001568~blood vessel development,GO:0001701~in utero embryonic development,GO:0001836~release of cytochrome c from mitochondria,GO:0001889~liver development,GO:0001974~blood vessel remodeling,GO:0002082~regulation of oxidative phosphorylation,GO:0006568~tryptophan metabolic process,GO:0006570~tyrosine metabolic process,GO:0006584~catecholamine metabolic process,GO:0006825~copper ion transport,…	GO:0005634~nucleus,GO:0005770~late endosome,GO:0005783~endoplasmic reticulum,GO:0005794~Golgi apparatus,GO:0005802~trans-Golgi network,GO:0005829~cytosol,GO:0005886~plasma membrane,GO:0005902~microvillus,GO:0014069~postsynaptic density,GO:0016020~membrane,GO:0016021~integral component of membrane,GO:0016323~basolateral plasma membrane,GO:0016324~apical plasma membrane,GO:0030140~trans-Golgi netwo…	GO:0005375~copper ion transmembrane transporter activity,GO:0005507~copper ion binding,GO:0005524~ATP binding,GO:0016532~superoxide dismutase copper chaperone activity,GO:0016887~ATPase activity,GO:0031267~small GTPase binding,GO:0032767~copper-dependent protein binding,GO:0043682~copper-transporting ATPase activity,GO:0046872~metal ion binding,GO:0051087~chaperone binding,GO:1903136~cuprous ion …	IPR001757:Cation-transporting P-type ATPase,IPR006121:Heavy metal-associated domain, HMA,IPR006122:Heavy metal-associated domain, copper ion-binding,IPR008250:P-type ATPase, A domain,IPR017969:Heavy-metal-associated, conserved site,IPR018303:P-type ATPase, phosphorylation site,IPR023214:HAD-like domain,IPR023298:P-type ATPase, transmembrane domain,IPR023299:P-type ATPase, cytoplasmic domain N,IPR…	rno01524:Platinum drug resistance,rno04978:Mineral absorption,			KW-0187~Copper transport,KW-0406~Ion transport,KW-0813~Transport,	KW-0333~Golgi apparatus,KW-0472~Membrane,KW-0770~Synapse,KW-0966~Cell projection,KW-0967~Endosome,KW-1003~Cell membrane,		KW-0677~Repeat,KW-0812~Transmembrane,KW-1133~Transmembrane helix,	KW-0067~ATP-binding,KW-0186~Copper,KW-0460~Magnesium,KW-0479~Metal-binding,KW-0547~Nucleotide-binding,	KW-1278~Translocase,	KW-0325~Glycoprotein,KW-0597~Phosphoprotein,	ACT_SITE:4-aspartylphosphate intermediate,CARBOHYD:N-linked (GlcNAc...) asparagine,DOMAIN:HMA,DOMAIN:HMA 1,DOMAIN:HMA 2,DOMAIN:HMA 3,DOMAIN:HMA 4,DOMAIN:HMA 5,DOMAIN:HMA 6,DOMAIN:HMA 7,MOTIF:Endocytosis signal,REGION:PDZD11-binding,TOPO_DOM:Cytoplasmic,TOPO_DOM:Extracellular,TRANSMEM:Helical,
Atp2b4	ATPase plasma membrane Ca2+ transporting 4(Atp2b4)	Rattus norvegicus	GO:0003407~neural retina development,GO:0006357~regulation of transcription from RNA polymerase II promoter,GO:0006816~calcium ion transport,GO:0006874~cellular calcium ion homeostasis,GO:0007283~spermatogenesis,GO:0010629~negative regulation of gene expression,GO:0010751~negative regulation of nitric oxide mediated signal transduction,GO:0014832~urinary bladder smooth muscle contraction,GO:00165…	GO:0005886~plasma membrane,GO:0005887~integral component of plasma membrane,GO:0016020~membrane,GO:0016323~basolateral plasma membrane,GO:0030018~Z disc,GO:0030315~T-tubule,GO:0032991~macromolecular complex,GO:0036126~sperm flagellum,GO:0042383~sarcolemma,GO:0043005~neuron projection,GO:0043231~intracellular membrane-bounded organelle,GO:0045121~membrane raft,GO:0048787~presynaptic active zone me…	GO:0005388~calcium-transporting ATPase activity,GO:0005516~calmodulin binding,GO:0005524~ATP binding,GO:0015085~calcium ion transmembrane transporter activity,GO:0016887~ATPase activity,GO:0017080~sodium channel regulator activity,GO:0019829~cation-transporting ATPase activity,GO:0019901~protein kinase binding,GO:0030165~PDZ domain binding,GO:0030346~protein phosphatase 2B binding,GO:0036487~nitr…	IPR001757:Cation-transporting P-type ATPase,IPR004014:Cation-transporting P-type ATPase, N-terminal,IPR006068:Cation-transporting P-type ATPase, C-terminal,IPR006408:Calcium-transporting P-type ATPase, subfamily IIB,IPR008250:P-type ATPase, A domain,IPR018303:P-type ATPase, phosphorylation site,IPR022141:Calcium transporting P-type ATPase, C-terminal, plasma membrane,IPR023214:HAD-like domain,IPR…	rno04020:Calcium signaling pathway,rno04022:cGMP-PKG signaling pathway,rno04024:cAMP signaling pathway,rno04261:Adrenergic signaling in cardiomyocytes,rno04925:Aldosterone synthesis and secretion,rno04961:Endocrine and other factor-regulated calcium reabsorption,rno04970:Salivary secretion,rno04972:Pancreatic secretion,rno04978:Mineral absorption,		SM00831:SM00831,	KW-0109~Calcium transport,KW-0406~Ion transport,KW-0813~Transport,	KW-0282~Flagellum,KW-0472~Membrane,KW-0966~Cell projection,KW-0969~Cilium,KW-1003~Cell membrane,		KW-0812~Transmembrane,KW-1133~Transmembrane helix,	KW-0067~ATP-binding,KW-0106~Calcium,KW-0460~Magnesium,KW-0479~Metal-binding,KW-0547~Nucleotide-binding,	KW-0112~Calmodulin-binding,KW-1278~Translocase,	KW-0597~Phosphoprotein,	ACT_SITE:4-aspartylphosphate intermediate,COMPBIAS:Basic and acidic residues,DOMAIN:Cation-transporting P-type ATPase C-terminal,DOMAIN:Cation-transporting P-type ATPase N-terminal,DOMAIN:Plasma membrane calcium transporting P-type ATPase C-terminal,REGION:Calmodulin-binding subdomain A,REGION:Calmodulin-binding subdomain B,REGION:Disordered,TOPO_DOM:Cytoplasmic,TOPO_DOM:Extracellular,TRANSMEM:He…
Agfg2	ArfGAP with FG repeats 2(Agfg2)	Rattus norvegicus		GO:0005737~cytoplasm,	GO:0005096~GTPase activator activity,	IPR001164:Arf GTPase activating protein,			SM00105:ArfGap,				KW-0863~Zinc-finger,	KW-0479~Metal-binding,KW-0862~Zinc,			COMPBIAS:Polar residues,DOMAIN:Arf-GAP,REGION:Disordered,
Asap1	ArfGAP with SH3 domain, ankyrin repeat and PH domain 1(Asap1)	Rattus norvegicus	GO:0043547~positive regulation of GTPase activity,GO:0060271~cilium assembly,GO:0061000~negative regulation of dendritic spine development,GO:0061512~protein localization to cilium,GO:0071803~positive regulation of podosome assembly,GO:1903527~positive regulation of membrane tubulation,	GO:0000139~Golgi membrane,GO:0002102~podosome,GO:0005737~cytoplasm,GO:0005829~cytosol,GO:0005886~plasma membrane,GO:0031253~cell projection membrane,GO:0032588~trans-Golgi network membrane,GO:0043197~dendritic spine,GO:0045202~synapse,GO:0098978~glutamatergic synapse,	GO:0001786~phosphatidylserine binding,GO:0005096~GTPase activator activity,GO:0005546~phosphatidylinositol-4,5-bisphosphate binding,GO:0005547~phosphatidylinositol-3,4,5-trisphosphate binding,GO:0017124~SH3 domain binding,GO:0032266~phosphatidylinositol-3-phosphate binding,GO:0046872~metal ion binding,	IPR001164:Arf GTPase activating protein,IPR001452:Src homology-3 domain,IPR001849:Pleckstrin homology domain,IPR002110:Ankyrin repeat,IPR011993:Pleckstrin homology-like domain,IPR027267:Arfaptin homology (AH) domain/BAR domain,	rno04144:Endocytosis,rno04666:Fc gamma R-mediated phagocytosis,		SM00105:ArfGap,SM00233:PH,SM00248:ANK,SM00326:SH3,	KW-0970~Cilium biogenesis/degradation,	KW-0472~Membrane,KW-0963~Cytoplasm,		KW-0040~ANK repeat,KW-0677~Repeat,KW-0728~SH3 domain,KW-0863~Zinc-finger,	KW-0479~Metal-binding,KW-0862~Zinc,	KW-0343~GTPase activation,	KW-0597~Phosphoprotein,	COMPBIAS:Basic and acidic residues,COMPBIAS:Polar residues,COMPBIAS:Pro residues,DOMAIN:Arf-GAP,DOMAIN:PH,DOMAIN:SH3,REGION:Disordered,REPEAT:ANK,REPEAT:ANK 1,REPEAT:ANK 2,ZN_FING:C4-type,
Baiap2	BAR/IMD domain containing adaptor protein 2(Baiap2)	Rattus norvegicus	GO:0007009~plasma membrane organization,GO:0007420~brain development,GO:0008360~regulation of cell shape,GO:0009617~response to bacterium,GO:0010976~positive regulation of neuron projection development,GO:0016358~dendrite development,GO:0030182~neuron differentiation,GO:0030838~positive regulation of actin filament polymerization,GO:0032956~regulation of actin cytoskeleton organization,GO:0035418…	GO:0001726~ruffle,GO:0005654~nucleoplasm,GO:0005737~cytoplasm,GO:0005791~rough endoplasmic reticulum,GO:0005794~Golgi apparatus,GO:0005829~cytosol,GO:0005856~cytoskeleton,GO:0005874~microtubule,GO:0005886~plasma membrane,GO:0014069~postsynaptic density,GO:0015629~actin cytoskeleton,GO:0016020~membrane,GO:0030027~lamellipodium,GO:0030141~secretory granule,GO:0030175~filopodium,GO:0043005~neuron pr…	GO:0001221~transcription cofactor binding,GO:0005515~protein binding,GO:0008093~cytoskeletal adaptor activity,GO:0030165~PDZ domain binding,GO:0042802~identical protein binding,GO:0070064~proline-rich region binding,GO:0097110~scaffold protein binding,	IPR001452:Src homology-3 domain,IPR013606:IRSp53/MIM homology domain (IMD),IPR027267:Arfaptin homology (AH) domain/BAR domain,	rno04520:Adherens junction,rno04810:Regulation of actin cytoskeleton,rno05135:Yersinia infection,		SM00326:SH3,		KW-0206~Cytoskeleton,KW-0472~Membrane,KW-0963~Cytoplasm,KW-0966~Cell projection,		KW-0175~Coiled coil,KW-0728~SH3 domain,			KW-0597~Phosphoprotein,	COMPBIAS:Polar residues,DOMAIN:IMD,DOMAIN:SH3,MUTAGEN:Y->F: Loss of phosphorylation; when associated with F-115 and F-178.,MUTAGEN:Y->F: Loss of phosphorylation; when associated with F-17 and F-115.,MUTAGEN:Y->F: Loss of phosphorylation; when associated with F-17 and F-178.,REGION:Disordered,
C2cd2l	C2CD2-like(C2cd2l)	Rattus norvegicus	GO:0015914~phospholipid transport,GO:0035774~positive regulation of insulin secretion involved in cellular response to glucose stimulus,	GO:0005886~plasma membrane,GO:0016020~membrane,GO:0016021~integral component of membrane,GO:0032541~cortical endoplasmic reticulum,GO:0098592~cytoplasmic side of apical plasma membrane,	GO:0008526~phosphatidylinositol transporter activity,GO:0035091~phosphatidylinositol binding,GO:0043559~insulin binding,	IPR000008:C2 calcium-dependent membrane targeting,					KW-0472~Membrane,		KW-0812~Transmembrane,KW-1133~Transmembrane helix,				COMPBIAS:Basic and acidic residues,COMPBIAS:Polar residues,DOMAIN:C2,REGION:Disordered,TRANSMEM:Helical,
Clk2	CDC-like kinase 2(Clk2)	Rattus norvegicus	GO:0010033~response to organic substance,GO:0010212~response to ionizing radiation,GO:0015031~protein transport,GO:0016310~phosphorylation,GO:0018108~peptidyl-tyrosine phosphorylation,GO:0032526~response to retinoic acid,GO:0043484~regulation of RNA splicing,GO:0045721~negative regulation of gluconeogenesis,	GO:0000139~Golgi membrane,GO:0005634~nucleus,GO:0005654~nucleoplasm,GO:0016604~nuclear body,	GO:0004674~protein serine/threonine kinase activity,GO:0004713~protein tyrosine kinase activity,GO:0005524~ATP binding,GO:0031625~ubiquitin protein ligase binding,GO:0042802~identical protein binding,	IPR000719:Protein kinase, catalytic domain,IPR008271:Serine/threonine-protein kinase, active site,IPR011009:Protein kinase-like domain,IPR017441:Protein kinase, ATP binding site,			SM00220:S_TKc,	KW-0813~Transport,	KW-0472~Membrane,		KW-0175~Coiled coil,		KW-0418~Kinase,KW-0723~Serine/threonine-protein kinase,KW-0808~Transferase,		COMPBIAS:Basic and acidic residues,COMPBIAS:Basic residues,COMPBIAS:Polar residues,COMPBIAS:Pro residues,DOMAIN:Protein kinase,REGION:Disordered,TRANSMEM:Helical,
Cdc42bpb	CDC42 binding protein kinase beta(Cdc42bpb)	Rattus norvegicus	GO:0006468~protein phosphorylation,GO:0007010~cytoskeleton organization,GO:0016310~phosphorylation,GO:0016477~cell migration,GO:0018107~peptidyl-threonine phosphorylation,GO:0030036~actin cytoskeleton organization,GO:0031032~actomyosin structure organization,GO:0031532~actin cytoskeleton reorganization,GO:0035556~intracellular signal transduction,	GO:0005737~cytoplasm,GO:0005856~cytoskeleton,GO:0005886~plasma membrane,GO:0005911~cell-cell junction,GO:0016020~membrane,GO:0030027~lamellipodium,GO:0031252~cell leading edge,GO:0042641~actomyosin,	GO:0000287~magnesium ion binding,GO:0004672~protein kinase activity,GO:0004674~protein serine/threonine kinase activity,GO:0004712~protein serine/threonine/tyrosine kinase activity,GO:0005515~protein binding,GO:0005524~ATP binding,GO:0031267~small GTPase binding,GO:0044877~macromolecular complex binding,GO:0046872~metal ion binding,	IPR000095:PAK-box/P21-Rho-binding,IPR000719:Protein kinase, catalytic domain,IPR000961:AGC-kinase, C-terminal,IPR001180:Citron-like,IPR001849:Pleckstrin homology domain,IPR002219:Protein kinase C-like, phorbol ester/diacylglycerol binding,IPR008271:Serine/threonine-protein kinase, active site,IPR011009:Protein kinase-like domain,IPR011993:Pleckstrin homology-like domain,IPR014930:Myotonic dystrop…			SM00036:CNH,SM00109:C1,SM00133:S_TK_X,SM00220:S_TKc,SM00233:PH,SM00285:PBD,		KW-0472~Membrane,KW-0963~Cytoplasm,KW-0965~Cell junction,KW-0966~Cell projection,KW-1003~Cell membrane,		KW-0175~Coiled coil,KW-0863~Zinc-finger,	KW-0067~ATP-binding,KW-0460~Magnesium,KW-0479~Metal-binding,KW-0547~Nucleotide-binding,KW-0862~Zinc,	KW-0418~Kinase,KW-0723~Serine/threonine-protein kinase,KW-0808~Transferase,	KW-0488~Methylation,KW-0597~Phosphoprotein,	ACT_SITE:Proton acceptor,COMPBIAS:Basic and acidic residues,COMPBIAS:Polar residues,DOMAIN:AGC-kinase C-terminal,DOMAIN:CNH,DOMAIN:CRIB,DOMAIN:PH,DOMAIN:Phorbol-ester/DAG-type,DOMAIN:Protein kinase,MUTAGEN:F->Q: Abolishes interaction with TJP1; when associated with Q-954.,MUTAGEN:F->Q: Abolishes interaction with TJP1; when associated with Q-964.,MUTAGEN:L->Q: Abolishes interaction with TJP1; when…
Dmxl2	Dmx-like 2(Dmxl2)	Rattus norvegicus	GO:0007035~vacuolar acidification,GO:0007268~chemical synaptic transmission,GO:0007283~spermatogenesis,GO:0007420~brain development,GO:0007608~sensory perception of smell,GO:0022038~corpus callosum development,GO:0042593~glucose homeostasis,	GO:0008021~synaptic vesicle,GO:0043291~RAVE complex,GO:0098992~neuronal dense core vesicle,	GO:0031267~small GTPase binding,	IPR001680:WD40 repeat,IPR015943:WD40/YVTN repeat-like-containing domain,IPR022033:RAVE complex protein Rav1 C-terminal,	rno04142:Lysosome,		SM00320:WD40,				KW-0175~Coiled coil,KW-0853~WD repeat,				COMPBIAS:Basic and acidic residues,COMPBIAS:Polar residues,DOMAIN:RAVE complex protein Rav1 C-terminal,REGION:Disordered,REPEAT:WD,
Dnajb1	DnaJ heat shock protein family (Hsp40) member B1(Dnajb1)	Rattus norvegicus	GO:0000122~negative regulation of transcription from RNA polymerase II promoter,GO:0006457~protein folding,GO:0030900~forebrain development,GO:0032781~positive regulation of ATPase activity,GO:0034605~cellular response to heat,GO:0051085~chaperone mediated protein folding requiring cofactor,GO:0090084~negative regulation of inclusion body assembly,GO:0097201~negative regulation of transcription f…	GO:0005654~nucleoplasm,GO:0005737~cytoplasm,GO:0005829~cytosol,GO:0014069~postsynaptic density,GO:0043025~neuronal cell body,GO:0043197~dendritic spine,GO:0061827~sperm head,GO:0098794~postsynapse,GO:0098978~glutamatergic synapse,GO:0099524~postsynaptic cytosol,	GO:0001671~ATPase activator activity,GO:0003714~transcription corepressor activity,GO:0030544~Hsp70 protein binding,GO:0044183~protein binding involved in protein folding,GO:0051082~unfolded protein binding,GO:0051087~chaperone binding,GO:0051117~ATPase binding,	IPR001623:DnaJ domain,IPR002939:Chaperone DnaJ, C-terminal,IPR008971:HSP40/DnaJ peptide-binding,IPR018253:DnaJ domain, conserved site,	rno04141:Protein processing in endoplasmic reticulum,rno05164:Influenza A,		SM00271:DnaJ,								DOMAIN:J,
Dnajc5	DnaJ heat shock protein family (Hsp40) member C5(Dnajc5)	Rattus norvegicus	GO:0007268~chemical synaptic transmission,GO:0043524~negative regulation of neuron apoptotic process,GO:0051402~neuron apoptotic process,GO:0061077~chaperone-mediated protein folding,	GO:0005794~Golgi apparatus,GO:0005829~cytosol,GO:0005886~plasma membrane,GO:0008021~synaptic vesicle,GO:0016020~membrane,GO:0030672~synaptic vesicle membrane,GO:0031225~anchored component of membrane,GO:0031594~neuromuscular junction,GO:0042470~melanosome,GO:0042584~chromaffin granule membrane,GO:0043195~terminal bouton,GO:0043231~intracellular membrane-bounded organelle,GO:0098793~presynapse,GO:…	GO:0005515~protein binding,GO:0043008~ATP-dependent protein binding,	IPR001623:DnaJ domain,IPR018253:DnaJ domain, conserved site,	rno04141:Protein processing in endoplasmic reticulum,		SM00271:DnaJ,		KW-0472~Membrane,KW-0963~Cytoplasm,KW-0968~Cytoplasmic vesicle,KW-1003~Cell membrane,				KW-0143~Chaperone,	KW-0007~Acetylation,KW-0449~Lipoprotein,KW-0564~Palmitate,KW-0597~Phosphoprotein,	DOMAIN:J,
Ehd1	EH-domain containing 1(Ehd1)	Rattus norvegicus	GO:0006886~intracellular protein transport,GO:0006897~endocytosis,GO:0010886~positive regulation of cholesterol storage,GO:0010976~positive regulation of neuron projection development,GO:0016197~endosomal transport,GO:0031175~neuron projection development,GO:0032456~endocytic recycling,GO:0034383~low-density lipoprotein particle clearance,GO:0042632~cholesterol homeostasis,GO:0051260~protein homo…	GO:0005737~cytoplasm,GO:0005768~endosome,GO:0005769~early endosome,GO:0005811~lipid particle,GO:0005886~plasma membrane,GO:0010008~endosome membrane,GO:0020018~ciliary pocket membrane,GO:0030139~endocytic vesicle,GO:0031095~platelet dense tubular network membrane,GO:0031901~early endosome membrane,GO:0043231~intracellular membrane-bounded organelle,GO:0048471~perinuclear region of cytoplasm,GO:00…	GO:0005509~calcium ion binding,GO:0005515~protein binding,GO:0005524~ATP binding,GO:0005525~GTP binding,GO:0031267~small GTPase binding,GO:0042802~identical protein binding,	IPR000261:EPS15 homology (EH),IPR002048:EF-hand domain,IPR011992:EF-hand-like domain,IPR018247:EF-Hand 1, calcium-binding site,IPR027417:P-loop containing nucleoside triphosphate hydrolase,	rno04144:Endocytosis,		SM00027:EH,	KW-0653~Protein transport,KW-0813~Transport,KW-0970~Cilium biogenesis/degradation,	KW-0472~Membrane,KW-0966~Cell projection,KW-0967~Endosome,KW-0969~Cilium,KW-1003~Cell membrane,		KW-0175~Coiled coil,	KW-0067~ATP-binding,KW-0106~Calcium,KW-0479~Metal-binding,KW-0547~Nucleotide-binding,		KW-0007~Acetylation,KW-0597~Phosphoprotein,	DOMAIN:Dynamin-type G,DOMAIN:EF-hand,DOMAIN:EH,REGION:G1 motif,REGION:G2 motif,REGION:G3 motif,REGION:G4 motif,REGION:G5 motif,
Ehd3	EH-domain containing 3(Ehd3)	Rattus norvegicus	GO:0001881~receptor recycling,GO:0006897~endocytosis,GO:0015031~protein transport,GO:0016197~endosomal transport,GO:0032456~endocytic recycling,GO:0034498~early endosome to Golgi transport,GO:0051260~protein homooligomerization,GO:0055117~regulation of cardiac muscle contraction,GO:0060271~cilium assembly,GO:0072659~protein localization to plasma membrane,GO:0086036~regulation of cardiac muscle c…	GO:0005737~cytoplasm,GO:0005769~early endosome,GO:0005829~cytosol,GO:0005886~plasma membrane,GO:0020018~ciliary pocket membrane,GO:0030139~endocytic vesicle,GO:0043231~intracellular membrane-bounded organelle,GO:0048471~perinuclear region of cytoplasm,GO:0055038~recycling endosome membrane,	GO:0005509~calcium ion binding,GO:0005524~ATP binding,GO:0005525~GTP binding,	IPR000261:EPS15 homology (EH),IPR002048:EF-hand domain,IPR006073:GTP binding domain,IPR011992:EF-hand-like domain,IPR018247:EF-Hand 1, calcium-binding site,IPR027417:P-loop containing nucleoside triphosphate hydrolase,	rno04144:Endocytosis,		SM00027:EH,	KW-0653~Protein transport,KW-0813~Transport,KW-0970~Cilium biogenesis/degradation,	KW-0472~Membrane,KW-0966~Cell projection,KW-0967~Endosome,KW-0969~Cilium,KW-1003~Cell membrane,		KW-0175~Coiled coil,	KW-0067~ATP-binding,KW-0106~Calcium,KW-0479~Metal-binding,KW-0547~Nucleotide-binding,		KW-0007~Acetylation,KW-0597~Phosphoprotein,KW-0832~Ubl conjugation,KW-1017~Isopeptide bond,	CROSSLNK:Glycyl lysine isopeptide (Lys-Gly) (interchain with G-Cter in SUMO),DOMAIN:Dynamin-type G,DOMAIN:EF-hand,DOMAIN:EH,REGION:G1 motif,REGION:G2 motif,REGION:G3 motif,REGION:G4 motif,REGION:G5 motif,
Ehd4	EH-domain containing 4(Ehd4)	Rattus norvegicus	GO:0006897~endocytosis,GO:0006907~pinocytosis,GO:0016197~endosomal transport,GO:0030100~regulation of endocytosis,GO:0032456~endocytic recycling,GO:0050731~positive regulation of peptidyl-tyrosine phosphorylation,GO:0051260~protein homooligomerization,GO:0060271~cilium assembly,GO:0071363~cellular response to growth factor stimulus,GO:0072659~protein localization to plasma membrane,	GO:0005737~cytoplasm,GO:0005769~early endosome,GO:0005783~endoplasmic reticulum,GO:0005886~plasma membrane,GO:0030139~endocytic vesicle,GO:0043231~intracellular membrane-bounded organelle,GO:0048471~perinuclear region of cytoplasm,GO:0055038~recycling endosome membrane,	GO:0005509~calcium ion binding,GO:0005524~ATP binding,GO:0005525~GTP binding,	IPR000261:EPS15 homology (EH),IPR002048:EF-hand domain,IPR011992:EF-hand-like domain,IPR018247:EF-Hand 1, calcium-binding site,IPR027417:P-loop containing nucleoside triphosphate hydrolase,	rno04144:Endocytosis,		SM00027:EH,		KW-0472~Membrane,KW-0967~Endosome,KW-1003~Cell membrane,			KW-0067~ATP-binding,KW-0106~Calcium,KW-0479~Metal-binding,KW-0547~Nucleotide-binding,		KW-0597~Phosphoprotein,	DOMAIN:Dynamin-type G,DOMAIN:EF-hand,DOMAIN:EH,REGION:Disordered,
Fcho2	FCH and mu domain containing endocytic adaptor 2(Fcho2)	Rattus norvegicus	GO:0010324~membrane invagination,GO:0048268~clathrin coat assembly,GO:0048488~synaptic vesicle endocytosis,GO:0072583~clathrin-dependent endocytosis,GO:0072659~protein localization to plasma membrane,	GO:0005737~cytoplasm,GO:0005886~plasma membrane,GO:0005905~clathrin-coated pit,GO:0030136~clathrin-coated vesicle,GO:0098835~presynaptic endocytic zone membrane,	GO:0001786~phosphatidylserine binding,GO:0005546~phosphatidylinositol-4,5-bisphosphate binding,GO:0035091~phosphatidylinositol binding,GO:0042802~identical protein binding,	IPR001060:FCH domain,IPR018808:Muniscin C-terminal mu homology domain,IPR027267:Arfaptin homology (AH) domain/BAR domain,			SM00055:FCH,	KW-0254~Endocytosis,	KW-0168~Coated pit,KW-0472~Membrane,		KW-0175~Coiled coil,			KW-0597~Phosphoprotein,KW-0832~Ubl conjugation,KW-1015~Disulfide bond,KW-1017~Isopeptide bond,	COMPBIAS:Polar residues,CROSSLNK:Glycyl lysine isopeptide (Lys-Gly) (interchain with G-Cter in SUMO2),DISULFID:Interchain (with C-147),DISULFID:Interchain (with C-273),DOMAIN:F-BAR,DOMAIN:MHD,REGION:Disordered,REGION:Mediates dimerization and binding to membranes enriched in Pi(4,5)-P2 and induces their tubulation,REGION:Mediates interaction with DAB2, EPS15, EPS15R and ITSN1,
Gnas	GNAS complex locus(Gnas)	Rattus norvegicus	GO:0001501~skeletal system development,GO:0001894~tissue homeostasis,GO:0001934~positive regulation of protein phosphorylation,GO:0001958~endochondral ossification,GO:0006112~energy reserve metabolic process,GO:0006306~DNA methylation,GO:0006357~regulation of transcription from RNA polymerase II promoter,GO:0007186~G-protein coupled receptor signaling pathway,GO:0007188~adenylate cyclase-modulati…	GO:0001726~ruffle,GO:0005576~extracellular region,GO:0005634~nucleus,GO:0005737~cytoplasm,GO:0005768~endosome,GO:0005829~cytosol,GO:0005834~heterotrimeric G-protein complex,GO:0005886~plasma membrane,GO:0008021~synaptic vesicle,GO:0016020~membrane,GO:0016324~apical plasma membrane,GO:0030142~Golgi to ER transport vesicle,GO:0030425~dendrite,GO:0032588~trans-Golgi network membrane,GO:0042383~sarco…	GO:0001664~G-protein coupled receptor binding,GO:0001965~G-protein alpha-subunit binding,GO:0003924~GTPase activity,GO:0005159~insulin-like growth factor receptor binding,GO:0005515~protein binding,GO:0005525~GTP binding,GO:0010854~adenylate cyclase regulator activity,GO:0010856~adenylate cyclase activator activity,GO:0019001~guanyl nucleotide binding,GO:0019904~protein domain specific binding,GO…	IPR000367:G-protein alpha subunit, group S,IPR001019:Guanine nucleotide binding protein (G-protein), alpha subunit,IPR009434:Neuroendocrine-specific golgi P55,IPR011025:G protein alpha subunit, helical insertion,IPR027417:P-loop containing nucleoside triphosphate hydrolase,	rno01522:Endocrine resistance,rno04015:Rap1 signaling pathway,rno04020:Calcium signaling pathway,rno04024:cAMP signaling pathway,rno04072:Phospholipase D signaling pathway,rno04261:Adrenergic signaling in cardiomyocytes,rno04270:Vascular smooth muscle contraction,rno04540:Gap junction,rno04611:Platelet activation,rno04713:Circadian entrainment,rno04714:Thermogenesis,rno04724:Glutamatergic synapse…		SM00275:SM00275,		KW-0472~Membrane,KW-0770~Synapse,KW-0964~Secreted,KW-0966~Cell projection,KW-0968~Cytoplasmic vesicle,KW-1003~Cell membrane,		KW-0175~Coiled coil,KW-0732~Signal,	KW-0342~GTP-binding,KW-0460~Magnesium,KW-0479~Metal-binding,KW-0547~Nucleotide-binding,	KW-0807~Transducer,	KW-0013~ADP-ribosylation,KW-0165~Cleavage on pair of basic residues,KW-0325~Glycoprotein,KW-0449~Lipoprotein,KW-0564~Palmitate,KW-0597~Phosphoprotein,KW-0654~Proteoglycan,KW-0832~Ubl conjugation,KW-1017~Isopeptide bond,	COMPBIAS:Acidic residues,COMPBIAS:Basic and acidic residues,COMPBIAS:Polar residues,COMPBIAS:Pro residues,CROSSLNK:Glycyl lysine isopeptide (Lys-Gly) (interchain with G-Cter in ubiquitin),DOMAIN:G-alpha,LIPID:N-palmitoyl glycine,LIPID:S-palmitoyl cysteine,MUTAGEN:C->A: Abolishes S-palmitoylation.,MUTAGEN:Q->L: Large increase in adenylyl cyclase activity.,PEPTIDE:GPIPIRRH peptide,PEPTIDE:LHAL tetr…
Lasp1	LIM and SH3 protein 1(Lasp1)	Rattus norvegicus	GO:0006811~ion transport,GO:0034220~ion transmembrane transport,	GO:0005737~cytoplasm,GO:0005856~cytoskeleton,GO:0005925~focal adhesion,GO:0005938~cell cortex,GO:0030864~cortical actin cytoskeleton,GO:0098794~postsynapse,	GO:0015075~ion transmembrane transporter activity,GO:0046872~metal ion binding,GO:0051015~actin filament binding,	IPR000900:Nebulin 35 residue motif,IPR001452:Src homology-3 domain,IPR001781:Zinc finger, LIM-type,			SM00132:LIM,SM00227:NEBU,SM00326:SH3,	KW-0406~Ion transport,KW-0813~Transport,	KW-0206~Cytoskeleton,KW-0963~Cytoplasm,		KW-0440~LIM domain,KW-0677~Repeat,KW-0728~SH3 domain,	KW-0479~Metal-binding,KW-0862~Zinc,	KW-0009~Actin-binding,	KW-0007~Acetylation,KW-0488~Methylation,KW-0597~Phosphoprotein,	COMPBIAS:Basic and acidic residues,COMPBIAS:Polar residues,DOMAIN:LIM zinc-binding,DOMAIN:SH3,REGION:Disordered,REPEAT:Nebulin 1,REPEAT:Nebulin 2,
Nudcd2	NudC domain containing 2(Nudcd2)	Rattus norvegicus	GO:0006457~protein folding,	GO:0000776~kinetochore,GO:0000922~spindle pole,GO:0005737~cytoplasm,GO:0005815~microtubule organizing center,GO:0005829~cytosol,GO:0015630~microtubule cytoskeleton,GO:0045171~intercellular bridge,GO:0072686~mitotic spindle,	GO:0051082~unfolded protein binding,	IPR007052:CS-like domain,IPR008978:HSP20-like chaperone,					KW-0137~Centromere,KW-0158~Chromosome,KW-0206~Cytoskeleton,KW-0963~Cytoplasm,KW-0995~Kinetochore,					KW-0007~Acetylation,KW-0597~Phosphoprotein,	DOMAIN:CS,REGION:Disordered,
Rab11fip1	RAB11 family interacting protein 1(Rab11fip1)	Rattus norvegicus	GO:0015031~protein transport,GO:0045055~regulated exocytosis,GO:0070164~negative regulation of adiponectin secretion,	GO:0005768~endosome,GO:0005829~cytosol,GO:0016020~membrane,GO:0030670~phagocytic vesicle membrane,GO:0043231~intracellular membrane-bounded organelle,GO:0055037~recycling endosome,	GO:0031267~small GTPase binding,	IPR000008:C2 calcium-dependent membrane targeting,IPR019018:Rab-binding domain FIP-RBD,	rno04144:Endocytosis,		SM00239:C2,	KW-0653~Protein transport,KW-0813~Transport,	KW-0472~Membrane,KW-0967~Endosome,KW-0968~Cytoplasmic vesicle,					KW-0597~Phosphoprotein,	COMPBIAS:Basic and acidic residues,COMPBIAS:Polar residues,COMPBIAS:Pro residues,DOMAIN:C2,DOMAIN:FIP-RBD,REGION:Disordered,REGION:Necessary for interaction with RAB4A and RAB11A, subcellular location and endosomal recycling,
Rab11b	RAB11B, member RAS oncogene family(Rab11b)	Rattus norvegicus	GO:0001881~receptor recycling,GO:0006887~exocytosis,GO:0032402~melanosome transport,GO:0032456~endocytic recycling,GO:0033572~transferrin transport,GO:0035773~insulin secretion involved in cellular response to glucose stimulus,GO:0044070~regulation of anion transport,GO:0045054~constitutive secretory pathway,GO:0045055~regulated exocytosis,GO:0071468~cellular response to acidic pH,GO:0090150~esta…	GO:0005737~cytoplasm,GO:0005768~endosome,GO:0005794~Golgi apparatus,GO:0008021~synaptic vesicle,GO:0030670~phagocytic vesicle membrane,GO:0030672~synaptic vesicle membrane,GO:0031410~cytoplasmic vesicle,GO:0045335~phagocytic vesicle,GO:0055037~recycling endosome,GO:0055038~recycling endosome membrane,GO:0098993~anchored component of synaptic vesicle membrane,	GO:0003924~GTPase activity,GO:0005525~GTP binding,GO:0019003~GDP binding,GO:0031489~myosin V binding,	IPR001806:Small GTPase superfamily,IPR005225:Small GTP-binding protein domain,IPR027417:P-loop containing nucleoside triphosphate hydrolase,	rno04144:Endocytosis,rno04152:AMPK signaling pathway,rno04962:Vasopressin-regulated water reabsorption,rno05164:Influenza A,			KW-0653~Protein transport,KW-0813~Transport,	KW-0472~Membrane,KW-0770~Synapse,KW-0967~Endosome,KW-0968~Cytoplasmic vesicle,			KW-0342~GTP-binding,KW-0547~Nucleotide-binding,	KW-0378~Hydrolase,	KW-0007~Acetylation,KW-0164~Citrullination,KW-0449~Lipoprotein,KW-0488~Methylation,KW-0636~Prenylation,	COMPBIAS:Polar residues,LIPID:S-geranylgeranyl cysteine,MOTIF:Effector region,PROPEP:Removed in mature form,REGION:Disordered,
Rab23	RAB23, member RAS oncogene family(Rab23)	Rattus norvegicus	GO:0000045~autophagosome assembly,GO:0001843~neural tube closure,GO:0006508~proteolysis,GO:0006886~intracellular protein transport,GO:0006968~cellular defense response,GO:0007165~signal transduction,GO:0007399~nervous system development,GO:0008589~regulation of smoothened signaling pathway,GO:0021513~spinal cord dorsal/ventral patterning,GO:0021904~dorsal/ventral neural tube patterning,GO:0042308…	GO:0005737~cytoplasm,GO:0005776~autophagosome,GO:0005813~centrosome,GO:0005829~cytosol,GO:0005886~plasma membrane,GO:0010008~endosome membrane,GO:0012505~endomembrane system,GO:0030054~cell junction,GO:0045335~phagocytic vesicle,	GO:0003924~GTPase activity,GO:0005525~GTP binding,	IPR001806:Small GTPase superfamily,IPR005225:Small GTP-binding protein domain,IPR027417:P-loop containing nucleoside triphosphate hydrolase,											REGION:Disordered,
Rab3d	RAB3D, member RAS oncogene family(Rab3d)	Rattus norvegicus	GO:0006904~vesicle docking involved in exocytosis,GO:0009306~protein secretion,GO:0017157~regulation of exocytosis,GO:0018125~peptidyl-cysteine methylation,GO:0045453~bone resorption,GO:0072659~protein localization to plasma membrane,GO:1903307~positive regulation of regulated secretory pathway,	GO:0005768~endosome,GO:0005881~cytoplasmic microtubule,GO:0005886~plasma membrane,GO:0008021~synaptic vesicle,GO:0030133~transport vesicle,GO:0042588~zymogen granule,GO:0099503~secretory vesicle,	GO:0003924~GTPase activity,GO:0005515~protein binding,GO:0005525~GTP binding,GO:0030742~GTP-dependent protein binding,GO:0031489~myosin V binding,	IPR001806:Small GTPase superfamily,IPR005225:Small GTP-binding protein domain,IPR027417:P-loop containing nucleoside triphosphate hydrolase,	rno04972:Pancreatic secretion,			KW-0268~Exocytosis,KW-0653~Protein transport,KW-0813~Transport,	KW-0472~Membrane,KW-1003~Cell membrane,			KW-0342~GTP-binding,KW-0547~Nucleotide-binding,		KW-0007~Acetylation,KW-0449~Lipoprotein,KW-0488~Methylation,KW-0597~Phosphoprotein,KW-0636~Prenylation,	LIPID:S-geranylgeranyl cysteine,MOTIF:Effector region,REGION:Disordered,
Rab7a	RAB7A, member RAS oncogene family(Rab7a)	Rattus norvegicus	GO:0000045~autophagosome assembly,GO:0006622~protein targeting to lysosome,GO:0007174~epidermal growth factor catabolic process,GO:0008333~endosome to lysosome transport,GO:0009617~response to bacterium,GO:0016042~lipid catabolic process,GO:0019076~viral release from host cell,GO:0022615~protein to membrane docking,GO:0042147~retrograde transport, endosome to Golgi,GO:0045022~early endosome to la…	GO:0000421~autophagosome membrane,GO:0005737~cytoplasm,GO:0005739~mitochondrion,GO:0005764~lysosome,GO:0005765~lysosomal membrane,GO:0005768~endosome,GO:0005770~late endosome,GO:0005794~Golgi apparatus,GO:0005811~lipid particle,GO:0005829~cytosol,GO:0010008~endosome membrane,GO:0030670~phagocytic vesicle membrane,GO:0030672~synaptic vesicle membrane,GO:0030904~retromer complex,GO:0031410~cytoplas…	GO:0003924~GTPase activity,GO:0005515~protein binding,GO:0005525~GTP binding,GO:0019003~GDP binding,GO:0031267~small GTPase binding,GO:1905394~retromer complex binding,	IPR001806:Small GTPase superfamily,IPR005225:Small GTP-binding protein domain,IPR027417:P-loop containing nucleoside triphosphate hydrolase,	rno04137:Mitophagy - animal,rno04140:Autophagy - animal,rno04144:Endocytosis,rno04145:Phagosome,rno05132:Salmonella infection,rno05146:Amoebiasis,rno05152:Tuberculosis,			KW-0072~Autophagy,KW-0442~Lipid degradation,KW-0443~Lipid metabolism,KW-0653~Protein transport,KW-0813~Transport,	KW-0458~Lysosome,KW-0472~Membrane,KW-0496~Mitochondrion,KW-0551~Lipid droplet,KW-0967~Endosome,KW-0968~Cytoplasmic vesicle,			KW-0342~GTP-binding,KW-0547~Nucleotide-binding,	KW-0378~Hydrolase,	KW-0007~Acetylation,KW-0449~Lipoprotein,KW-0488~Methylation,KW-0597~Phosphoprotein,KW-0636~Prenylation,KW-0832~Ubl conjugation,KW-1017~Isopeptide bond,	CROSSLNK:Glycyl lysine isopeptide (Lys-Gly) (interchain with G-Cter in ubiquitin),LIPID:S-geranylgeranyl cysteine,MOTIF:Effector region,
Rap1a	RAP1A, member of RAS oncogene family(Rap1a)	Rattus norvegicus	GO:0007165~signal transduction,GO:0007264~small GTPase mediated signal transduction,GO:0007399~nervous system development,GO:0008283~cell proliferation,GO:0009743~response to carbohydrate,GO:0010976~positive regulation of neuron projection development,GO:0016079~synaptic vesicle exocytosis,GO:0032486~Rap protein signal transduction,GO:0032966~negative regulation of collagen biosynthetic process,G…	GO:0005737~cytoplasm,GO:0005769~early endosome,GO:0005770~late endosome,GO:0005811~lipid particle,GO:0005829~cytosol,GO:0005886~plasma membrane,GO:0005911~cell-cell junction,GO:0016020~membrane,GO:0030054~cell junction,GO:0032045~guanyl-nucleotide exchange factor complex,GO:0043005~neuron projection,GO:0045335~phagocytic vesicle,GO:0048471~perinuclear region of cytoplasm,GO:0070161~anchoring junc…	GO:0003924~GTPase activity,GO:0005085~guanyl-nucleotide exchange factor activity,GO:0005515~protein binding,GO:0005525~GTP binding,GO:0019003~GDP binding,GO:0031267~small GTPase binding,GO:0044877~macromolecular complex binding,	IPR001806:Small GTPase superfamily,IPR005225:Small GTP-binding protein domain,IPR020849:Small GTPase superfamily, Ras type,IPR027417:P-loop containing nucleoside triphosphate hydrolase,	rno04010:MAPK signaling pathway,rno04014:Ras signaling pathway,rno04015:Rap1 signaling pathway,rno04024:cAMP signaling pathway,rno04062:Chemokine signaling pathway,rno04510:Focal adhesion,rno04520:Adherens junction,rno04530:Tight junction,rno04611:Platelet activation,rno04670:Leukocyte transendothelial migration,rno04720:Long-term potentiation,rno04722:Neurotrophin signaling pathway,rno04934:Cush…			KW-0524~Neurogenesis,	KW-0472~Membrane,KW-0963~Cytoplasm,KW-0965~Cell junction,KW-0967~Endosome,KW-1003~Cell membrane,	KW-0043~Tumor suppressor,		KW-0342~GTP-binding,KW-0547~Nucleotide-binding,	KW-0378~Hydrolase,	KW-0013~ADP-ribosylation,KW-0449~Lipoprotein,KW-0488~Methylation,KW-0597~Phosphoprotein,KW-0636~Prenylation,	LIPID:S-geranylgeranyl cysteine,MOTIF:Effector region,PROPEP:Removed in mature form,REGION:Interaction with KRIT1,
Arhgdia	Rho GDP dissociation inhibitor alpha(Arhgdia)	Rattus norvegicus	GO:0007266~Rho protein signal transduction,GO:0008360~regulation of cell shape,GO:0030336~negative regulation of cell migration,GO:0032880~regulation of protein localization,GO:0035023~regulation of Rho protein signal transduction,GO:0071260~cellular response to mechanical stimulus,GO:0071407~cellular response to organic cyclic compound,GO:0071461~cellular response to redox state,GO:0071526~semap…	GO:0001772~immunological synapse,GO:0005615~extracellular space,GO:0005634~nucleus,GO:0005737~cytoplasm,GO:0005829~cytosol,GO:0016020~membrane,GO:0045202~synapse,GO:0098685~Schaffer collateral - CA1 synapse,	GO:0005094~Rho GDP-dissociation inhibitor activity,GO:0005096~GTPase activator activity,GO:0005504~fatty acid binding,GO:0005515~protein binding,GO:0019901~protein kinase binding,GO:0031267~small GTPase binding,GO:0051879~Hsp90 protein binding,	IPR000406:RHO protein GDP dissociation inhibitor,IPR014756:Immunoglobulin E-set,IPR024792:Rho GDP-dissociation inhibitor domain,	rno04722:Neurotrophin signaling pathway,rno04962:Vasopressin-regulated water reabsorption,				KW-0963~Cytoplasm,				KW-0343~GTPase activation,	KW-0007~Acetylation,KW-0597~Phosphoprotein,KW-0832~Ubl conjugation,KW-1017~Isopeptide bond,	COMPBIAS:Polar residues,COMPBIAS:Pro residues,CROSSLNK:Glycyl lysine isopeptide (Lys-Gly) (interchain with G-Cter in SUMO1); alternate,CROSSLNK:Glycyl lysine isopeptide (Lys-Gly) (interchain with G-Cter in SUMO2); alternate,REGION:Disordered,
Arhgap1	Rho GTPase activating protein 1(Arhgap1)	Rattus norvegicus	GO:0007264~small GTPase mediated signal transduction,GO:0016197~endosomal transport,GO:0033572~transferrin transport,GO:0043087~regulation of GTPase activity,GO:2001136~negative regulation of endocytic recycling,	GO:0001726~ruffle,GO:0005737~cytoplasm,GO:0005886~plasma membrane,GO:0010008~endosome membrane,GO:0016021~integral component of membrane,GO:0031252~cell leading edge,GO:0048471~perinuclear region of cytoplasm,GO:0097443~sorting endosome,	GO:0005096~GTPase activator activity,GO:0031267~small GTPase binding,	IPR000198:Rho GTPase-activating protein domain,IPR001251:CRAL-TRIO domain,IPR008936:Rho GTPase activation protein,			SM00324:RhoGAP,SM00516:SEC14,								COMPBIAS:Basic and acidic residues,DOMAIN:CRAL-TRIO,DOMAIN:Rho-GAP,REGION:Disordered,
Sugt1	SGT1 homolog, MIS12 kinetochore complex assembly cochaperone(Sugt1)	Rattus norvegicus	GO:0007051~spindle organization,GO:0014841~skeletal muscle satellite cell proliferation,GO:0031647~regulation of protein stability,GO:0050821~protein stabilization,GO:0051382~kinetochore assembly,	GO:0000776~kinetochore,GO:0005634~nucleus,GO:0005737~cytoplasm,GO:0032991~macromolecular complex,	GO:0051087~chaperone binding,	IPR007052:CS-like domain,IPR007699:SGS,IPR008978:HSP20-like chaperone,IPR011990:Tetratricopeptide-like helical,IPR019734:Tetratricopeptide repeat,	rno04621:NOD-like receptor signaling pathway,		SM00028:TPR,	KW-0833~Ubl conjugation pathway,	KW-0539~Nucleus,KW-0963~Cytoplasm,		KW-0677~Repeat,KW-0802~TPR repeat,			KW-0007~Acetylation,KW-0597~Phosphoprotein,KW-0832~Ubl conjugation,KW-1017~Isopeptide bond,	CROSSLNK:Glycyl lysine isopeptide (Lys-Gly) (interchain with G-Cter in SUMO1); alternate,CROSSLNK:Glycyl lysine isopeptide (Lys-Gly) (interchain with G-Cter in SUMO2); alternate,DOMAIN:CS,DOMAIN:SGS,REPEAT:TPR,REPEAT:TPR 1,REPEAT:TPR 2,REPEAT:TPR 3,
Sh3gl1	SH3 domain containing GRB2 like 1, endophilin A2(Sh3gl1)	Rattus norvegicus	GO:0016191~synaptic vesicle uncoating,GO:0098815~modulation of excitatory postsynaptic potential,GO:1900242~regulation of synaptic vesicle endocytosis,GO:1900244~positive regulation of synaptic vesicle endocytosis,	GO:0002102~podosome,GO:0005737~cytoplasm,GO:0005829~cytosol,GO:0016020~membrane,GO:0031901~early endosome membrane,GO:0042995~cell projection,GO:0045202~synapse,GO:0070161~anchoring junction,GO:0098685~Schaffer collateral - CA1 synapse,GO:0098686~hippocampal mossy fiber to CA3 synapse,GO:0098793~presynapse,GO:0098978~glutamatergic synapse,GO:0099092~postsynaptic density, intracellular component,	GO:0005515~protein binding,GO:0008022~protein C-terminus binding,GO:0008289~lipid binding,GO:0017124~SH3 domain binding,GO:0019902~phosphatase binding,GO:0031697~beta-1 adrenergic receptor binding,GO:0042802~identical protein binding,GO:0044325~ion channel binding,GO:0051020~GTPase binding,	IPR001452:Src homology-3 domain,IPR004148:BAR domain,IPR027267:Arfaptin homology (AH) domain/BAR domain,	rno04144:Endocytosis,		SM00326:SH3,SM00721:BAR,	KW-0254~Endocytosis,	KW-0472~Membrane,KW-0963~Cytoplasm,KW-0965~Cell junction,KW-0966~Cell projection,KW-0967~Endosome,		KW-0175~Coiled coil,KW-0728~SH3 domain,	KW-0446~Lipid-binding,		KW-0597~Phosphoprotein,	COMPBIAS:Basic and acidic residues,COMPBIAS:Polar residues,DOMAIN:BAR,DOMAIN:SH3,REGION:Disordered,REGION:Interaction with ARC,REGION:Membrane-binding amphipathic helix,REGION:Required for dimerization upon membrane association,
Sidt2	SID1 transmembrane family, member 2(Sidt2)	Rattus norvegicus	GO:0000902~cell morphogenesis,GO:0003323~type B pancreatic cell development,GO:0006401~RNA catabolic process,GO:0009749~response to glucose,GO:0042593~glucose homeostasis,GO:0044342~type B pancreatic cell proliferation,GO:0050658~RNA transport,GO:0061178~regulation of insulin secretion involved in cellular response to glucose stimulus,	GO:0005764~lysosome,GO:0005765~lysosomal membrane,GO:0005886~plasma membrane,GO:0016020~membrane,GO:0016021~integral component of membrane,	GO:0003677~DNA binding,GO:0003725~double-stranded RNA binding,GO:0035612~AP-2 adaptor complex binding,GO:0035650~AP-1 adaptor complex binding,GO:0051032~nucleic acid transmembrane transporter activity,GO:0051033~RNA transmembrane transporter activity,	IPR025958:SID1 transmembrane family,				KW-0813~Transport,	KW-0458~Lysosome,KW-0472~Membrane,KW-1003~Cell membrane,		KW-0732~Signal,KW-0812~Transmembrane,KW-1133~Transmembrane helix,		KW-0238~DNA-binding,KW-0694~RNA-binding,	KW-0325~Glycoprotein,KW-0597~Phosphoprotein,	CARBOHYD:N-linked (GlcNAc...) asparagine,REGION:Disordered,TOPO_DOM:Cytoplasmic,TOPO_DOM:Extracellular,TRANSMEM:Helical,
Stub1	STIP1 homology and U-box containing protein 1(Stub1)	Rattus norvegicus	GO:0000209~protein polyubiquitination,GO:0002931~response to ischemia,GO:0006511~ubiquitin-dependent protein catabolic process,GO:0006515~misfolded or incompletely synthesized protein catabolic process,GO:0016567~protein ubiquitination,GO:0030433~ubiquitin-dependent ERAD pathway,GO:0030512~negative regulation of transforming growth factor beta receptor signaling pathway,GO:0030579~ubiquitin-depen…	GO:0000151~ubiquitin ligase complex,GO:0005634~nucleus,GO:0005654~nucleoplasm,GO:0005737~cytoplasm,GO:0005783~endoplasmic reticulum,GO:0005829~cytosol,GO:0030018~Z disc,GO:0042405~nuclear inclusion body,GO:0101031~chaperone complex,	GO:0001664~G-protein coupled receptor binding,GO:0004842~ubiquitin-protein transferase activity,GO:0005515~protein binding,GO:0019899~enzyme binding,GO:0019900~kinase binding,GO:0030544~Hsp70 protein binding,GO:0030911~TPR domain binding,GO:0031072~heat shock protein binding,GO:0031625~ubiquitin protein ligase binding,GO:0034450~ubiquitin-ubiquitin ligase activity,GO:0042803~protein homodimerizat…	IPR003613:U box domain,IPR011990:Tetratricopeptide-like helical,IPR013083:Zinc finger, RING/FYVE/PHD-type,IPR019734:Tetratricopeptide repeat,	rno04120:Ubiquitin mediated proteolysis,rno04141:Protein processing in endoplasmic reticulum,		SM00028:TPR,SM00504:Ubox,				KW-0175~Coiled coil,KW-0802~TPR repeat,				DOMAIN:CHIP N-terminal tetratricopeptide repeat,DOMAIN:U-box,REGION:Disordered,REPEAT:TPR,
Tpd52l2	TPD52 like 2(Tpd52l2)	Rattus norvegicus		GO:0005737~cytoplasm,GO:0048471~perinuclear region of cytoplasm,	GO:0042803~protein homodimerization activity,	IPR007327:Tumour protein D52,							KW-0175~Coiled coil,			KW-0007~Acetylation,KW-0597~Phosphoprotein,	COMPBIAS:Polar residues,REGION:Disordered,
Tub	TUB bipartite transcription factor(Tub)	Rattus norvegicus	GO:0006910~phagocytosis, recognition,GO:0007605~sensory perception of sound,GO:0008277~regulation of G-protein coupled receptor protein signaling pathway,GO:0009725~response to hormone,GO:0042073~intraciliary transport,GO:0045494~photoreceptor cell maintenance,GO:0050766~positive regulation of phagocytosis,GO:0060041~retina development in camera-type eye,GO:0061512~protein localization to cilium,…	GO:0005576~extracellular region,GO:0005634~nucleus,GO:0005737~cytoplasm,GO:0005829~cytosol,GO:0005886~plasma membrane,GO:0005929~cilium,	GO:0001664~G-protein coupled receptor binding,GO:0044877~macromolecular complex binding,	IPR000007:Tubby, C-terminal,IPR005398:Tubby, N-terminal,IPR018066:Tubby, C-terminal, conserved site,IPR025659:Tubby C-terminal-like domain,				KW-0581~Phagocytosis,KW-0716~Sensory transduction,	KW-0472~Membrane,KW-0539~Nucleus,KW-0963~Cytoplasm,KW-0964~Secreted,KW-1003~Cell membrane,	KW-0550~Obesity,					COMPBIAS:Basic residues,COMPBIAS:Polar residues,DOMAIN:Tubby C-terminal,DOMAIN:Tubby N-terminal,REGION:Disordered,
Yes1	YES proto-oncogene 1, Src family tyrosine kinase(Yes1)	Rattus norvegicus	GO:0006468~protein phosphorylation,GO:0007169~transmembrane receptor protein tyrosine kinase signaling pathway,GO:0010827~regulation of glucose transport,GO:0016310~phosphorylation,GO:0030154~cell differentiation,GO:0036120~cellular response to platelet-derived growth factor stimulus,GO:0045087~innate immune response,GO:0045944~positive regulation of transcription from RNA polymerase II promoter,…	GO:0005737~cytoplasm,GO:0005794~Golgi apparatus,GO:0005815~microtubule organizing center,GO:0005829~cytosol,GO:0005884~actin filament,GO:0005886~plasma membrane,GO:0031234~extrinsic component of cytoplasmic side of plasma membrane,GO:0098978~glutamatergic synapse,GO:0099091~postsynaptic specialization, intracellular component,	GO:0001784~phosphotyrosine binding,GO:0004712~protein serine/threonine/tyrosine kinase activity,GO:0004713~protein tyrosine kinase activity,GO:0004715~non-membrane spanning protein tyrosine kinase activity,GO:0005102~receptor binding,GO:0005154~epidermal growth factor receptor binding,GO:0005524~ATP binding,GO:0019899~enzyme binding,GO:0044325~ion channel binding,	IPR000719:Protein kinase, catalytic domain,IPR000980:SH2 domain,IPR001245:Serine-threonine/tyrosine-protein kinase catalytic domain,IPR001452:Src homology-3 domain,IPR008266:Tyrosine-protein kinase, active site,IPR011009:Protein kinase-like domain,IPR017441:Protein kinase, ATP binding site,IPR020635:Tyrosine-protein kinase, catalytic domain,	rno04520:Adherens junction,		SM00219:TyrKc,SM00252:SH2,SM00326:SH3,		KW-0206~Cytoskeleton,KW-0472~Membrane,KW-0963~Cytoplasm,KW-1003~Cell membrane,		KW-0727~SH2 domain,KW-0728~SH3 domain,	KW-0067~ATP-binding,KW-0547~Nucleotide-binding,	KW-0418~Kinase,KW-0808~Transferase,KW-0829~Tyrosine-protein kinase,	KW-0449~Lipoprotein,KW-0519~Myristate,KW-0564~Palmitate,KW-0597~Phosphoprotein,	ACT_SITE:Proton acceptor,COMPBIAS:Polar residues,DOMAIN:Protein kinase,DOMAIN:SH2,DOMAIN:SH3,LIPID:N-myristoyl glycine,LIPID:S-palmitoyl cysteine; in membrane form,REGION:Disordered,
Ykt6	YKT6 v-SNARE homolog(Ykt6)	Rattus norvegicus	GO:0006888~ER to Golgi vesicle-mediated transport,GO:0006903~vesicle targeting,GO:0006904~vesicle docking involved in exocytosis,GO:0015031~protein transport,GO:0042147~retrograde transport, endosome to Golgi,GO:0061025~membrane fusion,	GO:0000139~Golgi membrane,GO:0005737~cytoplasm,GO:0005739~mitochondrion,GO:0005768~endosome,GO:0005783~endoplasmic reticulum,GO:0005794~Golgi apparatus,GO:0005829~cytosol,GO:0005886~plasma membrane,GO:0005887~integral component of plasma membrane,GO:0016020~membrane,GO:0030659~cytoplasmic vesicle membrane,GO:0031201~SNARE complex,GO:0043025~neuronal cell body,GO:0097440~apical dendrite,GO:0097441…	GO:0005484~SNAP receptor activity,GO:0019706~protein-cysteine S-palmitoyltransferase activity,	IPR010908:Longin domain,IPR011012:Longin-like domain,	rno04130:SNARE interactions in vesicular transport,rno04140:Autophagy - animal,		SM01270:SM01270,	KW-0653~Protein transport,KW-0813~Transport,KW-0931~ER-Golgi transport,	KW-0333~Golgi apparatus,KW-0472~Membrane,KW-0963~Cytoplasm,KW-0968~Cytoplasmic vesicle,		KW-0175~Coiled coil,		KW-0808~Transferase,	KW-0449~Lipoprotein,KW-0488~Methylation,KW-0564~Palmitate,KW-0597~Phosphoprotein,KW-0636~Prenylation,	DOMAIN:Longin,DOMAIN:V-SNARE coiled-coil homology,DOMAIN:v-SNARE coiled-coil homology,LIPID:S-farnesyl cysteine,LIPID:S-palmitoyl cysteine,MUTAGEN:C->A: Loss of prenylation and normally targeted to vesicular structures; when associated with A-194. Normally targeted to vesicular structures; when associated with D-8. Normally targeted to vesicular structures; when associated with E-39 and E-42. Nor…
Zwint	ZW10 interacting kinetochore protein(Zwint)	Rattus norvegicus	GO:0000070~mitotic sister chromatid segregation,GO:0007094~mitotic spindle assembly checkpoint,GO:0051301~cell division,GO:0051649~establishment of localization in cell,	GO:0000776~kinetochore,GO:0005634~nucleus,GO:0005654~nucleoplasm,GO:0005737~cytoplasm,GO:0005829~cytosol,GO:0016604~nuclear body,GO:0030425~dendrite,GO:0043005~neuron projection,GO:0043231~intracellular membrane-bounded organelle,	GO:0005515~protein binding,GO:0047485~protein N-terminus binding,					KW-0131~Cell cycle,KW-0132~Cell division,KW-0498~Mitosis,	KW-0137~Centromere,KW-0158~Chromosome,KW-0539~Nucleus,KW-0995~Kinetochore,		KW-0175~Coiled coil,			KW-0597~Phosphoprotein,	REGION:Disordered,REGION:Interaction with NDC80 and ZW10,
Actr3	actin related protein 3(Actr3)	Rattus norvegicus	GO:0007163~establishment or maintenance of cell polarity,GO:0007283~spermatogenesis,GO:0008356~asymmetric cell division,GO:0010592~positive regulation of lamellipodium assembly,GO:0010763~positive regulation of fibroblast migration,GO:0016344~meiotic chromosome movement towards spindle pole,GO:0030517~negative regulation of axon extension,GO:0030838~positive regulation of actin filament polymeriz…	GO:0000139~Golgi membrane,GO:0001726~ruffle,GO:0002102~podosome,GO:0005634~nucleus,GO:0005737~cytoplasm,GO:0005884~actin filament,GO:0005885~Arp2/3 protein complex,GO:0005903~brush border,GO:0005911~cell-cell junction,GO:0030027~lamellipodium,GO:0030056~hemidesmosome,GO:0031252~cell leading edge,GO:0035861~site of double-strand break,GO:0048471~perinuclear region of cytoplasm,GO:0060076~excitator…	GO:0003779~actin binding,GO:0005200~structural constituent of cytoskeleton,GO:0005515~protein binding,GO:0005524~ATP binding,GO:0051015~actin filament binding,GO:0051117~ATPase binding,	IPR004000:Actin-related protein,IPR015623:Actin-related protein 3 (Arp3),IPR020902:Actin/actin-like conserved site,	rno04144:Endocytosis,rno04530:Tight junction,rno04666:Fc gamma R-mediated phagocytosis,rno04810:Regulation of actin cytoskeleton,rno05100:Bacterial invasion of epithelial cells,rno05132:Salmonella infection,rno05135:Yersinia infection,		SM00268:ACTIN,	KW-0970~Cilium biogenesis/degradation,	KW-0206~Cytoskeleton,KW-0539~Nucleus,KW-0963~Cytoplasm,KW-0966~Cell projection,			KW-0067~ATP-binding,KW-0547~Nucleotide-binding,	KW-0009~Actin-binding,	KW-0007~Acetylation,
Actr3b	actin related protein 3B(Actr3b)	Rattus norvegicus			GO:0051015~actin filament binding,	IPR004000:Actin-related protein,	rno04144:Endocytosis,rno04530:Tight junction,rno04666:Fc gamma R-mediated phagocytosis,rno04810:Regulation of actin cytoskeleton,rno05100:Bacterial invasion of epithelial cells,rno05132:Salmonella infection,rno05135:Yersinia infection,		SM00268:ACTIN,
Ap3d1	adaptor related protein complex 3 subunit delta 1(Ap3d1)	Rattus norvegicus	GO:0006623~protein targeting to vacuole,GO:0006886~intracellular protein transport,GO:0006896~Golgi to vacuole transport,GO:0008089~anterograde axonal transport,GO:0016182~synaptic vesicle budding from endosome,GO:0019882~antigen processing and presentation,GO:0033365~protein localization to organelle,GO:0035646~endosome to melanosome transport,GO:0045944~positive regulation of transcription from…	GO:0010008~endosome membrane,GO:0030123~AP-3 adaptor complex,GO:0030424~axon,GO:0043195~terminal bouton,GO:0098793~presynapse,GO:0098794~postsynapse,GO:0098830~presynaptic endosome,GO:0098978~glutamatergic synapse,GO:1904115~axon cytoplasm,	GO:0005515~protein binding,	IPR002553:Clathrin/coatomer adaptor, adaptin-like, N-terminal,IPR010474:Bovine leukaemia virus receptor,IPR011989:Armadillo-like helical,IPR016024:Armadillo-type fold,IPR017105:Adaptor protein complex AP-3, delta subunit,	rno04142:Lysosome,		SM01354:SM01354,	KW-0653~Protein transport,KW-0813~Transport,	KW-0333~Golgi apparatus,KW-0472~Membrane,						COMPBIAS:Basic and acidic residues,COMPBIAS:Basic residues,COMPBIAS:Polar residues,DOMAIN:AP-3 complex subunit delta,REGION:Disordered,
Add1	adducin 1(Add1)	Rattus norvegicus	GO:0000902~cell morphogenesis,GO:0001701~in utero embryonic development,GO:0006811~ion transport,GO:0006884~cell volume homeostasis,GO:0007010~cytoskeleton organization,GO:0020027~hemoglobin metabolic process,GO:0030218~erythrocyte differentiation,GO:0030837~negative regulation of actin filament polymerization,GO:0032092~positive regulation of protein binding,GO:0035264~multicellular organism gro…	GO:0005634~nucleus,GO:0005654~nucleoplasm,GO:0005737~cytoplasm,GO:0005856~cytoskeleton,GO:0005886~plasma membrane,GO:0005912~adherens junction,GO:0008290~F-actin capping protein complex,GO:0014069~postsynaptic density,GO:0016020~membrane,GO:0016604~nuclear body,GO:0030425~dendrite,GO:0043197~dendritic spine,GO:0045202~synapse,GO:0048471~perinuclear region of cytoplasm,	GO:0005200~structural constituent of cytoskeleton,GO:0005515~protein binding,GO:0005516~calmodulin binding,GO:0030507~spectrin binding,GO:0042608~T cell receptor binding,GO:0042803~protein homodimerization activity,GO:0046982~protein heterodimerization activity,GO:0046983~protein dimerization activity,GO:0051015~actin filament binding,GO:0061629~RNA polymerase II sequence-specific DNA binding tra…	IPR001303:Class II aldolase/adducin N-terminal,			SM01007:SM01007,		KW-0206~Cytoskeleton,KW-0472~Membrane,KW-0963~Cytoplasm,KW-1003~Cell membrane,				KW-0009~Actin-binding,KW-0112~Calmodulin-binding,	KW-0007~Acetylation,KW-0597~Phosphoprotein,	COMPBIAS:Basic and acidic residues,COMPBIAS:Polar residues,DOMAIN:Class II aldolase/adducin N-terminal,REGION:Disordered,REGION:Interaction with calmodulin,
Add3	adducin 3(Add3)	Rattus norvegicus	GO:0007010~cytoskeleton organization,GO:0009410~response to xenobiotic stimulus,GO:0045907~positive regulation of vasoconstriction,GO:0051016~barbed-end actin filament capping,GO:0051495~positive regulation of cytoskeleton organization,	GO:0000794~condensed nuclear chromosome,GO:0005737~cytoplasm,GO:0005856~cytoskeleton,GO:0005886~plasma membrane,GO:0005903~brush border,GO:0005911~cell-cell junction,GO:0005938~cell cortex,GO:0014069~postsynaptic density,GO:0016020~membrane,	GO:0005080~protein kinase C binding,GO:0005200~structural constituent of cytoskeleton,GO:0005515~protein binding,GO:0005516~calmodulin binding,GO:0051015~actin filament binding,	IPR001303:Class II aldolase/adducin N-terminal,			SM01007:SM01007,		KW-0206~Cytoskeleton,KW-0472~Membrane,KW-0963~Cytoplasm,KW-1003~Cell membrane,				KW-0009~Actin-binding,KW-0112~Calmodulin-binding,	KW-0007~Acetylation,KW-0597~Phosphoprotein,KW-0832~Ubl conjugation,KW-1017~Isopeptide bond,	COMPBIAS:Basic residues,COMPBIAS:Polar residues,CROSSLNK:Glycyl lysine isopeptide (Lys-Gly) (interchain with G-Cter in SUMO2),REGION:Disordered,REGION:Interaction with calmodulin,SITE:Cleavage by asparagine endopeptidase (AEP),
Alkbh3	alkB homolog 3, alpha-ketoglutarate-dependent dioxygenase(Alkbh3)	Rattus norvegicus	GO:0006281~DNA repair,GO:0006307~DNA dealkylation involved in DNA repair,GO:0008283~cell proliferation,GO:0035552~oxidative single-stranded DNA demethylation,GO:0035553~oxidative single-stranded RNA demethylation,	GO:0005634~nucleus,GO:0005654~nucleoplasm,GO:0005739~mitochondrion,GO:0005829~cytosol,	GO:0008198~ferrous iron binding,GO:0016706~oxidoreductase activity, acting on paired donors, with incorporation or reduction of molecular oxygen, 2-oxoglutarate as one donor, and incorporation of one atom each of oxygen into both donors,GO:0035515~oxidative RNA demethylase activity,GO:0035516~oxidative DNA demethylase activity,GO:0043734~DNA-N1-methyladenine dioxygenase activity,GO:0051213~dioxyg…	IPR005123:Oxoglutarate/iron-dependent dioxygenase,IPR027450:Alpha-ketoglutarate-dependent dioxygenase AlkB-like,				KW-0227~DNA damage,KW-0234~DNA repair,	KW-0539~Nucleus,KW-0963~Cytoplasm,			KW-0408~Iron,KW-0479~Metal-binding,	KW-0223~Dioxygenase,KW-0560~Oxidoreductase,	KW-0379~Hydroxylation,KW-0558~Oxidation,KW-0832~Ubl conjugation,	COMPBIAS:Polar residues,DOMAIN:Fe2OG dioxygenase,REGION:Disordered,
Anlnl1	anillin, actin binding protein-like 1(Anlnl1)	Rattus norvegicus	GO:0000281~mitotic cytokinesis,GO:0000915~actomyosin contractile ring assembly,GO:0031106~septin ring organization,	GO:0005826~actomyosin contractile ring,		IPR001849:Pleckstrin homology domain,IPR011993:Pleckstrin homology-like domain,IPR012966:Domain of unknown function DUF1709,			SM00233:PH,								COMPBIAS:Basic and acidic residues,COMPBIAS:Polar residues,DOMAIN:PH,REGION:Disordered,
Basp1	brain abundant, membrane attached signal protein 1(Basp1)	Rattus norvegicus	GO:0021762~substantia nigra development,GO:0045892~negative regulation of transcription, DNA-templated,GO:0072112~glomerular visceral epithelial cell differentiation,	GO:0000785~chromatin,GO:0005634~nucleus,GO:0005737~cytoplasm,GO:0005886~plasma membrane,GO:0008180~COP9 signalosome,GO:0016363~nuclear matrix,GO:0016605~PML body,GO:0016607~nuclear speck,GO:0030054~cell junction,GO:0030426~growth cone,	GO:0000976~transcription regulatory region sequence-specific DNA binding,GO:0003714~transcription corepressor activity,GO:0005516~calmodulin binding,GO:0019904~protein domain specific binding,	IPR008408:Brain acid soluble protein 1,					KW-0472~Membrane,KW-0966~Cell projection,KW-1003~Cell membrane,				KW-0112~Calmodulin-binding,	KW-0449~Lipoprotein,KW-0519~Myristate,KW-0597~Phosphoprotein,KW-0832~Ubl conjugation,KW-1017~Isopeptide bond,	COMPBIAS:Basic and acidic residues,COMPBIAS:Polar residues,CROSSLNK:Glycyl lysine isopeptide (Lys-Gly) (interchain with G-Cter in SUMO2),LIPID:N-myristoyl glycine,REGION:Disordered,
Arpp19	cAMP-regulated phosphoprotein 19(Arpp19)	Rattus norvegicus	GO:0000086~G2/M transition of mitotic cell cycle,GO:0000278~mitotic cell cycle,GO:0007212~dopamine receptor signaling pathway,GO:0035308~negative regulation of protein dephosphorylation,GO:0045722~positive regulation of gluconeogenesis,GO:0046579~positive regulation of Ras protein signal transduction,GO:0051301~cell division,	GO:0005737~cytoplasm,	GO:0004864~protein phosphatase inhibitor activity,GO:0005102~receptor binding,GO:0015459~potassium channel regulator activity,GO:0019212~phosphatase inhibitor activity,GO:0019888~protein phosphatase regulator activity,GO:0051721~protein phosphatase 2A binding,	IPR006760:Endosulphine,				KW-0131~Cell cycle,KW-0132~Cell division,KW-0498~Mitosis,	KW-0963~Cytoplasm,				KW-0650~Protein phosphatase inhibitor,	KW-0007~Acetylation,KW-0597~Phosphoprotein,	COMPBIAS:Basic and acidic residues,REGION:Disordered,
Camlg	calcium modulating ligand(Camlg)	Rattus norvegicus	GO:0001782~B cell homeostasis,GO:0001881~receptor recycling,GO:0007173~epidermal growth factor receptor signaling pathway,GO:0016192~vesicle-mediated transport,GO:0031397~negative regulation of protein ubiquitination,GO:0032435~negative regulation of proteasomal ubiquitin-dependent protein catabolic process,GO:0050821~protein stabilization,GO:0071816~tail-anchored membrane protein insertion into …	GO:0005737~cytoplasm,GO:0005783~endoplasmic reticulum,GO:0005789~endoplasmic reticulum membrane,GO:0030176~integral component of endoplasmic reticulum membrane,GO:0043529~GET complex,	GO:0031625~ubiquitin protein ligase binding,GO:0050839~cell adhesion molecule binding,	IPR016719:Calcium signal-modulating cyclophilin ligand,		PIRSF018259:calcium signal-modulating cyclophilin ligand,		KW-0813~Transport,KW-0931~ER-Golgi transport,	KW-0256~Endoplasmic reticulum,KW-0472~Membrane,		KW-0812~Transmembrane,KW-1133~Transmembrane helix,			KW-0597~Phosphoprotein,KW-1015~Disulfide bond,	REGION:Disordered,TOPO_DOM:Cytoplasmic,TOPO_DOM:Lumenal,TRANSMEM:Helical,
Ctnna1	catenin alpha 1(Ctnna1)	Rattus norvegicus	GO:0001541~ovarian follicle development,GO:0006915~apoptotic process,GO:0007015~actin filament organization,GO:0007163~establishment or maintenance of cell polarity,GO:0007224~smoothened signaling pathway,GO:0007229~integrin-mediated signaling pathway,GO:0007405~neuroblast proliferation,GO:0007406~negative regulation of neuroblast proliferation,GO:0007568~aging,GO:0008104~protein localization,GO:…	GO:0001669~acrosomal vesicle,GO:0005737~cytoplasm,GO:0005829~cytosol,GO:0005886~plasma membrane,GO:0005911~cell-cell junction,GO:0005912~adherens junction,GO:0005915~zonula adherens,GO:0014704~intercalated disc,GO:0015629~actin cytoskeleton,GO:0016342~catenin complex,GO:0016600~flotillin complex,GO:0030027~lamellipodium,GO:0030054~cell junction,GO:0043231~intracellular membrane-bounded organelle,	GO:0005198~structural molecule activity,GO:0005515~protein binding,GO:0008013~beta-catenin binding,GO:0017166~vinculin binding,GO:0042802~identical protein binding,GO:0044877~macromolecular complex binding,GO:0045295~gamma-catenin binding,GO:0045296~cadherin binding,GO:0051015~actin filament binding,	IPR000633:Vinculin, conserved site,IPR001033:Alpha-catenin,IPR006077:Vinculin/alpha-catenin,	rno04390:Hippo signaling pathway,rno04520:Adherens junction,rno04670:Leukocyte transendothelial migration,rno05100:Bacterial invasion of epithelial cells,rno05200:Pathways in cancer,rno05213:Endometrial cancer,rno05226:Gastric cancer,rno05412:Arrhythmogenic right ventricular cardiomyopathy,			KW-0130~Cell adhesion,	KW-0472~Membrane,KW-0963~Cytoplasm,KW-0965~Cell junction,KW-1003~Cell membrane,						COMPBIAS:Basic and acidic residues,REGION:Disordered,
Ctnnd1	catenin delta 1(Ctnnd1)	Rattus norvegicus	GO:0001738~morphogenesis of a polarized epithelium,GO:0001822~kidney development,GO:0007043~cell-cell junction assembly,GO:0007155~cell adhesion,GO:0007420~brain development,GO:0007435~salivary gland morphogenesis,GO:0010954~positive regulation of protein processing,GO:0044331~cell-cell adhesion mediated by cadherin,GO:0050821~protein stabilization,GO:0051220~cytoplasmic sequestering of protein,G…	GO:0005634~nucleus,GO:0005737~cytoplasm,GO:0005829~cytosol,GO:0005886~plasma membrane,GO:0005911~cell-cell junction,GO:0005912~adherens junction,GO:0005915~zonula adherens,GO:0005923~bicellular tight junction,GO:0009986~cell surface,GO:0016020~membrane,GO:0016327~apicolateral plasma membrane,GO:0016342~catenin complex,GO:0016600~flotillin complex,GO:0030027~lamellipodium,GO:0030426~growth cone,GO…	GO:0005102~receptor binding,GO:0005515~protein binding,GO:0008013~beta-catenin binding,GO:0019901~protein kinase binding,GO:0019903~protein phosphatase binding,GO:0019904~protein domain specific binding,GO:0045296~cadherin binding,GO:0050839~cell adhesion molecule binding,GO:1990782~protein tyrosine kinase binding,	IPR000225:Armadillo,IPR011989:Armadillo-like helical,IPR016024:Armadillo-type fold,	rno04015:Rap1 signaling pathway,rno04520:Adherens junction,rno04670:Leukocyte transendothelial migration,		SM00185:ARM,	KW-0130~Cell adhesion,							COMPBIAS:Basic and acidic residues,COMPBIAS:Polar residues,REGION:Disordered,REPEAT:ARM,
Cdc37	cell division cycle 37, HSP90 cochaperone(Cdc37)	Rattus norvegicus	GO:0006457~protein folding,GO:0010608~posttranscriptional regulation of gene expression,GO:0045859~regulation of protein kinase activity,GO:0050821~protein stabilization,GO:0051726~regulation of cell cycle,GO:0060334~regulation of interferon-gamma-mediated signaling pathway,GO:0060338~regulation of type I interferon-mediated signaling pathway,GO:0098779~positive regulation of macromitophagy in re…	GO:0005737~cytoplasm,GO:0005829~cytosol,GO:0032587~ruffle membrane,GO:0032991~macromolecular complex,GO:0101031~chaperone complex,GO:1990565~HSP90-CDC37 chaperone complex,	GO:0001222~transcription corepressor binding,GO:0005515~protein binding,GO:0008022~protein C-terminus binding,GO:0019887~protein kinase regulator activity,GO:0019900~kinase binding,GO:0019901~protein kinase binding,GO:0031072~heat shock protein binding,GO:0031435~mitogen-activated protein kinase kinase kinase binding,GO:0043422~protein kinase B binding,GO:0051082~unfolded protein binding,GO:00510…	IPR004918:Cdc37,IPR013855:Cdc37, N-terminal domain,IPR013873:Cdc37, C-terminal,IPR013874:Cdc37, Hsp90 binding,	rno04151:PI3K-Akt signaling pathway,		SM01069:SM01069,SM01070:SM01070,SM01071:SM01071,	KW-0131~Cell cycle,KW-0132~Cell division,	KW-0963~Cytoplasm,		KW-0175~Coiled coil,		KW-0143~Chaperone,	KW-0007~Acetylation,KW-0597~Phosphoprotein,KW-0832~Ubl conjugation,	COMPBIAS:Basic and acidic residues,COMPBIAS:Pro residues,DOMAIN:Cdc37 C-terminal,DOMAIN:Cdc37 Hsp90 binding,DOMAIN:Cdc37 N-terminal,REGION:Disordered,
Chmp2b	charged multivesicular body protein 2B(Chmp2b)	Rattus norvegicus	GO:0001778~plasma membrane repair,GO:0006914~autophagy,GO:0006997~nucleus organization,GO:0007032~endosome organization,GO:0007080~mitotic metaphase plate congression,GO:0010824~regulation of centrosome duplication,GO:0015031~protein transport,GO:0031468~nuclear envelope reassembly,GO:0032509~endosome transport via multivesicular body sorting pathway,GO:0039702~viral budding via host ESCRT comple…	GO:0000421~autophagosome membrane,GO:0000776~kinetochore,GO:0000815~ESCRT III complex,GO:0005643~nuclear pore,GO:0005737~cytoplasm,GO:0005764~lysosome,GO:0005765~lysosomal membrane,GO:0005768~endosome,GO:0005770~late endosome,GO:0005771~multivesicular body,GO:0005828~kinetochore microtubule,GO:0005829~cytosol,GO:0005886~plasma membrane,GO:0014069~postsynaptic density,GO:0030496~midbody,GO:0032585…	GO:0019904~protein domain specific binding,	IPR005024:Snf7,	rno04144:Endocytosis,rno04217:Necroptosis,rno05014:Amyotrophic lateral sclerosis,rno05022:Pathways of neurodegeneration - multiple diseases,						KW-0175~Coiled coil,				REGION:Disordered,
Chmp4b	charged multivesicular body protein 4B(Chmp4b)	Rattus norvegicus	GO:0000281~mitotic cytokinesis,GO:0001778~plasma membrane repair,GO:0006620~posttranslational protein targeting to membrane,GO:0006900~membrane budding,GO:0006914~autophagy,GO:0006997~nucleus organization,GO:0007080~mitotic metaphase plate congression,GO:0010458~exit from mitosis,GO:0010506~regulation of autophagy,GO:0010824~regulation of centrosome duplication,GO:0031468~nuclear envelope reassem…	GO:0000421~autophagosome membrane,GO:0000776~kinetochore,GO:0000815~ESCRT III complex,GO:0005634~nucleus,GO:0005635~nuclear envelope,GO:0005643~nuclear pore,GO:0005737~cytoplasm,GO:0005765~lysosomal membrane,GO:0005768~endosome,GO:0005771~multivesicular body,GO:0005828~kinetochore microtubule,GO:0005829~cytosol,GO:0005886~plasma membrane,GO:0009898~cytoplasmic side of plasma membrane,GO:0016020~m…	GO:0042802~identical protein binding,GO:0042803~protein homodimerization activity,	IPR005024:Snf7,	rno03250:Viral life cycle - HIV-1,rno04144:Endocytosis,rno04217:Necroptosis,						KW-0175~Coiled coil,				REGION:Disordered,
Cc2d1a	coiled-coil and C2 domain containing 1A(Cc2d1a)	Rattus norvegicus	GO:0000122~negative regulation of transcription from RNA polymerase II promoter,GO:0006357~regulation of transcription from RNA polymerase II promoter,GO:0043123~positive regulation of I-kappaB kinase/NF-kappaB signaling,GO:1905381~negative regulation of snRNA transcription from RNA polymerase II promoter,	GO:0001650~fibrillar center,GO:0005634~nucleus,GO:0005737~cytoplasm,GO:0005815~microtubule organizing center,GO:0005829~cytosol,GO:0005886~plasma membrane,	GO:0000978~RNA polymerase II core promoter proximal region sequence-specific DNA binding,GO:0000981~RNA polymerase II transcription factor activity, sequence-specific DNA binding,GO:0001227~transcriptional repressor activity, RNA polymerase II transcription regulatory region sequence-specific binding,	IPR000008:C2 calcium-dependent membrane targeting,IPR006608:Domain of unknown function DM14,			SM00239:C2,SM00685:DM14,	KW-0804~Transcription,KW-0805~Transcription regulation,	KW-0206~Cytoskeleton,KW-0539~Nucleus,KW-0963~Cytoplasm,		KW-0175~Coiled coil,		KW-0238~DNA-binding,KW-0678~Repressor,	KW-0597~Phosphoprotein,	COMPBIAS:Basic and acidic residues,COMPBIAS:Polar residues,COMPBIAS:Pro residues,DOMAIN:C2,REGION:Disordered,
Ccdc124	coiled-coil domain containing 124(Ccdc124)	Rattus norvegicus	GO:0006366~transcription from RNA polymerase II promoter,GO:0045893~positive regulation of transcription, DNA-templated,	GO:0005634~nucleus,GO:0005829~cytosol,GO:0005886~plasma membrane,GO:0030496~midbody,	GO:0003713~transcription coactivator activity,	IPR010422:Protein of unknown function DUF1014,											COMPBIAS:Basic and acidic residues,REGION:Disordered,
Coro1c	coronin 1C(Coro1c)	Rattus norvegicus	GO:0001755~neural crest cell migration,GO:0001932~regulation of protein phosphorylation,GO:0001933~negative regulation of protein phosphorylation,GO:0007015~actin filament organization,GO:0010632~regulation of epithelial cell migration,GO:0010633~negative regulation of epithelial cell migration,GO:0010762~regulation of fibroblast migration,GO:0016197~endosomal transport,GO:0016477~cell migration,…	GO:0005856~cytoskeleton,GO:0010008~endosome membrane,GO:0015629~actin cytoskeleton,GO:0016328~lateral plasma membrane,GO:0016600~flotillin complex,GO:0030027~lamellipodium,GO:0031982~vesicle,	GO:0031267~small GTPase binding,GO:0051015~actin filament binding,	IPR001680:WD40 repeat,IPR015048:Domain of unknown function DUF1899,IPR015505:Coronin,IPR015943:WD40/YVTN repeat-like-containing domain,IPR019775:WD40 repeat, conserved site,IPR027333:Coronin 1C,			SM00320:WD40,SM01166:SM01166,				KW-0677~Repeat,KW-0853~WD repeat,				DOMAIN:DUF1899,REPEAT:WD,
Crip1	cysteine rich protein 1(Crip1)	Rattus norvegicus	GO:0006955~immune response,GO:0008630~intrinsic apoptotic signaling pathway in response to DNA damage,GO:0010033~response to organic substance,GO:0010043~response to zinc ion,GO:0010468~regulation of gene expression,GO:0060741~prostate gland stromal morphogenesis,GO:0071236~cellular response to antibiotic,GO:0071493~cellular response to UV-B,	GO:0005737~cytoplasm,	GO:0008270~zinc ion binding,GO:0042277~peptide binding,GO:0046872~metal ion binding,	IPR001781:Zinc finger, LIM-type,			SM00132:LIM,				KW-0440~LIM domain,	KW-0479~Metal-binding,KW-0862~Zinc,		KW-0007~Acetylation,KW-0488~Methylation,	DOMAIN:LIM zinc-binding,
Dlg1	discs large MAGUK scaffold protein 1(Dlg1)	Rattus norvegicus	GO:0000122~negative regulation of transcription from RNA polymerase II promoter,GO:0001657~ureteric bud development,GO:0001658~branching involved in ureteric bud morphogenesis,GO:0001771~immunological synapse formation,GO:0001935~endothelial cell proliferation,GO:0002088~lens development in camera-type eye,GO:0007015~actin filament organization,GO:0007155~cell adhesion,GO:0007268~chemical synapti…	GO:0001772~immunological synapse,GO:0005604~basement membrane,GO:0005634~nucleus,GO:0005737~cytoplasm,GO:0005783~endoplasmic reticulum,GO:0005789~endoplasmic reticulum membrane,GO:0005794~Golgi apparatus,GO:0005829~cytosol,GO:0005874~microtubule,GO:0005886~plasma membrane,GO:0005902~microvillus,GO:0005911~cell-cell junction,GO:0005923~bicellular tight junction,GO:0009898~cytoplasmic side of plasm…	GO:0005515~protein binding,GO:0008022~protein C-terminus binding,GO:0015459~potassium channel regulator activity,GO:0019894~kinesin binding,GO:0019900~kinase binding,GO:0019901~protein kinase binding,GO:0019902~phosphatase binding,GO:0030165~PDZ domain binding,GO:0031434~mitogen-activated protein kinase kinase binding,GO:0035255~ionotropic glutamate receptor binding,GO:0044325~ion channel binding…	IPR001452:Src homology-3 domain,IPR001478:PDZ domain,IPR004172:L27,IPR008144:Guanylate kinase,IPR008145:Guanylate kinase/L-type calcium channel,IPR015143:L27-1,IPR016313:Membrane-associated guanylate kinase (MAGUK) scaffold protein,IPR019583:PDZ-associated domain of NMDA receptors,IPR019590:Membrane-associated guanylate kinase (MAGUK), PEST domain, N-terminal,IPR020590:Guanylate kinase, conserved…	rno04390:Hippo signaling pathway,rno04530:Tight junction,rno04660:T cell receptor signaling pathway,rno05165:Human papillomavirus infection,rno05166:Human T-cell leukemia virus 1 infection,rno05203:Viral carcinogenesis,	PIRSF001741:membrane-associated guanylate kinase (MAGUK) scaffold protein,	SM00072:GuKc,SM00228:PDZ,SM00326:SH3,SM00569:L27,SM01277:SM01277,		KW-0256~Endoplasmic reticulum,KW-0472~Membrane,KW-0770~Synapse,KW-0963~Cytoplasm,KW-0965~Cell junction,KW-1003~Cell membrane,		KW-0677~Repeat,KW-0728~SH3 domain,			KW-0597~Phosphoprotein,KW-0832~Ubl conjugation,	COMPBIAS:Basic and acidic residues,COMPBIAS:Polar residues,DOMAIN:Guanylate kinase-like,DOMAIN:L27,DOMAIN:PDZ,DOMAIN:PDZ 1,DOMAIN:PDZ 2,DOMAIN:PDZ 3,DOMAIN:SH3,MUTAGEN:S->A: No effect on association with GRIN2B.,MUTAGEN:S->A: No enrichment in postsynaptic density upon CaMK2 activation.,MUTAGEN:S->D: Localizes at the postsynaptic density.,MUTAGEN:S->D: Partial loss of association with GRIN2B.,REGI…
Daam1	dishevelled associated activator of morphogenesis 1(Daam1)	Rattus norvegicus	GO:0030036~actin cytoskeleton organization,	GO:0001725~stress fiber,GO:0005829~cytosol,GO:0005886~plasma membrane,GO:0031514~motile cilium,GO:0036064~ciliary basal body,	GO:0003779~actin binding,GO:0031267~small GTPase binding,GO:0042802~identical protein binding,	IPR010472:Diaphanous FH3,IPR010473:Diaphanous GTPase-binding,IPR011989:Armadillo-like helical,IPR014767:Diaphanous autoregulatory,IPR014768:GTPase-binding/formin homology 3,IPR015425:Actin-binding FH2,IPR016024:Armadillo-type fold,	rno04310:Wnt signaling pathway,		SM00498:FH2,SM01139:SM01139,SM01140:SM01140,				KW-0175~Coiled coil,				COMPBIAS:Pro residues,DOMAIN:DAD,DOMAIN:FH2,DOMAIN:GBD/FH3,REGION:Disordered,
Epn2	epsin 2(Epn2)	Rattus norvegicus	GO:0001701~in utero embryonic development,GO:0006897~endocytosis,GO:0007219~Notch signaling pathway,GO:0030100~regulation of endocytosis,GO:0030948~negative regulation of vascular endothelial growth factor receptor signaling pathway,GO:0045747~positive regulation of Notch signaling pathway,GO:0048568~embryonic organ development,GO:1903671~negative regulation of sprouting angiogenesis,	GO:0005768~endosome,GO:0005886~plasma membrane,GO:0030125~clathrin vesicle coat,GO:0030128~clathrin coat of endocytic vesicle,GO:0043231~intracellular membrane-bounded organelle,	GO:0005543~phospholipid binding,GO:0008289~lipid binding,GO:0030276~clathrin binding,	IPR003903:Ubiquitin interacting motif,IPR008942:ENTH/VHS,IPR013809:Epsin-like, N-terminal,IPR027319:Epsin-2, metazoa,	rno04144:Endocytosis,		SM00273:ENTH,SM00726:UIM,	KW-0254~Endocytosis,	KW-0963~Cytoplasm,		KW-0677~Repeat,	KW-0446~Lipid-binding,		KW-0488~Methylation,KW-0597~Phosphoprotein,KW-0832~Ubl conjugation,	COMPBIAS:Polar residues,DOMAIN:ENTH,DOMAIN:UIM 1,DOMAIN:UIM 2,REGION:3 X 3 AA repeats of N-P-F,REGION:6 X 3 AA repeats of [DE]-P-W,REGION:Disordered,REPEAT:1,REPEAT:2,REPEAT:3,REPEAT:4,REPEAT:5,REPEAT:6,
Epb41l2	erythrocyte membrane protein band 4.1-like 2(Epb41l2)	Rattus norvegicus	GO:0030866~cortical actin cytoskeleton organization,GO:0031032~actomyosin structure organization,GO:1904778~positive regulation of protein localization to cell cortex,	GO:0005654~nucleoplasm,GO:0005856~cytoskeleton,GO:0005886~plasma membrane,GO:0005938~cell cortex,GO:0030054~cell junction,	GO:0003779~actin binding,GO:0005198~structural molecule activity,GO:0030507~spectrin binding,GO:0042731~PH domain binding,	IPR000299:FERM domain,IPR000798:Ezrin/radixin/moesin like,IPR007477:SAB domain,IPR008379:Band 4.1, C-terminal,IPR011993:Pleckstrin homology-like domain,IPR014352:FERM/acyl-CoA-binding protein, 3-helical bundle,IPR014847:FERM adjacent (FA),IPR018979:FERM, N-terminal,IPR018980:FERM, C-terminal PH-like domain,IPR019747:FERM conserved site,IPR019748:FERM central domain,IPR019749:Band 4.1 domain,			SM00295:B41,SM01195:SM01195,SM01196:SM01196,							KW-0597~Phosphoprotein,	COMPBIAS:Basic and acidic residues,COMPBIAS:Polar residues,DOMAIN:FERM,REGION:Disordered,
Epb41l3	erythrocyte membrane protein band 4.1-like 3(Epb41l3)	Rattus norvegicus	GO:0001558~regulation of cell growth,GO:0002175~protein localization to paranode region of axon,GO:0008360~regulation of cell shape,GO:0030866~cortical actin cytoskeleton organization,GO:0030913~paranodal junction assembly,GO:0031032~actomyosin structure organization,GO:0043217~myelin maintenance,GO:0048812~neuron projection morphogenesis,GO:0061564~axon development,GO:0071205~protein localizatio…	GO:0005856~cytoskeleton,GO:0005886~plasma membrane,GO:0005911~cell-cell junction,GO:0014069~postsynaptic density,GO:0030054~cell junction,GO:0030673~axolemma,GO:0033270~paranode region of axon,GO:0044224~juxtaparanode region of axon,	GO:0003779~actin binding,GO:0005198~structural molecule activity,	IPR000299:FERM domain,IPR000798:Ezrin/radixin/moesin like,IPR007477:SAB domain,IPR008379:Band 4.1, C-terminal,IPR011993:Pleckstrin homology-like domain,IPR014352:FERM/acyl-CoA-binding protein, 3-helical bundle,IPR014847:FERM adjacent (FA),IPR018979:FERM, N-terminal,IPR018980:FERM, C-terminal PH-like domain,IPR019747:FERM conserved site,IPR019748:FERM central domain,IPR019749:Band 4.1 domain,			SM00295:B41,SM01195:SM01195,SM01196:SM01196,							KW-0597~Phosphoprotein,	COMPBIAS:Basic and acidic residues,COMPBIAS:Polar residues,DOMAIN:FERM,REGION:Disordered,
Esyt1	extended synaptotagmin 1(Esyt1)	Rattus norvegicus	GO:0006869~lipid transport,GO:0015914~phospholipid transport,GO:0061817~endoplasmic reticulum-plasma membrane tethering,	GO:0005783~endoplasmic reticulum,GO:0005789~endoplasmic reticulum membrane,GO:0005886~plasma membrane,GO:0030176~integral component of endoplasmic reticulum membrane,GO:0031227~intrinsic component of endoplasmic reticulum membrane,GO:0031234~extrinsic component of cytoplasmic side of plasma membrane,	GO:0005509~calcium ion binding,GO:0005544~calcium-dependent phospholipid binding,GO:0008289~lipid binding,GO:0008429~phosphatidylethanolamine binding,GO:0031210~phosphatidylcholine binding,GO:0035091~phosphatidylinositol binding,GO:0042802~identical protein binding,GO:0046872~metal ion binding,	IPR000008:C2 calcium-dependent membrane targeting,			SM00239:C2,	KW-0445~Lipid transport,KW-0813~Transport,	KW-0256~Endoplasmic reticulum,KW-0472~Membrane,KW-1003~Cell membrane,		KW-0677~Repeat,KW-0812~Transmembrane,KW-1133~Transmembrane helix,	KW-0106~Calcium,KW-0446~Lipid-binding,KW-0479~Metal-binding,		KW-0007~Acetylation,KW-0597~Phosphoprotein,	COMPBIAS:Polar residues,DOMAIN:C2,DOMAIN:C2 1,DOMAIN:C2 2,DOMAIN:C2 3,DOMAIN:C2 4,DOMAIN:C2 5,DOMAIN:SMP-LTD,REGION:Disordered,REGION:Required for phosphatidylinositol 4,5-bisphosphate-dependent location at the cell membrane,TOPO_DOM:Cytoplasmic,TOPO_DOM:Lumenal,TRANSMEM:Helical,
Esyt2	extended synaptotagmin 2(Esyt2)	Rattus norvegicus	GO:0006869~lipid transport,GO:0061817~endoplasmic reticulum-plasma membrane tethering,	GO:0005789~endoplasmic reticulum membrane,GO:0005829~cytosol,GO:0005886~plasma membrane,GO:0005887~integral component of plasma membrane,GO:0009898~cytoplasmic side of plasma membrane,GO:0031227~intrinsic component of endoplasmic reticulum membrane,GO:0031234~extrinsic component of cytoplasmic side of plasma membrane,GO:0044232~organelle membrane contact site,	GO:0005509~calcium ion binding,GO:0005544~calcium-dependent phospholipid binding,GO:0008429~phosphatidylethanolamine binding,GO:0031210~phosphatidylcholine binding,GO:0035091~phosphatidylinositol binding,GO:0042802~identical protein binding,	IPR000008:C2 calcium-dependent membrane targeting,			SM00239:C2,	KW-0445~Lipid transport,KW-0813~Transport,	KW-0256~Endoplasmic reticulum,KW-0472~Membrane,KW-1003~Cell membrane,		KW-0677~Repeat,KW-0812~Transmembrane,KW-1133~Transmembrane helix,	KW-0446~Lipid-binding,KW-0479~Metal-binding,			COMPBIAS:Polar residues,DOMAIN:C2,DOMAIN:SMP-LTD,REGION:Disordered,TRANSMEM:Helical,
Fabp5	fatty acid binding protein 5(Fabp5)	Rattus norvegicus	GO:0006006~glucose metabolic process,GO:0006629~lipid metabolic process,GO:0006656~phosphatidylcholine biosynthetic process,GO:0009611~response to wounding,GO:0010829~negative regulation of glucose transport,GO:0015908~fatty acid transport,GO:0015909~long-chain fatty acid transport,GO:0031392~regulation of prostaglandin biosynthetic process,GO:0035360~positive regulation of peroxisome proliferato…	GO:0005615~extracellular space,GO:0005634~nucleus,GO:0005737~cytoplasm,GO:0005829~cytosol,GO:0014069~postsynaptic density,GO:0045202~synapse,	GO:0001972~retinoic acid binding,GO:0005324~long-chain fatty acid transporter activity,GO:0005504~fatty acid binding,GO:0008289~lipid binding,GO:0042802~identical protein binding,	IPR000463:Cytosolic fatty-acid binding,IPR000566:Lipocalin/cytosolic fatty-acid binding protein domain,IPR012674:Calycin,	rno03320:PPAR signaling pathway,			KW-0445~Lipid transport,KW-0813~Transport,	KW-0539~Nucleus,KW-0770~Synapse,KW-0963~Cytoplasm,KW-0964~Secreted,			KW-0446~Lipid-binding,		KW-0007~Acetylation,KW-0597~Phosphoprotein,KW-1015~Disulfide bond,	DOMAIN:Cytosolic fatty-acid binding proteins,DOMAIN:Lipocalin/cytosolic fatty-acid binding,MOTIF:Nuclear localization signal,
Hspa1a	heat shock protein family A (Hsp70) member 1A(Hspa1a)	Rattus norvegicus	GO:0000122~negative regulation of transcription from RNA polymerase II promoter,GO:0000723~telomere maintenance,GO:0001916~positive regulation of T cell mediated cytotoxicity,GO:0002931~response to ischemia,GO:0006281~DNA repair,GO:0006402~mRNA catabolic process,GO:0006457~protein folding,GO:0006952~defense response,GO:0006986~response to unfolded protein,GO:0007041~lysosomal transport,GO:0007165…	GO:0002199~zona pellucida receptor complex,GO:0005576~extracellular region,GO:0005615~extracellular space,GO:0005634~nucleus,GO:0005737~cytoplasm,GO:0005739~mitochondrion,GO:0005813~centrosome,GO:0005814~centriole,GO:0005829~cytosol,GO:0005886~plasma membrane,GO:0016234~inclusion body,GO:0016235~aggresome,GO:0016323~basolateral plasma membrane,GO:0016324~apical plasma membrane,GO:0016607~nuclear …	GO:0001664~G-protein coupled receptor binding,GO:0002020~protease binding,GO:0003714~transcription corepressor activity,GO:0005102~receptor binding,GO:0005515~protein binding,GO:0005524~ATP binding,GO:0016887~ATPase activity,GO:0019899~enzyme binding,GO:0031072~heat shock protein binding,GO:0031249~denatured protein binding,GO:0031625~ubiquitin protein ligase binding,GO:0038177~death receptor ago…	IPR013126:Heat shock protein 70 family,IPR018181:Heat shock protein 70, conserved site,	rno03040:Spliceosome,rno04010:MAPK signaling pathway,rno04141:Protein processing in endoplasmic reticulum,rno04144:Endocytosis,rno04213:Longevity regulating pathway - multiple species,rno04612:Antigen processing and presentation,rno04915:Estrogen signaling pathway,rno05020:Prion disease,rno05134:Legionellosis,rno05145:Toxoplasmosis,rno05162:Measles,rno05417:Lipid and atherosclerosis,			KW-0346~Stress response,	KW-0206~Cytoskeleton,KW-0539~Nucleus,KW-0963~Cytoplasm,KW-0964~Secreted,			KW-0067~ATP-binding,KW-0547~Nucleotide-binding,	KW-0143~Chaperone,	KW-0007~Acetylation,KW-0488~Methylation,KW-0597~Phosphoprotein,	REGION:Disordered,REGION:Nucleotide-binding domain (NBD),REGION:Substrate-binding domain (SBD),
Hspa4	heat shock protein family A (Hsp70) member 4(Hspa4)	Rattus norvegicus	GO:0001822~kidney development,GO:0001933~negative regulation of protein phosphorylation,GO:0006457~protein folding,GO:0009408~response to heat,GO:0010629~negative regulation of gene expression,GO:0032092~positive regulation of protein binding,GO:0043066~negative regulation of apoptotic process,GO:0043392~negative regulation of DNA binding,GO:0045040~protein import into mitochondrial outer membran…	GO:0005634~nucleus,GO:0005737~cytoplasm,GO:0005739~mitochondrion,GO:0005811~lipid particle,GO:0005829~cytosol,GO:0070062~extracellular exosome,	GO:0000774~adenyl-nucleotide exchange factor activity,GO:0005515~protein binding,GO:0005524~ATP binding,GO:0016887~ATPase activity,GO:0044877~macromolecular complex binding,GO:0061629~RNA polymerase II sequence-specific DNA binding transcription factor binding,	IPR013126:Heat shock protein 70 family,IPR018181:Heat shock protein 70, conserved site,	rno04530:Tight junction,rno04612:Antigen processing and presentation,rno05417:Lipid and atherosclerosis,			KW-0346~Stress response,	KW-0963~Cytoplasm,			KW-0067~ATP-binding,KW-0547~Nucleotide-binding,		KW-0007~Acetylation,KW-0488~Methylation,KW-0597~Phosphoprotein,	COMPBIAS:Basic and acidic residues,COMPBIAS:Polar residues,REGION:Disordered,
Hsph1	heat shock protein family H (Hsp110) member 1(Hsph1)	Rattus norvegicus	GO:0006366~transcription from RNA polymerase II promoter,GO:0006457~protein folding,GO:0045944~positive regulation of transcription from RNA polymerase II promoter,GO:0051085~chaperone mediated protein folding requiring cofactor,GO:1903748~negative regulation of establishment of protein localization to mitochondrion,GO:1903751~negative regulation of intrinsic apoptotic signaling pathway in respon…	GO:0005634~nucleus,GO:0005654~nucleoplasm,GO:0005737~cytoplasm,GO:0005829~cytosol,GO:0005874~microtubule,GO:0032991~macromolecular complex,	GO:0000774~adenyl-nucleotide exchange factor activity,GO:0005524~ATP binding,GO:0016887~ATPase activity,GO:0043014~alpha-tubulin binding,	IPR013126:Heat shock protein 70 family,IPR018181:Heat shock protein 70, conserved site,	rno04141:Protein processing in endoplasmic reticulum,			KW-0346~Stress response,	KW-0963~Cytoplasm,			KW-0067~ATP-binding,KW-0547~Nucleotide-binding,		KW-0007~Acetylation,KW-0597~Phosphoprotein,	COMPBIAS:Basic and acidic residues,COMPBIAS:Polar residues,REGION:Disordered,
Itsn1	intersectin 1(Itsn1)	Rattus norvegicus	GO:0006887~exocytosis,GO:0006897~endocytosis,GO:0007264~small GTPase mediated signal transduction,GO:0007420~brain development,GO:0008104~protein localization,GO:0015031~protein transport,GO:0016197~endosomal transport,GO:0034613~cellular protein localization,GO:0035556~intracellular signal transduction,GO:0043524~negative regulation of neuron apoptotic process,GO:0048488~synaptic vesicle endocyt…	GO:0005635~nuclear envelope,GO:0005737~cytoplasm,GO:0005886~plasma membrane,GO:0005905~clathrin-coated pit,GO:0030027~lamellipodium,GO:0030139~endocytic vesicle,GO:0042734~presynaptic membrane,GO:0042995~cell projection,GO:0043025~neuronal cell body,GO:0043195~terminal bouton,GO:0043197~dendritic spine,GO:0044305~calyx of Held,GO:0045202~synapse,GO:0055037~recycling endosome,GO:0097440~apical den…	GO:0005085~guanyl-nucleotide exchange factor activity,GO:0005509~calcium ion binding,GO:0005515~protein binding,GO:0019209~kinase activator activity,GO:0060090~binding, bridging,GO:0070064~proline-rich region binding,	IPR000008:C2 calcium-dependent membrane targeting,IPR000219:Dbl homology (DH) domain,IPR000261:EPS15 homology (EH),IPR001331:Guanine-nucleotide dissociation stimulator, CDC24, conserved site,IPR001452:Src homology-3 domain,IPR001849:Pleckstrin homology domain,IPR002048:EF-hand domain,IPR011992:EF-hand-like domain,IPR011993:Pleckstrin homology-like domain,IPR018247:EF-Hand 1, calcium-binding site,			SM00027:EH,SM00054:EFh,SM00233:PH,SM00239:C2,SM00325:RhoGEF,SM00326:SH3,	KW-0254~Endocytosis,KW-0268~Exocytosis,KW-0653~Protein transport,KW-0813~Transport,	KW-0168~Coated pit,KW-0472~Membrane,KW-0539~Nucleus,KW-0770~Synapse,KW-0771~Synaptosome,KW-0963~Cytoplasm,KW-0966~Cell projection,KW-0967~Endosome,KW-0968~Cytoplasmic vesicle,KW-1003~Cell membrane,		KW-0175~Coiled coil,KW-0677~Repeat,KW-0728~SH3 domain,	KW-0106~Calcium,KW-0479~Metal-binding,		KW-0597~Phosphoprotein,	COMPBIAS:Basic and acidic residues,COMPBIAS:Polar residues,DOMAIN:C2,DOMAIN:DH,DOMAIN:EF-hand,DOMAIN:EF-hand 1,DOMAIN:EF-hand 2,DOMAIN:EH,DOMAIN:EH 1,DOMAIN:EH 2,DOMAIN:PH,DOMAIN:SH3,DOMAIN:SH3 1,DOMAIN:SH3 2,DOMAIN:SH3 3,DOMAIN:SH3 4,DOMAIN:SH3 5,MOTIF:Bipartite nuclear localization signal; in isoform 2,REGION:Disordered,REGION:KLERQ,REGION:Required for interaction with FCHSD2,
Jup	junction plakoglobin(Jup)	Rattus norvegicus	GO:0001954~positive regulation of cell-matrix adhesion,GO:0002159~desmosome assembly,GO:0007155~cell adhesion,GO:0016477~cell migration,GO:0042127~regulation of cell proliferation,GO:0042307~positive regulation of protein import into nucleus,GO:0043537~negative regulation of blood vessel endothelial cell migration,GO:0043588~skin development,GO:0045766~positive regulation of angiogenesis,GO:00458…	GO:0001533~cornified envelope,GO:0005634~nucleus,GO:0005737~cytoplasm,GO:0005829~cytosol,GO:0005882~intermediate filament,GO:0005886~plasma membrane,GO:0005911~cell-cell junction,GO:0005912~adherens junction,GO:0005916~fascia adherens,GO:0009898~cytoplasmic side of plasma membrane,GO:0014704~intercalated disc,GO:0015629~actin cytoskeleton,GO:0016327~apicolateral plasma membrane,GO:0016328~lateral…	GO:0003713~transcription coactivator activity,GO:0005198~structural molecule activity,GO:0005515~protein binding,GO:0019901~protein kinase binding,GO:0019903~protein phosphatase binding,GO:0044877~macromolecular complex binding,GO:0045294~alpha-catenin binding,GO:0045296~cadherin binding,GO:0050839~cell adhesion molecule binding,GO:1990782~protein tyrosine kinase binding,	IPR000225:Armadillo,IPR011989:Armadillo-like helical,IPR013284:Beta-catenin,IPR016024:Armadillo-type fold,	rno05200:Pathways in cancer,rno05202:Transcriptional misregulation in cancer,rno05221:Acute myeloid leukemia,rno05226:Gastric cancer,rno05412:Arrhythmogenic right ventricular cardiomyopathy,		SM00185:ARM,	KW-0130~Cell adhesion,	KW-0206~Cytoskeleton,KW-0472~Membrane,KW-0963~Cytoplasm,KW-0965~Cell junction,		KW-0677~Repeat,			KW-0007~Acetylation,KW-0325~Glycoprotein,KW-0597~Phosphoprotein,	CARBOHYD:O-linked (GlcNAc) threonine,REGION:Interaction with DSC1,REGION:Interaction with DSC1 and DSG1,REPEAT:ARM,REPEAT:ARM 1,REPEAT:ARM 10,REPEAT:ARM 11,REPEAT:ARM 12,REPEAT:ARM 2,REPEAT:ARM 3,REPEAT:ARM 4,REPEAT:ARM 5,REPEAT:ARM 6,REPEAT:ARM 7,REPEAT:ARM 8,REPEAT:ARM 9,
Mark2	microtubule affinity regulating kinase 2(Mark2)	Rattus norvegicus	GO:0000226~microtubule cytoskeleton organization,GO:0001764~neuron migration,GO:0006468~protein phosphorylation,GO:0010976~positive regulation of neuron projection development,GO:0016055~Wnt signaling pathway,GO:0018105~peptidyl-serine phosphorylation,GO:0030010~establishment of cell polarity,GO:0035556~intracellular signal transduction,GO:0045197~establishment or maintenance of epithelial cell a…	GO:0005634~nucleus,GO:0005654~nucleoplasm,GO:0005737~cytoplasm,GO:0005884~actin filament,GO:0005886~plasma membrane,GO:0016020~membrane,GO:0016328~lateral plasma membrane,GO:0030425~dendrite,GO:0045180~basal cortex,GO:0097427~microtubule bundle,GO:0098794~postsynapse,GO:0098978~glutamatergic synapse,	GO:0000287~magnesium ion binding,GO:0004672~protein kinase activity,GO:0004674~protein serine/threonine kinase activity,GO:0004712~protein serine/threonine/tyrosine kinase activity,GO:0005515~protein binding,GO:0005524~ATP binding,GO:0008289~lipid binding,GO:0047485~protein N-terminus binding,GO:0048156~tau protein binding,GO:0050321~tau-protein kinase activity,	IPR000719:Protein kinase, catalytic domain,IPR001772:Kinase associated domain 1 (KA1),IPR008271:Serine/threonine-protein kinase, active site,IPR011009:Protein kinase-like domain,IPR015940:Ubiquitin-associated/translation elongation factor EF1B, N-terminal, eukaryote,IPR017441:Protein kinase, ATP binding site,			SM00165:UBA,SM00220:S_TKc,	KW-0221~Differentiation,KW-0879~Wnt signaling pathway,	KW-0206~Cytoskeleton,KW-0472~Membrane,KW-0963~Cytoplasm,KW-0966~Cell projection,KW-1003~Cell membrane,			KW-0067~ATP-binding,KW-0446~Lipid-binding,KW-0460~Magnesium,KW-0479~Metal-binding,KW-0547~Nucleotide-binding,	KW-0217~Developmental protein,KW-0418~Kinase,KW-0723~Serine/threonine-protein kinase,KW-0808~Transferase,KW-9996~Developmental protein,	KW-0597~Phosphoprotein,	ACT_SITE:Proton acceptor,COMPBIAS:Basic and acidic residues,COMPBIAS:Polar residues,DOMAIN:KA1,DOMAIN:Protein kinase,DOMAIN:UBA,MUTAGEN:K->A: Loss of kinase activity.,MUTAGEN:S->A: Loss of activity; neither activated by TAOK1 nor by STK11/LKB1.,MUTAGEN:SSS->AAA: Loss of phosphorylation by CaMK1, decrease in kinase activity and ability to promote neurite outgrowth; when associated with A-294.,MUTA…
Map4k5	mitogen-activated protein kinase kinase kinase kinase 5(Map4k5)	Rattus norvegicus	GO:0000165~MAPK cascade,GO:0006468~protein phosphorylation,GO:0016310~phosphorylation,GO:0035556~intracellular signal transduction,	GO:0005737~cytoplasm,GO:0005829~cytosol,GO:0005886~plasma membrane,	GO:0004674~protein serine/threonine kinase activity,GO:0004712~protein serine/threonine/tyrosine kinase activity,GO:0005524~ATP binding,GO:0008349~MAP kinase kinase kinase kinase activity,	IPR000719:Protein kinase, catalytic domain,IPR001180:Citron-like,IPR011009:Protein kinase-like domain,IPR017441:Protein kinase, ATP binding site,IPR021160:Mitogen-activated protein (MAP) kinase kinase kinase kinase,		PIRSF038172:mitogen-activated protein kinase kinase kinase kinase,	SM00036:CNH,SM00220:S_TKc,						KW-0418~Kinase,KW-0723~Serine/threonine-protein kinase,KW-0808~Transferase,		ACT_SITE:Proton acceptor,COMPBIAS:Basic and acidic residues,COMPBIAS:Polar residues,DOMAIN:CNH,DOMAIN:Protein kinase,REGION:Disordered,
Myh11	myosin heavy chain 11(Myh11)	Rattus norvegicus	GO:0006939~smooth muscle contraction,GO:0032502~developmental process,GO:0048251~elastic fiber assembly,GO:0055013~cardiac muscle cell development,	GO:0001725~stress fiber,GO:0005859~muscle myosin complex,GO:0005903~brush border,GO:0016459~myosin complex,GO:0030016~myofibril,GO:0030485~smooth muscle contractile fiber,GO:0032982~myosin filament,GO:0042470~melanosome,	GO:0003774~motor activity,GO:0003779~actin binding,GO:0005516~calmodulin binding,GO:0005524~ATP binding,GO:0008307~structural constituent of muscle,GO:0051015~actin filament binding,	IPR000048:IQ motif, EF-hand binding site,IPR001609:Myosin head, motor domain,IPR002928:Myosin tail,IPR004009:Myosin, N-terminal, SH3-like,IPR008989:Myosin S1 fragment, N-terminal,IPR027417:P-loop containing nucleoside triphosphate hydrolase,	rno04270:Vascular smooth muscle contraction,rno04530:Tight junction,rno04810:Regulation of actin cytoskeleton,rno04814:Motor proteins,		SM00242:MYSc,		KW-0787~Thick filament,KW-0963~Cytoplasm,		KW-0175~Coiled coil,	KW-0067~ATP-binding,KW-0547~Nucleotide-binding,	KW-0009~Actin-binding,KW-0112~Calmodulin-binding,KW-0505~Motor protein,KW-0514~Muscle protein,KW-0518~Myosin,	KW-0597~Phosphoprotein,	COMPBIAS:Basic and acidic residues,COMPBIAS:Polar residues,DOMAIN:IQ,DOMAIN:Myosin N-terminal SH3-like,DOMAIN:Myosin motor,REGION:Actin-binding,REGION:C-terminal,REGION:Disordered,
Pak4	p21 (RAC1) activated kinase 4(Pak4)	Rattus norvegicus	GO:0006468~protein phosphorylation,GO:0035556~intracellular signal transduction,GO:0043408~regulation of MAPK cascade,GO:0045766~positive regulation of angiogenesis,GO:0060996~dendritic spine development,GO:0071407~cellular response to organic cyclic compound,GO:2000352~negative regulation of endothelial cell apoptotic process,	GO:0005737~cytoplasm,	GO:0004672~protein kinase activity,GO:0004674~protein serine/threonine kinase activity,GO:0004712~protein serine/threonine/tyrosine kinase activity,GO:0005524~ATP binding,	IPR000095:PAK-box/P21-Rho-binding,IPR000719:Protein kinase, catalytic domain,IPR011009:Protein kinase-like domain,IPR017441:Protein kinase, ATP binding site,	rno04012:ErbB signaling pathway,rno04014:Ras signaling pathway,rno04360:Axon guidance,rno04510:Focal adhesion,rno04660:T cell receptor signaling pathway,rno04810:Regulation of actin cytoskeleton,rno05170:Human immunodeficiency virus 1 infection,rno05206:MicroRNAs in cancer,rno05211:Renal cell carcinoma,		SM00285:PBD,					KW-0067~ATP-binding,KW-0547~Nucleotide-binding,	KW-0418~Kinase,KW-0808~Transferase,		COMPBIAS:Basic and acidic residues,COMPBIAS:Polar residues,COMPBIAS:Pro residues,DOMAIN:CRIB,DOMAIN:Protein kinase,REGION:Disordered,
Pard3	par-3 family cell polarity regulator(Pard3)	Rattus norvegicus	GO:0000226~microtubule cytoskeleton organization,GO:0002092~positive regulation of receptor internalization,GO:0003383~apical constriction,GO:0006612~protein targeting to membrane,GO:0007049~cell cycle,GO:0007155~cell adhesion,GO:0008104~protein localization,GO:0010801~negative regulation of peptidyl-threonine phosphorylation,GO:0022011~myelination in peripheral nervous system,GO:0030010~establis…	GO:0005737~cytoplasm,GO:0005819~spindle,GO:0005886~plasma membrane,GO:0005911~cell-cell junction,GO:0005912~adherens junction,GO:0005923~bicellular tight junction,GO:0005938~cell cortex,GO:0012505~endomembrane system,GO:0016324~apical plasma membrane,GO:0030054~cell junction,GO:0032991~macromolecular complex,GO:0033269~internode region of axon,GO:0043025~neuronal cell body,GO:0043219~lateral loop…	GO:0005515~protein binding,GO:0005546~phosphatidylinositol-4,5-bisphosphate binding,GO:0005547~phosphatidylinositol-3,4,5-trisphosphate binding,GO:0019903~protein phosphatase binding,GO:0032266~phosphatidylinositol-3-phosphate binding,GO:0035091~phosphatidylinositol binding,GO:0042802~identical protein binding,	IPR001478:PDZ domain,IPR021922:Protein of unknown function DUF3534,	rno04015:Rap1 signaling pathway,rno04062:Chemokine signaling pathway,rno04080:Neuroactive ligand-receptor interaction,rno04144:Endocytosis,rno04360:Axon guidance,rno04390:Hippo signaling pathway,rno04520:Adherens junction,rno04530:Tight junction,rno05165:Human papillomavirus infection,		SM00228:PDZ,	KW-0131~Cell cycle,KW-0132~Cell division,KW-0221~Differentiation,	KW-0206~Cytoskeleton,KW-0472~Membrane,KW-0796~Tight junction,KW-0963~Cytoplasm,KW-0965~Cell junction,KW-1003~Cell membrane,		KW-0175~Coiled coil,KW-0677~Repeat,	KW-0446~Lipid-binding,		KW-0007~Acetylation,KW-0597~Phosphoprotein,	COMPBIAS:Basic and acidic residues,COMPBIAS:Polar residues,DOMAIN:PDZ,DOMAIN:PDZ 1,DOMAIN:PDZ 2,DOMAIN:PDZ 3,MUTAGEN:K->A: Reduces binding to membranes containing phosphoinositol lipids by half; when associated with A-532.,MUTAGEN:K->A: Slightly reduced binding to membranes containing phosphoinositol lipids.,MUTAGEN:K->A: Slightly reduced binding to membranes containing phosphoinositol lipids; wh…
Palm	paralemmin(Palm)	Rattus norvegicus	GO:0007010~cytoskeleton organization,GO:0007193~adenylate cyclase-inhibiting G-protein coupled receptor signaling pathway,GO:0007194~negative regulation of adenylate cyclase activity,GO:0008104~protein localization,GO:0008360~regulation of cell shape,GO:0051491~positive regulation of filopodium assembly,GO:0060074~synapse maturation,GO:0060160~negative regulation of dopamine receptor signaling pa…	GO:0005654~nucleoplasm,GO:0005737~cytoplasm,GO:0005886~plasma membrane,GO:0009898~cytoplasmic side of plasma membrane,GO:0014069~postsynaptic density,GO:0016020~membrane,GO:0016323~basolateral plasma membrane,GO:0016327~apicolateral plasma membrane,GO:0030175~filopodium,GO:0030424~axon,GO:0031527~filopodium membrane,GO:0032590~dendrite membrane,GO:0032591~dendritic spine membrane,GO:0044309~neuro…	GO:0031750~D3 dopamine receptor binding,	IPR004965:Paralemmin,				KW-0133~Cell shape,	KW-0472~Membrane,KW-0770~Synapse,KW-0966~Cell projection,KW-1003~Cell membrane,		KW-0175~Coiled coil,			KW-0007~Acetylation,KW-0449~Lipoprotein,KW-0488~Methylation,KW-0564~Palmitate,KW-0597~Phosphoprotein,KW-0636~Prenylation,	COMPBIAS:Basic and acidic residues,COMPBIAS:Polar residues,LIPID:S-farnesyl cysteine,LIPID:S-palmitoyl cysteine,PROPEP:Removed in mature form,REGION:Disordered,
Ppid	peptidylprolyl isomerase D(Ppid)	Rattus norvegicus	GO:0000122~negative regulation of transcription from RNA polymerase II promoter,GO:0000413~protein peptidyl-prolyl isomerization,GO:0006457~protein folding,GO:0006915~apoptotic process,GO:0006979~response to oxidative stress,GO:0015031~protein transport,GO:0034389~lipid particle organization,GO:0043065~positive regulation of apoptotic process,GO:0043066~negative regulation of apoptotic process,GO…	GO:0005634~nucleus,GO:0005654~nucleoplasm,GO:0005730~nucleolus,GO:0005737~cytoplasm,GO:0005739~mitochondrion,GO:0005829~cytosol,	GO:0003755~peptidyl-prolyl cis-trans isomerase activity,GO:0005515~protein binding,GO:0008134~transcription factor binding,GO:0016018~cyclosporin A binding,GO:0019899~enzyme binding,GO:0030331~estrogen receptor binding,GO:0030544~Hsp70 protein binding,GO:0031072~heat shock protein binding,GO:0051879~Hsp90 protein binding,	IPR002130:Cyclophilin-like peptidyl-prolyl cis-trans isomerase domain,IPR011990:Tetratricopeptide-like helical,IPR019734:Tetratricopeptide repeat,IPR020892:Cyclophilin-type peptidyl-prolyl cis-trans isomerase, conserved site,	rno04217:Necroptosis,rno04218:Cellular senescence,rno05010:Alzheimer disease,rno05022:Pathways of neurodegeneration - multiple diseases,		SM00028:TPR,	KW-0053~Apoptosis,KW-0653~Protein transport,KW-0813~Transport,	KW-0539~Nucleus,KW-0963~Cytoplasm,		KW-0677~Repeat,KW-0802~TPR repeat,		KW-0143~Chaperone,KW-0413~Isomerase,KW-0697~Rotamase,	KW-0007~Acetylation,KW-0597~Phosphoprotein,	DOMAIN:PPIase cyclophilin-type,REGION:Chaperone activity,REGION:Interaction with HSP90AB1,REPEAT:TPR,REPEAT:TPR 1,REPEAT:TPR 2,REPEAT:TPR 3,
Pebp1	phosphatidylethanolamine binding protein 1(Pebp1)	Rattus norvegicus	GO:0000165~MAPK cascade,GO:0001505~regulation of neurotransmitter levels,GO:0001933~negative regulation of protein phosphorylation,GO:0002026~regulation of the force of heart contraction,GO:0006979~response to oxidative stress,GO:0007286~spermatid development,GO:0007568~aging,GO:0009408~response to heat,GO:0009410~response to xenobiotic stimulus,GO:0009611~response to wounding,GO:0009636~response…	GO:0005615~extracellular space,GO:0005737~cytoplasm,GO:0005739~mitochondrion,GO:0005741~mitochondrial outer membrane,GO:0005791~rough endoplasmic reticulum,GO:0005794~Golgi apparatus,GO:0008021~synaptic vesicle,GO:0009986~cell surface,GO:0043005~neuron projection,GO:0043025~neuronal cell body,GO:0043679~axon terminus,GO:0045177~apical part of cell,	GO:0004867~serine-type endopeptidase inhibitor activity,GO:0005102~receptor binding,GO:0005524~ATP binding,GO:0008289~lipid binding,GO:0019899~enzyme binding,GO:0019900~kinase binding,GO:0019901~protein kinase binding,GO:0033612~receptor serine/threonine kinase binding,GO:0051019~mitogen-activated protein kinase binding,	IPR001858:Phosphatidylethanolamine-binding, conserved site,IPR008914:Phosphatidylethanolamine-binding protein PEBP,					KW-0472~Membrane,KW-0963~Cytoplasm,			KW-0067~ATP-binding,KW-0446~Lipid-binding,KW-0547~Nucleotide-binding,	KW-0646~Protease inhibitor,KW-0722~Serine protease inhibitor,	KW-0007~Acetylation,KW-0597~Phosphoprotein,KW-1015~Disulfide bond,	PEPTIDE:Hippocampal cholinergic neurostimulating peptide,REGION:Disordered,REGION:Interaction with RAF1,
Picalm	phosphatidylinositol binding clathrin assembly protein(Picalm)	Rattus norvegicus	GO:0006879~cellular iron ion homeostasis,GO:0006897~endocytosis,GO:0006898~receptor-mediated endocytosis,GO:0006900~membrane budding,GO:0007409~axonogenesis,GO:0007611~learning or memory,GO:0010629~negative regulation of gene expression,GO:0016185~synaptic vesicle budding from presynaptic endocytic zone membrane,GO:0016188~synaptic vesicle maturation,GO:0016192~vesicle-mediated transport,GO:00161…	GO:0005634~nucleus,GO:0005768~endosome,GO:0005769~early endosome,GO:0005794~Golgi apparatus,GO:0005886~plasma membrane,GO:0005905~clathrin-coated pit,GO:0008021~synaptic vesicle,GO:0009986~cell surface,GO:0014069~postsynaptic density,GO:0016020~membrane,GO:0030132~clathrin coat of coated pit,GO:0030136~clathrin-coated vesicle,GO:0031224~intrinsic component of membrane,GO:0031982~vesicle,GO:004273…	GO:0000149~SNARE binding,GO:0005515~protein binding,GO:0005545~1-phosphatidylinositol binding,GO:0005546~phosphatidylinositol-4,5-bisphosphate binding,GO:0017124~SH3 domain binding,GO:0030276~clathrin binding,GO:0031267~small GTPase binding,GO:0032050~clathrin heavy chain binding,GO:0042802~identical protein binding,GO:0048156~tau protein binding,GO:0050750~low-density lipoprotein particle recept…	IPR008942:ENTH/VHS,IPR011417:AP180 N-terminal homology (ANTH) domain,IPR013809:Epsin-like, N-terminal,IPR014712:Clathrin adaptor, phosphoinositide-binding, GAT-like,			SM00273:ENTH,	KW-0254~Endocytosis,	KW-0168~Coated pit,KW-0333~Golgi apparatus,KW-0472~Membrane,KW-0539~Nucleus,KW-0968~Cytoplasmic vesicle,KW-1003~Cell membrane,		KW-0175~Coiled coil,			KW-0007~Acetylation,KW-0597~Phosphoprotein,KW-0832~Ubl conjugation,KW-1017~Isopeptide bond,	CROSSLNK:Glycyl lysine isopeptide (Lys-Gly) (interchain with G-Cter in SUMO2),DOMAIN:ENTH,REGION:Disordered,REGION:Interaction with PIMREG,
Pkp2	plakophilin 2(Pkp2)	Rattus norvegicus	GO:0002159~desmosome assembly,GO:0007507~heart development,GO:0008285~negative regulation of cell proliferation,GO:0010765~positive regulation of sodium ion transport,GO:0010810~regulation of cell-substrate adhesion,GO:0016264~gap junction assembly,GO:0030336~negative regulation of cell migration,GO:0034334~adherens junction maintenance,GO:0045110~intermediate filament bundle assembly,GO:0048496~…	GO:0005634~nucleus,GO:0005654~nucleoplasm,GO:0005737~cytoplasm,GO:0005882~intermediate filament,GO:0005886~plasma membrane,GO:0005911~cell-cell junction,GO:0005912~adherens junction,GO:0014704~intercalated disc,GO:0030054~cell junction,GO:0030057~desmosome,	GO:0005080~protein kinase C binding,GO:0005515~protein binding,GO:0017080~sodium channel regulator activity,GO:0019215~intermediate filament binding,GO:0044325~ion channel binding,GO:0045294~alpha-catenin binding,GO:0060090~binding, bridging,GO:0071253~connexin binding,	IPR000225:Armadillo,IPR011989:Armadillo-like helical,IPR016024:Armadillo-type fold,	rno05412:Arrhythmogenic right ventricular cardiomyopathy,		SM00185:ARM,	KW-0130~Cell adhesion,	KW-0539~Nucleus,KW-0963~Cytoplasm,KW-0965~Cell junction,		KW-0677~Repeat,			KW-0488~Methylation,KW-0597~Phosphoprotein,	COMPBIAS:Polar residues,REGION:Disordered,REPEAT:ARM 1,REPEAT:ARM 2,REPEAT:ARM 3,REPEAT:ARM 4,REPEAT:ARM 5,REPEAT:ARM 6,REPEAT:ARM 7,REPEAT:ARM 8,
Pkp3	plakophilin 3(Pkp3)	Rattus norvegicus	GO:0002159~desmosome assembly,GO:0007043~cell-cell junction assembly,GO:0010628~positive regulation of gene expression,GO:0072659~protein localization to plasma membrane,GO:0098609~cell-cell adhesion,GO:1902373~negative regulation of mRNA catabolic process,	GO:0001533~cornified envelope,GO:0005634~nucleus,GO:0005654~nucleoplasm,GO:0005737~cytoplasm,GO:0005886~plasma membrane,GO:0005912~adherens junction,GO:0030054~cell junction,GO:0030057~desmosome,GO:1990124~messenger ribonucleoprotein complex,	GO:0019899~enzyme binding,GO:0045294~alpha-catenin binding,GO:0045296~cadherin binding,GO:0050839~cell adhesion molecule binding,	IPR000225:Armadillo,IPR011989:Armadillo-like helical,IPR016024:Armadillo-type fold,			SM00185:ARM,	KW-0130~Cell adhesion,							COMPBIAS:Polar residues,REGION:Disordered,REPEAT:ARM,
Plekha2	pleckstrin homology domain containing A2(Plekha2)	Rattus norvegicus	GO:0001954~positive regulation of cell-matrix adhesion,	GO:0005737~cytoplasm,GO:0016020~membrane,GO:0032991~macromolecular complex,	GO:0001968~fibronectin binding,GO:0030165~PDZ domain binding,GO:0043236~laminin binding,GO:0043325~phosphatidylinositol-3,4-bisphosphate binding,												COMPBIAS:Basic and acidic residues,COMPBIAS:Polar residues,DOMAIN:PH,REGION:Disordered,
Pdcd5	programmed cell death 5(Pdcd5)	Rattus norvegicus	GO:0008285~negative regulation of cell proliferation,GO:0010628~positive regulation of gene expression,GO:0043065~positive regulation of apoptotic process,GO:0043280~positive regulation of cysteine-type endopeptidase activity involved in apoptotic process,GO:0071560~cellular response to transforming growth factor beta stimulus,GO:0090200~positive regulation of release of cytochrome c from mitocho…	GO:0005634~nucleus,GO:0005829~cytosol,	GO:0003677~DNA binding,GO:0008201~heparin binding,GO:0010698~acetyltransferase activator activity,GO:0048487~beta-tubulin binding,	IPR002836:DNA-binding TFAR19-related protein,		PIRSF015730:DNA-binding protein, TFAR19 type,									REGION:Disordered,
Pdia3	protein disulfide isomerase family A, member 3(Pdia3)	Rattus norvegicus	GO:0001666~response to hypoxia,GO:0002502~peptide antigen assembly with MHC class I protein complex,GO:0002931~response to ischemia,GO:0006457~protein folding,GO:0007623~circadian rhythm,GO:0031667~response to nutrient levels,GO:0033595~response to genistein,GO:0034976~response to endoplasmic reticulum stress,GO:0044321~response to leptin,GO:0045471~response to ethanol,GO:0055093~response to hype…	GO:0001669~acrosomal vesicle,GO:0005576~extracellular region,GO:0005615~extracellular space,GO:0005634~nucleus,GO:0005737~cytoplasm,GO:0005739~mitochondrion,GO:0005758~mitochondrial intermembrane space,GO:0005783~endoplasmic reticulum,GO:0005788~endoplasmic reticulum lumen,GO:0005790~smooth endoplasmic reticulum,GO:0005886~plasma membrane,GO:0009986~cell surface,GO:0016324~apical plasma membrane,…	GO:0003756~protein disulfide isomerase activity,GO:0005515~protein binding,GO:0008233~peptidase activity,GO:0015035~protein disulfide oxidoreductase activity,GO:0019153~protein-disulfide reductase (glutathione) activity,GO:0042288~MHC class I protein binding,GO:0042802~identical protein binding,	IPR005788:Disulphide isomerase,IPR005792:Protein disulphide isomerase,IPR013766:Thioredoxin domain,IPR017937:Thioredoxin, conserved site,	rno04141:Protein processing in endoplasmic reticulum,rno04612:Antigen processing and presentation,rno05163:Human cytomegalovirus infection,rno05168:Herpes simplex virus 1 infection,rno05169:Epstein-Barr virus infection,rno05170:Human immunodeficiency virus 1 infection,				KW-0256~Endoplasmic reticulum,		KW-0676~Redox-active center,KW-0677~Repeat,KW-0732~Signal,		KW-0413~Isomerase,	KW-0007~Acetylation,KW-0488~Methylation,KW-0597~Phosphoprotein,KW-1015~Disulfide bond,	ACT_SITE:Nucleophile,COMPBIAS:Basic and acidic residues,DISULFID:Interchain (with C-115 in TAPBP); in linked form,DISULFID:Redox-active,DOMAIN:Thioredoxin,DOMAIN:Thioredoxin 1,DOMAIN:Thioredoxin 2,MOTIF:Prevents secretion from ER,MUTAGEN:Missing: Failure to prevent secretion from ER.,MUTAGEN:QEDL->AAGL: Failure to prevent secretion from ER.,REGION:Disordered,SITE:Contributes to redox potential va…
Pacsin2	protein kinase C and casein kinase substrate in neurons 2(Pacsin2)	Rattus norvegicus	GO:0007010~cytoskeleton organization,GO:0030036~actin cytoskeleton organization,GO:0030100~regulation of endocytosis,GO:0036010~protein localization to endosome,GO:0045806~negative regulation of endocytosis,GO:0048858~cell projection morphogenesis,GO:0050804~modulation of synaptic transmission,GO:0070836~caveola assembly,GO:0072584~caveolin-mediated endocytosis,GO:0097320~plasma membrane tubulati…	GO:0005737~cytoplasm,GO:0005768~endosome,GO:0005769~early endosome,GO:0005829~cytosol,GO:0005856~cytoskeleton,GO:0005886~plasma membrane,GO:0005901~caveola,GO:0005911~cell-cell junction,GO:0016607~nuclear speck,GO:0019898~extrinsic component of membrane,GO:0032587~ruffle membrane,GO:0034451~centriolar satellite,GO:0043231~intracellular membrane-bounded organelle,GO:0055038~recycling endosome memb…	GO:0005515~protein binding,GO:0005543~phospholipid binding,GO:0008092~cytoskeletal protein binding,GO:0008289~lipid binding,GO:0016301~kinase activity,GO:0042802~identical protein binding,GO:0070300~phosphatidic acid binding,	IPR001060:FCH domain,IPR001452:Src homology-3 domain,IPR027267:Arfaptin homology (AH) domain/BAR domain,			SM00055:FCH,SM00326:SH3,	KW-0254~Endocytosis,	KW-0206~Cytoskeleton,KW-0472~Membrane,KW-0963~Cytoplasm,KW-0966~Cell projection,KW-0967~Endosome,KW-0968~Cytoplasmic vesicle,KW-1003~Cell membrane,		KW-0175~Coiled coil,KW-0728~SH3 domain,	KW-0446~Lipid-binding,	KW-0418~Kinase,KW-0808~Transferase,	KW-0007~Acetylation,KW-0597~Phosphoprotein,	COMPBIAS:Basic and acidic residues,COMPBIAS:Polar residues,DOMAIN:F-BAR,DOMAIN:SH3,MOTIF:NPF1,MOTIF:NPF2,MOTIF:NPF3,REGION:Disordered,
Pkn2	protein kinase N2(Pkn2)	Rattus norvegicus	GO:0006468~protein phosphorylation,GO:0006915~apoptotic process,GO:0007049~cell cycle,GO:0007155~cell adhesion,GO:0007165~signal transduction,GO:0010631~epithelial cell migration,GO:0016310~phosphorylation,GO:0018105~peptidyl-serine phosphorylation,GO:0030030~cell projection organization,GO:0032467~positive regulation of cytokinesis,GO:0035556~intracellular signal transduction,GO:0043297~apical j…	GO:0005634~nucleus,GO:0005654~nucleoplasm,GO:0005737~cytoplasm,GO:0005813~centrosome,GO:0005829~cytosol,GO:0005856~cytoskeleton,GO:0005886~plasma membrane,GO:0016604~nuclear body,GO:0030027~lamellipodium,GO:0030496~midbody,GO:0032154~cleavage furrow,GO:0032991~macromolecular complex,GO:0043296~apical junction complex,GO:0045111~intermediate filament cytoskeleton,GO:0048471~perinuclear region of c…	GO:0004674~protein serine/threonine kinase activity,GO:0004698~calcium-dependent protein kinase C activity,GO:0004712~protein serine/threonine/tyrosine kinase activity,GO:0005524~ATP binding,GO:0016301~kinase activity,GO:0031267~small GTPase binding,GO:0042826~histone deacetylase binding,GO:0070063~RNA polymerase binding,	IPR000008:C2 calcium-dependent membrane targeting,IPR000719:Protein kinase, catalytic domain,IPR000961:AGC-kinase, C-terminal,IPR008271:Serine/threonine-protein kinase, active site,IPR011009:Protein kinase-like domain,IPR011072:HR1 rho-binding repeat,IPR017441:Protein kinase, ATP binding site,IPR017892:Protein kinase, C-terminal,	rno04151:PI3K-Akt signaling pathway,rno04621:NOD-like receptor signaling pathway,rno05135:Yersinia infection,		SM00133:S_TK_X,SM00220:S_TKc,SM00239:C2,SM00742:Hr1,	KW-0053~Apoptosis,KW-0130~Cell adhesion,KW-0131~Cell cycle,KW-0132~Cell division,KW-0804~Transcription,KW-0805~Transcription regulation,KW-0970~Cilium biogenesis/degradation,	KW-0206~Cytoskeleton,KW-0472~Membrane,KW-0539~Nucleus,KW-0963~Cytoplasm,KW-0965~Cell junction,KW-0966~Cell projection,		KW-0175~Coiled coil,KW-0677~Repeat,	KW-0067~ATP-binding,KW-0547~Nucleotide-binding,	KW-0418~Kinase,KW-0723~Serine/threonine-protein kinase,KW-0808~Transferase,	KW-0007~Acetylation,KW-0597~Phosphoprotein,	ACT_SITE:Proton acceptor,COMPBIAS:Polar residues,DOMAIN:AGC-kinase C-terminal,DOMAIN:C2,DOMAIN:Protein kinase,DOMAIN:REM-1,DOMAIN:REM-1 1,DOMAIN:REM-1 2,DOMAIN:REM-1 3,REGION:Disordered,REGION:Necessary for the catalytic activity,REGION:Necessary to rescue apical junction formation,REGION:Negatively regulates the responsiveness of the catalytic activity by cardiolipin and is required for optimal …
Ppme1	protein phosphatase methylesterase 1(Ppme1)	Rattus norvegicus	GO:0002028~regulation of sodium ion transport,GO:0006482~protein demethylation,		GO:0019888~protein phosphatase regulator activity,GO:0019901~protein kinase binding,GO:0019903~protein phosphatase binding,GO:0051721~protein phosphatase 2A binding,GO:0051722~protein C-terminal methylesterase activity,GO:0051723~protein methylesterase activity,	IPR000073:Alpha/beta hydrolase fold-1,IPR016812:Protein phosphatase methylesterase, eukaryotic,		PIRSF022950:protein phosphatase methylesterase, eukaryotic type,							KW-0378~Hydrolase,KW-0719~Serine esterase,	KW-0488~Methylation,KW-0597~Phosphoprotein,	COMPBIAS:Basic and acidic residues,DOMAIN:AB hydrolase-1,REGION:Disordered,
Pcdh1	protocadherin 1(Pcdh1)	Rattus norvegicus	GO:0007155~cell adhesion,GO:0007156~homophilic cell adhesion via plasma membrane adhesion molecules,	GO:0005654~nucleoplasm,GO:0005730~nucleolus,GO:0005886~plasma membrane,GO:0005887~integral component of plasma membrane,GO:0030054~cell junction,GO:0043231~intracellular membrane-bounded organelle,	GO:0005509~calcium ion binding,	IPR002126:Cadherin,IPR013164:Cadherin, N-terminal,IPR013585:Protocadherin,IPR015919:Cadherin-like,IPR020894:Cadherin conserved site,			SM00112:CA,	KW-0130~Cell adhesion,	KW-0472~Membrane,		KW-0677~Repeat,KW-0732~Signal,KW-0812~Transmembrane,KW-1133~Transmembrane helix,				COMPBIAS:Basic and acidic residues,COMPBIAS:Polar residues,DOMAIN:Cadherin,REGION:Disordered,TRANSMEM:Helical,
Scamp1	secretory carrier membrane protein 1(Scamp1)	Rattus norvegicus	GO:0006887~exocytosis,GO:0006897~endocytosis,GO:0015031~protein transport,GO:0051649~establishment of localization in cell,	GO:0005802~trans-Golgi network,GO:0016020~membrane,GO:0016021~integral component of membrane,GO:0030136~clathrin-coated vesicle,GO:0030285~integral component of synaptic vesicle membrane,GO:0030659~cytoplasmic vesicle membrane,GO:0030672~synaptic vesicle membrane,GO:0032588~trans-Golgi network membrane,GO:0042589~zymogen granule membrane,GO:0043195~terminal bouton,GO:0045202~synapse,GO:0055038~re…	GO:0019904~protein domain specific binding,	IPR007273:SCAMP,				KW-0653~Protein transport,KW-0813~Transport,	KW-0333~Golgi apparatus,KW-0472~Membrane,KW-0967~Endosome,		KW-0175~Coiled coil,KW-0812~Transmembrane,KW-1133~Transmembrane helix,			KW-0007~Acetylation,KW-0597~Phosphoprotein,	COMPBIAS:Pro residues,REGION:Disordered,TOPO_DOM:Cytoplasmic,TOPO_DOM:Lumenal,TRANSMEM:Helical,
Sprr1a	small proline-rich protein 1A(Sprr1a)	Rattus norvegicus	GO:0018149~peptide cross-linking,GO:0030216~keratinocyte differentiation,GO:0031424~keratinization,	GO:0001533~cornified envelope,GO:0005737~cytoplasm,GO:0071944~cell periphery,	GO:0030280~structural constituent of epidermis,	IPR003302:Cornifin (SPRR1),				KW-0417~Keratinization,	KW-0963~Cytoplasm,		KW-0677~Repeat,				COMPBIAS:Pro residues,REGION:14 X 8 AA approximate tandem repeats,REGION:Disordered,REPEAT:1,REPEAT:10,REPEAT:11,REPEAT:12,REPEAT:13,REPEAT:14,REPEAT:2,REPEAT:3,REPEAT:4,REPEAT:5,REPEAT:6,REPEAT:7,REPEAT:8,REPEAT:9,
Snx1	sorting nexin 1(Snx1)	Rattus norvegicus	GO:0006886~intracellular protein transport,GO:0016197~endosomal transport,GO:0030512~negative regulation of transforming growth factor beta receptor signaling pathway,GO:0031175~neuron projection development,GO:0031623~receptor internalization,GO:0034498~early endosome to Golgi transport,GO:0042147~retrograde transport, endosome to Golgi,GO:0045732~positive regulation of protein catabolic process…	GO:0005737~cytoplasm,GO:0005764~lysosome,GO:0005768~endosome,GO:0005769~early endosome,GO:0005794~Golgi apparatus,GO:0005829~cytosol,GO:0010008~endosome membrane,GO:0014069~postsynaptic density,GO:0016020~membrane,GO:0030027~lamellipodium,GO:0030904~retromer complex,GO:0030905~retromer, tubulation complex,GO:0031901~early endosome membrane,GO:0031982~vesicle,GO:0032991~macromolecular complex,GO:0…	GO:0005154~epidermal growth factor receptor binding,GO:0005158~insulin receptor binding,GO:0005515~protein binding,GO:0035091~phosphatidylinositol binding,GO:0042802~identical protein binding,GO:0042803~protein homodimerization activity,GO:0046982~protein heterodimerization activity,GO:1990459~transferrin receptor binding,GO:1990460~leptin receptor binding,	IPR001683:Phox homologous domain,IPR005329:Sorting nexin, N-terminal,IPR015404:Vps5 C-terminal,IPR027267:Arfaptin homology (AH) domain/BAR domain,	rno04144:Endocytosis,		SM00312:PX,	KW-0653~Protein transport,KW-0813~Transport,	KW-0333~Golgi apparatus,KW-0472~Membrane,KW-0966~Cell projection,KW-0967~Endosome,			KW-0446~Lipid-binding,		KW-0007~Acetylation,KW-0597~Phosphoprotein,	COMPBIAS:Polar residues,DOMAIN:BAR,DOMAIN:PX,REGION:Disordered,REGION:Membrane-binding amphipathic helix,
Snx3	sorting nexin 3(Snx3)	Rattus norvegicus	GO:0009617~response to bacterium,GO:0010324~membrane invagination,GO:0010976~positive regulation of neuron projection development,GO:0022615~protein to membrane docking,GO:0030111~regulation of Wnt signaling pathway,GO:0032268~regulation of cellular protein metabolic process,GO:0032456~endocytic recycling,GO:0033157~regulation of intracellular protein transport,GO:0033572~transferrin transport,GO…	GO:0005737~cytoplasm,GO:0005769~early endosome,GO:0005829~cytosol,GO:0010008~endosome membrane,GO:0030136~clathrin-coated vesicle,GO:0030904~retromer complex,GO:0031901~early endosome membrane,GO:0032009~early phagosome,	GO:0010314~phosphatidylinositol-5-phosphate binding,GO:0019903~protein phosphatase binding,GO:0032266~phosphatidylinositol-3-phosphate binding,GO:0035091~phosphatidylinositol binding,GO:0070273~phosphatidylinositol-4-phosphate binding,GO:0080025~phosphatidylinositol-3,5-bisphosphate binding,GO:1905394~retromer complex binding,	IPR001683:Phox homologous domain,	rno04144:Endocytosis,		SM00312:PX,	KW-0653~Protein transport,KW-0813~Transport,	KW-0967~Endosome,KW-0968~Cytoplasmic vesicle,			KW-0446~Lipid-binding,		KW-0007~Acetylation,KW-0488~Methylation,KW-0597~Phosphoprotein,KW-0832~Ubl conjugation,KW-1017~Isopeptide bond,	CROSSLNK:Glycyl lysine isopeptide (Lys-Gly) (interchain with G-Cter in SUMO2),DOMAIN:PX,REGION:Binds predominantly to PtdIns(P5) and weaker to PtdIns(P3) abd PtdIns(P4); involved in neurite outgrowth regulation,
Snx9	sorting nexin 9(Snx9)	Rattus norvegicus	GO:0000281~mitotic cytokinesis,GO:0006886~intracellular protein transport,GO:0006897~endocytosis,GO:0006898~receptor-mediated endocytosis,GO:0016197~endosomal transport,GO:0030838~positive regulation of actin filament polymerization,GO:0036089~cleavage furrow formation,GO:0043547~positive regulation of GTPase activity,GO:0045860~positive regulation of protein kinase activity,GO:0051044~positive r…	GO:0005737~cytoplasm,GO:0005802~trans-Golgi network,GO:0005829~cytosol,GO:0005886~plasma membrane,GO:0005905~clathrin-coated pit,GO:0030136~clathrin-coated vesicle,GO:0030659~cytoplasmic vesicle membrane,GO:0031234~extrinsic component of cytoplasmic side of plasma membrane,GO:0031410~cytoplasmic vesicle,GO:0032437~cuticular plate,GO:0098793~presynapse,	GO:0005545~1-phosphatidylinositol binding,GO:0031625~ubiquitin protein ligase binding,GO:0035091~phosphatidylinositol binding,GO:0042802~identical protein binding,GO:0042803~protein homodimerization activity,GO:0071933~Arp2/3 complex binding,	IPR001452:Src homology-3 domain,IPR001683:Phox homologous domain,IPR014536:Sorting nexin, Snx9 type,IPR019497:Sorting nexin protein, WASP-binding domain,IPR027267:Arfaptin homology (AH) domain/BAR domain,	rno05132:Salmonella infection,	PIRSF027744:sorting nexin, Snx9 type,	SM00312:PX,SM00326:SH3,	KW-0131~Cell cycle,KW-0132~Cell division,KW-0498~Mitosis,KW-0653~Protein transport,KW-0813~Transport,	KW-0472~Membrane,KW-0968~Cytoplasmic vesicle,						COMPBIAS:Polar residues,DOMAIN:PX,DOMAIN:SH3,REGION:Disordered,
Sptan1	spectrin, alpha, non-erythrocytic 1(Sptan1)	Rattus norvegicus	GO:0030036~actin cytoskeleton organization,GO:0031532~actin cytoskeleton reorganization,GO:0051693~actin filament capping,	GO:0005829~cytosol,GO:0005856~cytoskeleton,GO:0005886~plasma membrane,GO:0005916~fascia adherens,GO:0005938~cell cortex,GO:0008091~spectrin,GO:0015630~microtubule cytoskeleton,GO:0016020~membrane,GO:0016328~lateral plasma membrane,GO:0030018~Z disc,GO:0030054~cell junction,GO:0030863~cortical cytoskeleton,GO:0030864~cortical actin cytoskeleton,GO:0032437~cuticular plate,GO:0032991~macromolecular …	GO:0003779~actin binding,GO:0005509~calcium ion binding,GO:0005515~protein binding,GO:0005516~calmodulin binding,GO:0019905~syntaxin binding,GO:0030507~spectrin binding,GO:0044877~macromolecular complex binding,GO:0051015~actin filament binding,	IPR001452:Src homology-3 domain,IPR002017:Spectrin repeat,IPR002048:EF-hand domain,IPR011992:EF-hand-like domain,IPR014837:EF-hand, Ca insensitive,IPR018159:Spectrin/alpha-actinin,IPR018247:EF-Hand 1, calcium-binding site,	rno04210:Apoptosis,		SM00054:EFh,SM00150:SPEC,SM00326:SH3,		KW-0206~Cytoskeleton,KW-0963~Cytoplasm,		KW-0175~Coiled coil,KW-0677~Repeat,KW-0728~SH3 domain,	KW-0106~Calcium,KW-0479~Metal-binding,	KW-0009~Actin-binding,KW-0112~Calmodulin-binding,KW-0117~Actin capping,	KW-0007~Acetylation,KW-0597~Phosphoprotein,	DOMAIN:EF-hand,DOMAIN:EF-hand 1,DOMAIN:EF-hand 2,DOMAIN:EF-hand 3,DOMAIN:SH3,MUTAGEN:E->A: Abolishes interaction with ACP1.,MUTAGEN:K->E: No effect on interaction with ACP1.,MUTAGEN:P->L: Abolishes interaction with ACP1.,MUTAGEN:Y->E: Abolishes in vitro phosphorylation by Src and Lck.,REPEAT:Spectrin 1,REPEAT:Spectrin 10,REPEAT:Spectrin 11,REPEAT:Spectrin 12,REPEAT:Spectrin 13,REPEAT:Spectrin 14,…
Sptbn1	spectrin, beta, non-erythrocytic 1(Sptbn1)	Rattus norvegicus	GO:0000281~mitotic cytokinesis,GO:0007009~plasma membrane organization,GO:0007182~common-partner SMAD protein phosphorylation,GO:0007417~central nervous system development,GO:0021556~central nervous system formation,GO:0030036~actin cytoskeleton organization,GO:0032743~positive regulation of interleukin-2 production,GO:0043001~Golgi to plasma membrane protein transport,GO:0051693~actin filament c…	GO:0005634~nucleus,GO:0005730~nucleolus,GO:0005737~cytoplasm,GO:0005829~cytosol,GO:0005886~plasma membrane,GO:0008091~spectrin,GO:0014069~postsynaptic density,GO:0016020~membrane,GO:0030054~cell junction,GO:0030673~axolemma,GO:0030863~cortical cytoskeleton,GO:0030864~cortical actin cytoskeleton,GO:0031430~M band,GO:0032437~cuticular plate,GO:0032991~macromolecular complex,GO:0042995~cell projecti…	GO:0005200~structural constituent of cytoskeleton,GO:0005543~phospholipid binding,GO:0030506~ankyrin binding,GO:0044877~macromolecular complex binding,GO:0051015~actin filament binding,GO:0051020~GTPase binding,	IPR001589:Actinin-type, actin-binding, conserved site,IPR001605:Pleckstrin homology domain, spectrin-type,IPR001715:Calponin homology domain,IPR001849:Pleckstrin homology domain,IPR002017:Spectrin repeat,IPR011993:Pleckstrin homology-like domain,IPR016343:Spectrin, beta subunit,IPR018159:Spectrin/alpha-actinin,		PIRSF002297:spectrin, beta subunit,	SM00033:CH,SM00150:SPEC,SM00233:PH,		KW-0206~Cytoskeleton,KW-0963~Cytoplasm,		KW-0175~Coiled coil,KW-0677~Repeat,				COMPBIAS:Basic and acidic residues,COMPBIAS:Polar residues,DOMAIN:Calponin-homology (CH),DOMAIN:PH,REGION:Disordered,
Stip1	stress-induced phosphoprotein 1(Stip1)	Rattus norvegicus	GO:0098761~cellular response to interleukin-7,	GO:0005634~nucleus,GO:0005737~cytoplasm,GO:0032991~macromolecular complex,GO:0101031~chaperone complex,	GO:0005515~protein binding,GO:0008022~protein C-terminus binding,GO:0030544~Hsp70 protein binding,GO:0051087~chaperone binding,GO:0051879~Hsp90 protein binding,	IPR001440:Tetratricopeptide TPR-1,IPR006636:Heat shock chaperonin-binding,IPR011990:Tetratricopeptide-like helical,IPR019734:Tetratricopeptide repeat,	rno05020:Prion disease,		SM00028:TPR,SM00727:STI1,		KW-0539~Nucleus,KW-0963~Cytoplasm,		KW-0677~Repeat,KW-0802~TPR repeat,			KW-0007~Acetylation,KW-0597~Phosphoprotein,KW-0832~Ubl conjugation,KW-1017~Isopeptide bond,	COMPBIAS:Basic and acidic residues,CROSSLNK:Glycyl lysine isopeptide (Lys-Gly) (interchain with G-Cter in SUMO1); alternate,CROSSLNK:Glycyl lysine isopeptide (Lys-Gly) (interchain with G-Cter in SUMO2); alternate,DOMAIN:STI1,DOMAIN:STI1 1,DOMAIN:STI1 2,DOMAIN:STI1/HOP DP,MOTIF:Bipartite nuclear localization signal,REGION:Disordered,REPEAT:TPR,REPEAT:TPR 1,REPEAT:TPR 2,REPEAT:TPR 3,REPEAT:TPR 4,RE…
Snap25	synaptosome associated protein 25(Snap25)	Rattus norvegicus	GO:0006887~exocytosis,GO:0006906~vesicle fusion,GO:0007269~neurotransmitter secretion,GO:0007409~axonogenesis,GO:0007616~long-term memory,GO:0007626~locomotory behavior,GO:0008306~associative learning,GO:0010975~regulation of neuron projection development,GO:0016079~synaptic vesicle exocytosis,GO:0016082~synaptic vesicle priming,GO:0016197~endosomal transport,GO:0030182~neuron differentiation,GO:…	GO:0001917~photoreceptor inner segment,GO:0005737~cytoplasm,GO:0005768~endosome,GO:0005802~trans-Golgi network,GO:0005829~cytosol,GO:0005856~cytoskeleton,GO:0005886~plasma membrane,GO:0005938~cell cortex,GO:0008021~synaptic vesicle,GO:0008076~voltage-gated potassium channel complex,GO:0015629~actin cytoskeleton,GO:0016020~membrane,GO:0030027~lamellipodium,GO:0030175~filopodium,GO:0030424~axon,GO:…	GO:0000149~SNARE binding,GO:0005249~voltage-gated potassium channel activity,GO:0005484~SNAP receptor activity,GO:0005515~protein binding,GO:0008289~lipid binding,GO:0017022~myosin binding,GO:0017075~syntaxin-1 binding,GO:0019904~protein domain specific binding,GO:0019905~syntaxin binding,GO:0044325~ion channel binding,GO:0047485~protein N-terminus binding,GO:0048306~calcium-dependent protein bin…	IPR000727:Target SNARE coiled-coil domain,IPR000928:SNAP-25,	rno04721:Synaptic vesicle cycle,rno04911:Insulin secretion,		SM00397:t_SNARE,		KW-0472~Membrane,KW-0770~Synapse,KW-0771~Synaptosome,KW-0963~Cytoplasm,KW-1003~Cell membrane,		KW-0175~Coiled coil,KW-0677~Repeat,			KW-0449~Lipoprotein,KW-0564~Palmitate,KW-0597~Phosphoprotein,	DOMAIN:T-SNARE coiled-coil homology,DOMAIN:t-SNARE coiled-coil homology 1,DOMAIN:t-SNARE coiled-coil homology 2,LIPID:S-palmitoyl cysteine,MUTAGEN:P->A: Inhibits interaction with ZDHHC13 and ZDHHC17.,MUTAGEN:Q->A: Inhibits interaction with ZDHHC13 and ZDHHC17.,MUTAGEN:V->A: Inhibits interaction with ZDHHC13 and ZDHHC17.,REGION:Disordered,REGION:Interaction with CENPF,REGION:Interaction with ZDHHC…
Snap29	synaptosome associated protein 29(Snap29)	Rattus norvegicus	GO:0006887~exocytosis,GO:0006906~vesicle fusion,GO:0015031~protein transport,GO:0016082~synaptic vesicle priming,GO:0016240~autophagosome docking,GO:0031629~synaptic vesicle fusion to presynaptic active zone membrane,GO:0060271~cilium assembly,GO:0097352~autophagosome maturation,GO:2000300~regulation of synaptic vesicle exocytosis,	GO:0000139~Golgi membrane,GO:0000421~autophagosome membrane,GO:0005654~nucleoplasm,GO:0005737~cytoplasm,GO:0005776~autophagosome,GO:0005813~centrosome,GO:0005829~cytosol,GO:0005886~plasma membrane,GO:0008021~synaptic vesicle,GO:0020018~ciliary pocket membrane,GO:0031201~SNARE complex,GO:0031410~cytoplasmic vesicle,GO:0043195~terminal bouton,GO:0098850~extrinsic component of synaptic vesicle membr…	GO:0005484~SNAP receptor activity,GO:0005515~protein binding,GO:0019905~syntaxin binding,	IPR000727:Target SNARE coiled-coil domain,	rno04130:SNARE interactions in vesicular transport,rno04140:Autophagy - animal,		SM00397:t_SNARE,	KW-0072~Autophagy,KW-0653~Protein transport,KW-0813~Transport,KW-0970~Cilium biogenesis/degradation,	KW-0333~Golgi apparatus,KW-0472~Membrane,KW-0963~Cytoplasm,KW-0966~Cell projection,KW-0968~Cytoplasmic vesicle,KW-0969~Cilium,KW-1003~Cell membrane,		KW-0175~Coiled coil,			KW-0597~Phosphoprotein,	COMPBIAS:Basic and acidic residues,DOMAIN:T-SNARE coiled-coil homology,DOMAIN:t-SNARE coiled-coil homology,REGION:Disordered,
Snap91	synaptosome associated protein 91(Snap91)	Rattus norvegicus	GO:0006900~membrane budding,GO:0007163~establishment or maintenance of cell polarity,GO:0007268~chemical synaptic transmission,GO:0007269~neurotransmitter secretion,GO:0007409~axonogenesis,GO:0015031~protein transport,GO:0016185~synaptic vesicle budding from presynaptic endocytic zone membrane,GO:0030100~regulation of endocytosis,GO:0048268~clathrin coat assembly,GO:0048488~synaptic vesicle endoc…	GO:0005737~cytoplasm,GO:0005829~cytosol,GO:0005886~plasma membrane,GO:0005905~clathrin-coated pit,GO:0008021~synaptic vesicle,GO:0014069~postsynaptic density,GO:0016020~membrane,GO:0030136~clathrin-coated vesicle,GO:0031313~extrinsic component of endosome membrane,GO:0042734~presynaptic membrane,GO:0043005~neuron projection,GO:0043025~neuronal cell body,GO:0043195~terminal bouton,GO:0043679~axon …	GO:0000149~SNARE binding,GO:0000822~inositol hexakisphosphate binding,GO:0005515~protein binding,GO:0005545~1-phosphatidylinositol binding,GO:0005546~phosphatidylinositol-4,5-bisphosphate binding,GO:0019901~protein kinase binding,GO:0030276~clathrin binding,GO:0032050~clathrin heavy chain binding,GO:0035615~clathrin adaptor activity,GO:0042169~SH2 domain binding,GO:0043274~phospholipase binding,G…	IPR008942:ENTH/VHS,IPR011417:AP180 N-terminal homology (ANTH) domain,IPR013809:Epsin-like, N-terminal,IPR014712:Clathrin adaptor, phosphoinositide-binding, GAT-like,			SM00273:ENTH,	KW-0653~Protein transport,KW-0813~Transport,	KW-0168~Coated pit,KW-0472~Membrane,KW-1003~Cell membrane,					KW-0325~Glycoprotein,KW-0488~Methylation,KW-0597~Phosphoprotein,	CARBOHYD:O-linked (GlcNAc) threonine,COMPBIAS:Polar residues,DOMAIN:ENTH,REGION:Disordered,
Stx7	syntaxin 7(Stx7)	Rattus norvegicus	GO:0001916~positive regulation of T cell mediated cytotoxicity,GO:0006886~intracellular protein transport,GO:0006906~vesicle fusion,GO:0008333~endosome to lysosome transport,GO:0016079~synaptic vesicle exocytosis,GO:0016192~vesicle-mediated transport,GO:0048278~vesicle docking,GO:0051640~organelle localization,GO:0061025~membrane fusion,GO:0070925~organelle assembly,GO:1902685~positive regulation…	GO:0001772~immunological synapse,GO:0005764~lysosome,GO:0005765~lysosomal membrane,GO:0005768~endosome,GO:0005769~early endosome,GO:0005770~late endosome,GO:0005886~plasma membrane,GO:0008021~synaptic vesicle,GO:0012505~endomembrane system,GO:0016020~membrane,GO:0016021~integral component of membrane,GO:0030139~endocytic vesicle,GO:0030285~integral component of synaptic vesicle membrane,GO:003067…	GO:0000149~SNARE binding,GO:0005484~SNAP receptor activity,GO:0005515~protein binding,GO:0019869~chloride channel inhibitor activity,GO:0019905~syntaxin binding,GO:0044877~macromolecular complex binding,	IPR000727:Target SNARE coiled-coil domain,IPR006011:Syntaxin, N-terminal,IPR006012:Syntaxin/epimorphin, conserved site,IPR010989:t-SNARE,	rno04130:SNARE interactions in vesicular transport,rno04140:Autophagy - animal,rno04145:Phagosome,		SM00397:t_SNARE,SM00503:SynN,		KW-0472~Membrane,KW-0967~Endosome,		KW-0175~Coiled coil,KW-0812~Transmembrane,KW-1133~Transmembrane helix,			KW-0007~Acetylation,KW-0597~Phosphoprotein,	COMPBIAS:Polar residues,DOMAIN:Syntaxin N-terminal,DOMAIN:T-SNARE coiled-coil homology,DOMAIN:t-SNARE coiled-coil homology,REGION:Disordered,TOPO_DOM:Cytoplasmic,TOPO_DOM:Vesicular,TRANSMEM:Helical,TRANSMEM:Helical; Anchor for type IV membrane protein,
Stxbp1	syntaxin binding protein 1(Stxbp1)	Rattus norvegicus	GO:0002576~platelet degranulation,GO:0003006~developmental process involved in reproduction,GO:0006886~intracellular protein transport,GO:0006887~exocytosis,GO:0006904~vesicle docking involved in exocytosis,GO:0007269~neurotransmitter secretion,GO:0007274~neuromuscular synaptic transmission,GO:0007412~axon target recognition,GO:0010807~regulation of synaptic vesicle priming,GO:0015031~protein tra…	GO:0005634~nucleus,GO:0005654~nucleoplasm,GO:0005737~cytoplasm,GO:0005829~cytosol,GO:0005856~cytoskeleton,GO:0005886~plasma membrane,GO:0030141~secretory granule,GO:0030424~axon,GO:0031091~platelet alpha granule,GO:0032991~macromolecular complex,GO:0043195~terminal bouton,GO:0045335~phagocytic vesicle,GO:0048471~perinuclear region of cytoplasm,GO:0048787~presynaptic active zone membrane,GO:009868…	GO:0000149~SNARE binding,GO:0005515~protein binding,GO:0017075~syntaxin-1 binding,GO:0019901~protein kinase binding,GO:0019904~protein domain specific binding,GO:0019905~syntaxin binding,GO:0042802~identical protein binding,GO:0043274~phospholipase binding,GO:0047485~protein N-terminus binding,GO:0060090~binding, bridging,	IPR001619:Sec1-like protein,IPR027482:Sec1-like, domain 2,	rno04721:Synaptic vesicle cycle,	PIRSF005715:vesicle trafficking protein, VPS45/Sec1 type,		KW-0653~Protein transport,KW-0813~Transport,	KW-0472~Membrane,KW-0963~Cytoplasm,					KW-0597~Phosphoprotein,
Tagln2	transgelin 2(Tagln2)	Rattus norvegicus	GO:0007015~actin filament organization,GO:0030855~epithelial cell differentiation,	GO:0005856~cytoskeleton,GO:0015629~actin cytoskeleton,	GO:0051015~actin filament binding,	IPR000557:Calponin repeat,IPR001061:Transgelin,IPR001715:Calponin homology domain,IPR003096:Smooth muscle protein/calponin,			SM00033:CH,							KW-0007~Acetylation,KW-0488~Methylation,KW-0597~Phosphoprotein,KW-0832~Ubl conjugation,KW-1017~Isopeptide bond,	CROSSLNK:Glycyl lysine isopeptide (Lys-Gly) (interchain with G-Cter in SUMO2),DOMAIN:Calponin-homology (CH),REPEAT:Calponin-like,
Trpv2	transient receptor potential cation channel, subfamily V, member 2(Trpv2)	Rattus norvegicus	GO:0008285~negative regulation of cell proliferation,GO:0009266~response to temperature stimulus,GO:0009408~response to heat,GO:0045773~positive regulation of axon extension,GO:0070588~calcium ion transmembrane transport,GO:0090280~positive regulation of calcium ion import,GO:0098703~calcium ion import across plasma membrane,	GO:0005737~cytoplasm,GO:0005886~plasma membrane,GO:0005887~integral component of plasma membrane,GO:0009986~cell surface,GO:0012505~endomembrane system,GO:0016021~integral component of membrane,GO:0030027~lamellipodium,GO:0030424~axon,GO:0032584~growth cone membrane,GO:0042470~melanosome,GO:0044295~axonal growth cone,GO:0044297~cell body,	GO:0005216~ion channel activity,GO:0005261~cation channel activity,GO:0005262~calcium channel activity,GO:0005515~protein binding,GO:0042802~identical protein binding,	IPR002110:Ankyrin repeat,IPR005821:Ion transport domain,IPR008347:Transient receptor potential channel, vanilloid 1-4,IPR024862:Transient receptor potential channel, vanilloid,IPR024865:Transient receptor potential channel, vanilloid 2,	rno04621:NOD-like receptor signaling pathway,rno04750:Inflammatory mediator regulation of TRP channels,		SM00248:ANK,	KW-0109~Calcium transport,KW-0406~Ion transport,KW-0813~Transport,	KW-0472~Membrane,KW-0963~Cytoplasm,KW-1003~Cell membrane,		KW-0040~ANK repeat,KW-0677~Repeat,KW-0812~Transmembrane,KW-1133~Transmembrane helix,	KW-0106~Calcium,	KW-0107~Calcium channel,KW-0407~Ion channel,KW-0675~Receptor,	KW-0325~Glycoprotein,KW-0597~Phosphoprotein,	CARBOHYD:N-linked (GlcNAc...) asparagine,COMPBIAS:Polar residues,DOMAIN:Ion transport,INTRAMEM:Pore-forming,REGION:Disordered,REGION:Required for interaction with SLC50A1,REPEAT:ANK,REPEAT:ANK 1,REPEAT:ANK 2,REPEAT:ANK 3,REPEAT:ANK 4,REPEAT:ANK 5,REPEAT:ANK 6,TOPO_DOM:Cytoplasmic,TOPO_DOM:Extracellular,TRANSMEM:Helical,
Tmem263	transmembrane protein 263(Tmem263)	Rattus norvegicus		GO:0016020~membrane,GO:0016021~integral component of membrane,							KW-0472~Membrane,		KW-0812~Transmembrane,KW-1133~Transmembrane helix,				COMPBIAS:Basic residues,REGION:Disordered,
Tppp	tubulin polymerization promoting protein(Tppp)	Rattus norvegicus	GO:0001578~microtubule bundle formation,GO:0014003~oligodendrocyte development,GO:0030953~astral microtubule organization,GO:0031334~positive regulation of protein complex assembly,GO:0031643~positive regulation of myelination,GO:0032273~positive regulation of protein polymerization,GO:0032288~myelin assembly,GO:0046785~microtubule polymerization,GO:0048709~oligodendrocyte differentiation,GO:0051…	GO:0005634~nucleus,GO:0005737~cytoplasm,GO:0005739~mitochondrion,GO:0005794~Golgi apparatus,GO:0005829~cytosol,GO:0005874~microtubule,GO:0048471~perinuclear region of cytoplasm,GO:0072686~mitotic spindle,GO:0097427~microtubule bundle,	GO:0000287~magnesium ion binding,GO:0003924~GTPase activity,GO:0005515~protein binding,GO:0008017~microtubule binding,GO:0015631~tubulin binding,GO:0042803~protein homodimerization activity,GO:0046983~protein dimerization activity,	IPR008907:P25-alpha,IPR011992:EF-hand-like domain,				KW-0131~Cell cycle,KW-0132~Cell division,KW-0498~Mitosis,	KW-0206~Cytoskeleton,KW-0333~Golgi apparatus,KW-0539~Nucleus,KW-0963~Cytoplasm,			KW-0460~Magnesium,KW-0479~Metal-binding,KW-0862~Zinc,	KW-0378~Hydrolase,	KW-0325~Glycoprotein,KW-0597~Phosphoprotein,	CARBOHYD:O-linked (GlcNAc) serine,COMPBIAS:Basic and acidic residues,REGION:Disordered,REGION:Mediates interaction with LIMK1,
Tpd52	tumor protein D52(Tpd52)	Rattus norvegicus	GO:0008284~positive regulation of cell proliferation,GO:0030183~B cell differentiation,	GO:0005737~cytoplasm,GO:0005783~endoplasmic reticulum,GO:0045202~synapse,GO:0048471~perinuclear region of cytoplasm,GO:0098978~glutamatergic synapse,	GO:0005509~calcium ion binding,GO:0042802~identical protein binding,GO:0042803~protein homodimerization activity,	IPR007327:Tumour protein D52,							KW-0175~Coiled coil,				COMPBIAS:Polar residues,REGION:Disordered,
Ube2m	ubiquitin-conjugating enzyme E2M(Ube2m)	Rattus norvegicus	GO:0006464~cellular protein modification process,GO:0036211~protein modification process,GO:0043525~positive regulation of neuron apoptotic process,GO:0045116~protein neddylation,	GO:0005634~nucleus,	GO:0004842~ubiquitin-protein transferase activity,GO:0005524~ATP binding,GO:0019788~NEDD8 transferase activity,	IPR000608:Ubiquitin-conjugating enzyme, E2,IPR016135:Ubiquitin-conjugating enzyme/RWD-like,IPR023313:Ubiquitin-conjugating enzyme, active site,	rno04120:Ubiquitin mediated proteolysis,			KW-0833~Ubl conjugation pathway,				KW-0067~ATP-binding,KW-0547~Nucleotide-binding,	KW-0808~Transferase,		ACT_SITE:Glycyl thioester intermediate,COMPBIAS:Basic and acidic residues,DOMAIN:UBC core,REGION:Disordered,
Vat1	vesicle amine transport 1(Vat1)	Rattus norvegicus	GO:0010637~negative regulation of mitochondrial fusion,	GO:0005741~mitochondrial outer membrane,	GO:0008270~zinc ion binding,GO:0016491~oxidoreductase activity,	IPR002364:Quinone oxidoreductase/zeta-crystallin, conserved site,IPR011032:GroES-like,IPR013154:Alcohol dehydrogenase GroES-like,IPR020843:Polyketide synthase, enoylreductase,			SM00829:SM00829,		KW-0472~Membrane,KW-0496~Mitochondrion,KW-0963~Cytoplasm,KW-1000~Mitochondrion outer membrane,				KW-0560~Oxidoreductase,	KW-0007~Acetylation,KW-0597~Phosphoprotein,	COMPBIAS:Pro residues,DOMAIN:Enoyl reductase (ER),MUTAGEN:G->A: Fails to induce mitochondrial fragmentation. Fail to induce mitochondrial fragmentation; when associated with A-212.,MUTAGEN:G->A: Fails to induce mitochondrial fragmentation; when associated with A-211.,MUTAGEN:G->A: Fails to induce mitochondrial fragmentation; when associated with A-212.,MUTAGEN:V->A: Fails to induce mitochondrial …
Vti1b	vesicle transport through interaction with t-SNAREs 1B(Vti1b)	Rattus norvegicus	GO:0006886~intracellular protein transport,GO:0006891~intra-Golgi vesicle-mediated transport,GO:0006896~Golgi to vacuole transport,GO:0006906~vesicle fusion,GO:0016192~vesicle-mediated transport,GO:0016236~macroautophagy,GO:0042147~retrograde transport, endosome to Golgi,GO:0048280~vesicle fusion with Golgi apparatus,GO:1903076~regulation of protein localization to plasma membrane,	GO:0005737~cytoplasm,GO:0005765~lysosomal membrane,GO:0005789~endoplasmic reticulum membrane,GO:0005794~Golgi apparatus,GO:0005829~cytosol,GO:0008021~synaptic vesicle,GO:0012507~ER to Golgi transport vesicle membrane,GO:0016020~membrane,GO:0016021~integral component of membrane,GO:0031201~SNARE complex,GO:0031225~anchored component of membrane,GO:0031901~early endosome membrane,GO:0031902~late en…	GO:0000149~SNARE binding,GO:0005484~SNAP receptor activity,GO:0005515~protein binding,GO:0019869~chloride channel inhibitor activity,	IPR000727:Target SNARE coiled-coil domain,IPR007705:Vesicle transport v-SNARE, N-terminal,IPR010989:t-SNARE,IPR027027:GOSR2/Membrin/Bos1,	rno04130:SNARE interactions in vesicular transport,	PIRSF028865:Golgi SNAP receptor complex member 2,	SM00397:t_SNARE,	KW-0653~Protein transport,KW-0813~Transport,	KW-0458~Lysosome,KW-0472~Membrane,KW-0967~Endosome,		KW-0175~Coiled coil,KW-0812~Transmembrane,KW-1133~Transmembrane helix,			KW-0007~Acetylation,KW-0488~Methylation,KW-0597~Phosphoprotein,	DOMAIN:T-SNARE coiled-coil homology,DOMAIN:Vesicle transport v-SNARE N-terminal,REGION:Interaction with CLINT1,TOPO_DOM:Cytoplasmic,TOPO_DOM:Vesicular,TRANSMEM:Helical; Anchor for type IV membrane protein,
Vamp2	vesicle-associated membrane protein 2(Vamp2)	Rattus norvegicus	GO:0006906~vesicle fusion,GO:0009749~response to glucose,GO:0015031~protein transport,GO:0016079~synaptic vesicle exocytosis,GO:0016081~synaptic vesicle docking,GO:0016192~vesicle-mediated transport,GO:0017156~calcium ion regulated exocytosis,GO:0017157~regulation of exocytosis,GO:0032869~cellular response to insulin stimulus,GO:0035493~SNARE complex assembly,GO:0043001~Golgi to plasma membrane p…	GO:0000322~storage vacuole,GO:0005737~cytoplasm,GO:0005802~trans-Golgi network,GO:0005886~plasma membrane,GO:0008021~synaptic vesicle,GO:0016020~membrane,GO:0016021~integral component of membrane,GO:0030136~clathrin-coated vesicle,GO:0030141~secretory granule,GO:0030285~integral component of synaptic vesicle membrane,GO:0030659~cytoplasmic vesicle membrane,GO:0030672~synaptic vesicle membrane,GO:…	GO:0000149~SNARE binding,GO:0005484~SNAP receptor activity,GO:0005515~protein binding,GO:0005516~calmodulin binding,GO:0005543~phospholipid binding,GO:0008022~protein C-terminus binding,GO:0008289~lipid binding,GO:0017022~myosin binding,GO:0017075~syntaxin-1 binding,GO:0019905~syntaxin binding,GO:0042802~identical protein binding,GO:0044325~ion channel binding,GO:0044877~macromolecular complex bi…	IPR001388:Synaptobrevin,IPR016444:Synaptobrevin, metazoa/fungi,	rno04130:SNARE interactions in vesicular transport,rno04721:Synaptic vesicle cycle,rno04911:Insulin secretion,rno04962:Vasopressin-regulated water reabsorption,rno04970:Salivary secretion,	PIRSF005409:synaptobrevin,			KW-0472~Membrane,KW-0770~Synapse,KW-0968~Cytoplasmic vesicle,KW-1003~Cell membrane,		KW-0175~Coiled coil,KW-0812~Transmembrane,KW-1133~Transmembrane helix,			KW-0007~Acetylation,KW-0597~Phosphoprotein,	DOMAIN:V-SNARE coiled-coil homology,DOMAIN:v-SNARE coiled-coil homology,REGION:Disordered,REGION:Required for interaction with SEPT8,SITE:(Microbial infection) Cleavage; by C.botulinum neurotoxin type B (BoNT/B, botB),SITE:(Microbial infection) Cleavage; by C.botulinum neurotoxin type D (BoNT/D, botD),SITE:(Microbial infection) Cleavage; by C.botulinum neurotoxin type F (BoNT/F, botF),SITE:(Micro…

## Sheet: FA Clustering CSP L115R v miniT
Annotation Cluster 1	Enrichment Score: 4.34959446621896
Category	Term	Count	%	PValue	Genes	List Total	Pop Hits	Pop Total	Fold Enrichment	Bonferroni	Benjamini	FDR
UP_SEQ_FEATURE	REPEAT:TPR	5	20	6.42465e-06	STIP1, DNAJC7, AIP, SUGT1, PPID	25	111	21650	39.009	0.000892631	0.000893027	0.000841629
UP_KW_DOMAIN	KW-0802~TPR repeat	5	20	1.53559e-05	STIP1, DNAJC7, AIP, SUGT1, PPID	17	129	13000	29.6398	0.000168902	0.000168915	0.000168915
INTERPRO	IPR019734:Tetratricopeptide repeat	5	20	1.79689e-05	STIP1, DNAJC7, AIP, SUGT1, PPID	25	122	18313	30.0213	0.00172354	0.000431254	0.000341409
UP_SEQ_FEATURE	REPEAT:TPR 3	4	16	3.73556e-05	STIP1, AIP, SUGT1, PPID	25	59	21650	58.7119	0.00517907	0.00132611	0.00124978
UP_SEQ_FEATURE	REPEAT:TPR 1	4	16	4.77017e-05	STIP1, AIP, SUGT1, PPID	25	64	21650	54.125	0.00660876	0.00132611	0.00124978
UP_SEQ_FEATURE	REPEAT:TPR 2	4	16	4.77017e-05	STIP1, AIP, SUGT1, PPID	25	64	21650	54.125	0.00660876	0.00132611	0.00124978
INTERPRO	IPR011990:Tetratricopeptide-like helical	5	20	0.000141109	STIP1, DNAJC7, AIP, SUGT1, PPID	25	207	18313	17.6937	0.013456	0.00225774	0.00178738
SMART	SM00028:TPR	4	16	0.000750967	STIP1, DNAJC7, SUGT1, PPID	16	116	9386	20.2284	0.011948	0.00600774	0.00600774
Annotation Cluster 2	Enrichment Score: 3.343492302731418
Category	Term	Count	%	PValue	Genes	List Total	Pop Hits	Pop Total	Fold Enrichment	Bonferroni	Benjamini	FDR
UP_KW_LIGAND	KW-0547~Nucleotide-binding	10	40	0.000342436	TUBA1B, HSP90AA1, HSP90AB1, HSPH1, PCCA, MYH11, ATP7A, ACACA, HSPA1A, HSP90B1	13	1440	5845	3.12233	0.0041015	0.0036086	0.0036086
GOTERM_MF_DIRECT	GO:0005524~ATP binding	9	36	0.000452643	HSP90AA1, HSP90AB1, HSPH1, PCCA, MYH11, ATP7A, ACACA, HSPA1A, HSP90B1	25	1466	17845	4.38213	0.0481514	0.00986762	0.00869075
UP_KW_LIGAND	KW-0067~ATP-binding	9	36	0.000601434	HSP90AA1, HSP90AB1, HSPH1, PCCA, MYH11, ATP7A, ACACA, HSPA1A, HSP90B1	13	1177	5845	3.43801	0.00719338	0.0036086	0.0036086
Annotation Cluster 3	Enrichment Score: 3.2252641344971344
Category	Term	Count	%	PValue	Genes	List Total	Pop Hits	Pop Total	Fold Enrichment	Bonferroni	Benjamini	FDR
INTERPRO	IPR019805:Heat shock protein Hsp90, conserved site	3	12	4.9342e-06	HSP90AA1, HSP90AB1, HSP90B1	25	3	18313	732.52	0.000473573	0.000315536	0.000249799
INTERPRO	IPR001404:Heat shock protein Hsp90	3	12	9.8605e-06	HSP90AA1, HSP90AB1, HSP90B1	25	4	18313	549.39	0.000946165	0.000315536	0.000249799
INTERPRO	IPR020575:Heat shock protein Hsp90, N-terminal	3	12	9.8605e-06	HSP90AA1, HSP90AB1, HSP90B1	25	4	18313	549.39	0.000946165	0.000315536	0.000249799
PIR_SUPERFAMILY	PIRSF002583:heat shock protein, HSP90/HTPG types	3	12	2.52739e-05	HSP90AA1, HSP90AB1, HSP90B1	5	4	1687	253.05	7.58198e-05	7.58217e-05	7.58217e-05
UP_SEQ_FEATURE	DOMAIN:Histidine kinase/HSP90-like ATPase	3	12	3.28425e-05	HSP90AA1, HSP90AB1, HSP90B1	25	8	21650	324.75	0.00455477	0.00132611	0.00124978
SMART	SM00387:HATPase_c	3	12	6.63827e-05	HSP90AA1, HSP90AB1, HSP90B1	16	8	9386	219.984	0.00106159	0.00106212	0.00106212
INTERPRO	IPR003594:Histidine kinase-like ATPase, ATP-binding domain	3	12	7.35992e-05	HSP90AA1, HSP90AB1, HSP90B1	25	10	18313	219.756	0.00704088	0.0014131	0.00111871
INTERPRO	IPR020568:Ribosomal protein S5 domain 2-type fold	3	12	0.00130828	HSP90AA1, HSP90AB1, HSP90B1	25	41	18313	53.599	0.118101	0.0179421	0.0142042
KEGG_PATHWAY	rno04657:IL-17 signaling pathway	3	12	0.0148688	HSP90AA1, HSP90AB1, HSP90B1	20	92	9290	15.1467	0.604968	0.115233	0.104082
KEGG_PATHWAY	rno05215:Prostate cancer	3	12	0.0170853	HSP90AA1, HSP90AB1, HSP90B1	20	99	9290	14.0758	0.656456	0.117699	0.106308
KEGG_PATHWAY	rno05418:Fluid shear stress and atherosclerosis	3	12	0.0379092	HSP90AA1, HSP90AB1, HSP90B1	20	152	9290	9.16776	0.908926	0.235037	0.212292
KEGG_PATHWAY	rno04151:PI3K-Akt signaling pathway	3	12	0.159219	HSP90AA1, HSP90AB1, HSP90B1	20	350	9290	3.98143	0.999979	0.658104	0.594416
KEGG_PATHWAY	rno05200:Pathways in cancer	3	12	0.302118	HSP90AA1, HSP90AB1, HSP90B1	20	538	9290	2.59015	1	0.891969	0.805649
Annotation Cluster 4	Enrichment Score: 2.8051777409605556
Category	Term	Count	%	PValue	Genes	List Total	Pop Hits	Pop Total	Fold Enrichment	Bonferroni	Benjamini	FDR
GOTERM_BP_DIRECT	GO:0051131~chaperone-mediated protein complex assembly	3	12	0.000307992	HSP90AA1, HSP90AB1, HSPA1A	25	21	19261	110.063	0.0930325	0.029269	0.0288059
GOTERM_BP_DIRECT	GO:0031396~regulation of protein ubiquitination	3	12	0.000370493	HSP90AA1, HSP90AB1, HSPA1A	25	23	19261	100.492	0.110831	0.029269	0.0288059
GOTERM_MF_DIRECT	GO:0097718~disordered domain specific binding	3	12	0.00151354	HSP90AA1, HSP90AB1, HSPA1A	25	43	17845	49.8	0.152192	0.027496	0.0242166
GOTERM_MF_DIRECT	GO:0044183~protein binding involved in protein folding	3	12	0.00212308	HSP90AA1, HSP90AB1, HSPA1A	25	51	17845	41.9882	0.206786	0.0330594	0.0291166
GOTERM_BP_DIRECT	GO:0034605~cellular response to heat	3	12	0.00286165	HSP90AA1, HSP90AB1, HSPA1A	25	64	19261	36.1144	0.596849	0.129183	0.127139
GOTERM_MF_DIRECT	GO:0042826~histone deacetylase binding	3	12	0.0140616	HSP90AA1, HSP90AB1, HSPA1A	25	135	17845	15.8622	0.786389	0.094247	0.0830065
Annotation Cluster 5	Enrichment Score: 2.1844524931412144
Category	Term	Count	%	PValue	Genes	List Total	Pop Hits	Pop Total	Fold Enrichment	Bonferroni	Benjamini	FDR
KEGG_PATHWAY	rno04915:Estrogen signaling pathway	4	16	0.00240103	HSP90AA1, HSP90AB1, HSPA1A, HSP90B1	20	134	9290	13.8657	0.138468	0.0496213	0.0448192
KEGG_PATHWAY	rno05417:Lipid and atherosclerosis	4	16	0.0083361	HSP90AA1, HSP90AB1, HSPA1A, HSP90B1	20	209	9290	8.88995	0.404887	0.103368	0.0933643
GOTERM_CC_DIRECT	GO:0048471~perinuclear region of cytoplasm	5	20	0.0139728	HSP90AA1, HSP90AB1, ATP7A, HSPA1A, HSP90B1	25	786	19769	5.03028	0.843924	0.14777	0.136575
Annotation Cluster 6	Enrichment Score: 2.1696291821920526
Category	Term	Count	%	PValue	Genes	List Total	Pop Hits	Pop Total	Fold Enrichment	Bonferroni	Benjamini	FDR
GOTERM_BP_DIRECT	GO:0045793~positive regulation of cell size	3	12	0.000338534	HSP90AA1, HSP90AB1, ATP7A	25	22	19261	105.06	0.101774	0.029269	0.0288059
GOTERM_CC_DIRECT	GO:0031526~brush border membrane	3	12	0.00474204	HSP90AA1, HSP90AB1, ATP7A	25	85	19769	27.9092	0.466042	0.0922085	0.085223
GOTERM_CC_DIRECT	GO:0043025~neuronal cell body	3	12	0.192994	HSP90AA1, HSP90AB1, ATP7A	25	666	19769	3.56198	1	0.821783	0.759527
Annotation Cluster 7	Enrichment Score: 0.09268223178238362
Category	Term	Count	%	PValue	Genes	List Total	Pop Hits	Pop Total	Fold Enrichment	Bonferroni	Benjamini	FDR
UP_SEQ_FEATURE	TOPO_DOM:Extracellular	3	12	0.456427	TRPV2, ATP7A, SIDT2	25	1376	21650	1.88808	1	1	0.949275
UP_SEQ_FEATURE	TOPO_DOM:Cytoplasmic	3	12	0.622227	TRPV2, ATP7A, SIDT2	25	1857	21650	1.39903	1	1	0.949275
GOTERM_CC_DIRECT	GO:0016021~integral component of membrane	3	12	0.987759	TRPV2, ATP7A, SIDT2	25	4717	19769	0.502921	1	1	0.987759
UP_KW_DOMAIN	KW-1133~Transmembrane helix	3	12	0.994418	TRPV2, ATP7A, SIDT2	17	4890	13000	0.469145	1	1	1
UP_KW_DOMAIN	KW-0812~Transmembrane	3	12	0.998056	TRPV2, ATP7A, SIDT2	17	5490	13000	0.417872	1	1	1
UP_SEQ_FEATURE	TRANSMEM:Helical	3	12	0.998185	TRPV2, ATP7A, SIDT2	25	6618	21650	0.392566	1	1	0.998185

## Sheet: FA Chart CSP L115R v miniTurbo
Category	Term	Count	%	PValue	Genes	List Total	Pop Hits	Pop Total	Fold Enrichment	Bonferroni	Benjamini	FDR
GOTERM_BP_DIRECT	GO:0006457~protein folding	8	32	2.46941e-10	PDIA3, HSP90AA1, HSP90AB1, HSPH1, NUDCD2, PPID, HSPA1A, HSP90B1	25	137	19261	44.9892	7.82803e-08	7.80334e-08	7.67987e-08
GOTERM_CC_DIRECT	GO:0042470~melanosome	7	28	1.23493e-09	PDIA3, HSP90AA1, HSP90AB1, DNAJC5, TRPV2, MYH11, HSP90B1	25	94	19769	58.8864	1.63011e-07	1.63011e-07	1.50661e-07
GOTERM_MF_DIRECT	GO:0051082~unfolded protein binding	6	24	1.58985e-07	HSP90AA1, HSP90AB1, NUDCD2, AIP, HSPA1A, HSP90B1	25	96	17845	44.6125	1.73293e-05	1.73294e-05	1.52626e-05
UP_KW_PTM	KW-0007~Acetylation	17	68	5.72107e-07	PDIA3, HSP90AA1, HSP90AB1, RPS5, ACACA, HSP90B1, STIP1, TUBA1B, HSPH1, NUDCD2, PCCA, DNAJC5, SUGT1, ACO2, SPTAN1, PPID, HSPA1A	22	1934	8139	3.25193	6.29316e-06	6.86529e-06	6.86529e-06
KEGG_PATHWAY	rno04141:Protein processing in endoplasmic reticulum	7	28	7.14125e-07	PDIA3, HSP90AA1, HSP90AB1, HSPH1, DNAJC5, HSPA1A, HSP90B1	20	168	9290	19.3542	4.42748e-05	4.42757e-05	3.9991e-05
UP_KW_CELLULAR_COMPONENT	KW-0963~Cytoplasm	17	68	1.84527e-06	HSP90AA1, HSP90AB1, RPS5, AIP, TRPV2, ACACA, STIP1, TUBA1B, HSPH1, NUDCD2, DNAJC5, MYH11, SUGT1, SPTAN1, SPTBN1, PPID, HSPA1A	23	3400	14203	3.08761	3.69048e-05	3.69055e-05	3.69055e-05
UP_KW_PTM	KW-0597~Phosphoprotein	22	88	4.89099e-06	PDIA3, HSP90AA1, HSP90AB1, RPS5, AIP, TRPV2, ACACA, HSP90B1, STIP1, TUBA1B, HSPH1, NUDCD2, PCCA, DNAJC5, MYH11, SUGT1, ACO2, ATP7A, SPTAN1, PPID, SIDT2, HSPA1A	22	4551	8139	1.7884	5.37995e-05	2.93459e-05	2.93459e-05
INTERPRO	IPR019805:Heat shock protein Hsp90, conserved site	3	12	4.9342e-06	HSP90AA1, HSP90AB1, HSP90B1	25	3	18313	732.52	0.000473573	0.000315536	0.000249799
UP_KW_MOLECULAR_FUNCTION	KW-0143~Chaperone	6	24	5.47804e-06	HSP90AA1, HSP90AB1, DNAJC5, PPID, HSPA1A, HSP90B1	18	168	10401	20.6369	0.00012051	0.000120517	0.000120517
GOTERM_MF_DIRECT	GO:0005515~protein binding	12	48	5.82435e-06	PDIA3, STIP1, HSP90AA1, HSP90AB1, RPS5, DNAJC5, TRPV2, AIP, ACO2, SPTAN1, PPID, HSPA1A	25	1750	17845	4.89463	0.000634654	0.000317427	0.000279569
UP_SEQ_FEATURE	REPEAT:TPR	5	20	6.42465e-06	STIP1, DNAJC7, AIP, SUGT1, PPID	25	111	21650	39.009	0.000892631	0.000893027	0.000841629
GOTERM_CC_DIRECT	GO:0032991~macromolecular complex	9	36	7.37925e-06	STIP1, HSP90AA1, HSP90AB1, HSPH1, SUGT1, SPTAN1, SPTBN1, HSPA1A, HSP90B1	25	909	19769	7.82931	0.00097359	0.00048703	0.000450134
INTERPRO	IPR001404:Heat shock protein Hsp90	3	12	9.8605e-06	HSP90AA1, HSP90AB1, HSP90B1	25	4	18313	549.39	0.000946165	0.000315536	0.000249799
INTERPRO	IPR020575:Heat shock protein Hsp90, N-terminal	3	12	9.8605e-06	HSP90AA1, HSP90AB1, HSP90B1	25	4	18313	549.39	0.000946165	0.000315536	0.000249799
UP_KW_DOMAIN	KW-0802~TPR repeat	5	20	1.53559e-05	STIP1, DNAJC7, AIP, SUGT1, PPID	17	129	13000	29.6398	0.000168902	0.000168915	0.000168915
INTERPRO	IPR019734:Tetratricopeptide repeat	5	20	1.79689e-05	STIP1, DNAJC7, AIP, SUGT1, PPID	25	122	18313	30.0213	0.00172354	0.000431254	0.000341409
PIR_SUPERFAMILY	PIRSF002583:heat shock protein, HSP90/HTPG types	3	12	2.52739e-05	HSP90AA1, HSP90AB1, HSP90B1	5	4	1687	253.05	7.58198e-05	7.58217e-05	7.58217e-05
UP_SEQ_FEATURE	DOMAIN:Histidine kinase/HSP90-like ATPase	3	12	3.28425e-05	HSP90AA1, HSP90AB1, HSP90B1	25	8	21650	324.75	0.00455477	0.00132611	0.00124978
UP_SEQ_FEATURE	REPEAT:TPR 3	4	16	3.73556e-05	STIP1, AIP, SUGT1, PPID	25	59	21650	58.7119	0.00517907	0.00132611	0.00124978
GOTERM_CC_DIRECT	GO:0005829~cytosol	15	60	3.97231e-05	HSP90AA1, HSP90AB1, AIP, ACACA, HSP90B1, HSPH1, NUDCD2, DNAJC7, DNAJC5, ACO2, ATP7A, SPTAN1, SPTBN1, PPID, HSPA1A	25	3946	19769	3.00593	0.00522983	0.00174782	0.00161541
UP_SEQ_FEATURE	REPEAT:TPR 2	4	16	4.77017e-05	STIP1, AIP, SUGT1, PPID	25	64	21650	54.125	0.00660876	0.00132611	0.00124978
UP_SEQ_FEATURE	REPEAT:TPR 1	4	16	4.77017e-05	STIP1, AIP, SUGT1, PPID	25	64	21650	54.125	0.00660876	0.00132611	0.00124978
SMART	SM00387:HATPase_c	3	12	6.63827e-05	HSP90AA1, HSP90AB1, HSP90B1	16	8	9386	219.984	0.00106159	0.00106212	0.00106212
INTERPRO	IPR003594:Histidine kinase-like ATPase, ATP-binding domain	3	12	7.35992e-05	HSP90AA1, HSP90AB1, HSP90B1	25	10	18313	219.756	0.00704088	0.0014131	0.00111871
UP_KW_BIOLOGICAL_PROCESS	KW-0346~Stress response	4	16	7.82669e-05	HSP90AA1, HSP90AB1, HSPH1, HSPA1A	12	63	7829	41.4233	0.00109518	0.00109574	0.00109574
INTERPRO	IPR011990:Tetratricopeptide-like helical	5	20	0.000141109	STIP1, DNAJC7, AIP, SUGT1, PPID	25	207	18313	17.6937	0.013456	0.00225774	0.00178738
GOTERM_MF_DIRECT	GO:0031072~heat shock protein binding	4	16	0.00016407	HSP90AB1, DNAJC7, PPID, HSPA1A	25	80	17845	35.69	0.0177261	0.00516088	0.00454536
GOTERM_MF_DIRECT	GO:0016887~ATPase activity	6	24	0.00018939	HSP90AA1, HSP90AB1, HSPH1, ATP7A, HSPA1A, HSP90B1	25	412	17845	10.3951	0.0204338	0.00516088	0.00454536
GOTERM_BP_DIRECT	GO:0051131~chaperone-mediated protein complex assembly	3	12	0.000307992	HSP90AA1, HSP90AB1, HSPA1A	25	21	19261	110.063	0.0930325	0.029269	0.0288059
GOTERM_BP_DIRECT	GO:0045793~positive regulation of cell size	3	12	0.000338534	HSP90AA1, HSP90AB1, ATP7A	25	22	19261	105.06	0.101774	0.029269	0.0288059
UP_KW_LIGAND	KW-0547~Nucleotide-binding	10	40	0.000342436	TUBA1B, HSP90AA1, HSP90AB1, HSPH1, PCCA, MYH11, ATP7A, ACACA, HSPA1A, HSP90B1	13	1440	5845	3.12233	0.0041015	0.0036086	0.0036086
GOTERM_BP_DIRECT	GO:0031396~regulation of protein ubiquitination	3	12	0.000370493	HSP90AA1, HSP90AB1, HSPA1A	25	23	19261	100.492	0.110831	0.029269	0.0288059
GOTERM_MF_DIRECT	GO:0005524~ATP binding	9	36	0.000452643	HSP90AA1, HSP90AB1, HSPH1, PCCA, MYH11, ATP7A, ACACA, HSPA1A, HSP90B1	25	1466	17845	4.38213	0.0481514	0.00986762	0.00869075
UP_KW_LIGAND	KW-0067~ATP-binding	9	36	0.000601434	HSP90AA1, HSP90AB1, HSPH1, PCCA, MYH11, ATP7A, ACACA, HSPA1A, HSP90B1	13	1177	5845	3.43801	0.00719338	0.0036086	0.0036086
KEGG_PATHWAY	rno04612:Antigen processing and presentation	4	16	0.000689744	PDIA3, HSP90AA1, HSP90AB1, HSPA1A	20	87	9290	21.3563	0.0418768	0.0213821	0.0193128
SMART	SM00028:TPR	4	16	0.000750967	STIP1, DNAJC7, SUGT1, PPID	16	116	9386	20.2284	0.011948	0.00600774	0.00600774
GOTERM_BP_DIRECT	GO:0051085~chaperone mediated protein folding requiring cofactor	3	12	0.000767344	HSPH1, DNAJC7, HSPA1A	25	33	19261	70.04	0.215996	0.0484961	0.0477288
INTERPRO	IPR020568:Ribosomal protein S5 domain 2-type fold	3	12	0.00130828	HSP90AA1, HSP90AB1, HSP90B1	25	41	18313	53.599	0.118101	0.0179421	0.0142042
GOTERM_CC_DIRECT	GO:0044295~axonal growth cone	3	12	0.00141503	HSP90AA1, HSP90AB1, TRPV2	25	46	19769	51.5713	0.170487	0.0466959	0.0431584
GOTERM_MF_DIRECT	GO:0097718~disordered domain specific binding	3	12	0.00151354	HSP90AA1, HSP90AB1, HSPA1A	25	43	17845	49.8	0.152192	0.027496	0.0242166
GOTERM_CC_DIRECT	GO:0016324~apical plasma membrane	5	20	0.00183679	PDIA3, HSP90AA1, HSP90AB1, ATP7A, HSPA1A	25	442	19769	8.94525	0.215476	0.0484911	0.0448176
GOTERM_MF_DIRECT	GO:0044183~protein binding involved in protein folding	3	12	0.00212308	HSP90AA1, HSP90AB1, HSPA1A	25	51	17845	41.9882	0.206786	0.0330594	0.0291166
GOTERM_BP_DIRECT	GO:0050821~protein stabilization	4	16	0.00212523	HSP90AA1, HSP90AB1, SUGT1, HSPA1A	25	208	19261	14.8162	0.490546	0.111929	0.110158
UP_SEQ_FEATURE	REGION:Interaction with NR1D1	2	8	0.00221591	HSP90AA1, HSP90AB1	25	2	21650	866	0.265344	0.0440017	0.0414692
UP_SEQ_FEATURE	MOTIF:TPR repeat-binding	2	8	0.00221591	HSP90AA1, HSP90AB1	25	2	21650	866	0.265344	0.0440017	0.0414692
KEGG_PATHWAY	rno04915:Estrogen signaling pathway	4	16	0.00240103	HSP90AA1, HSP90AB1, HSPA1A, HSP90B1	20	134	9290	13.8657	0.138468	0.0496213	0.0448192
GOTERM_MF_DIRECT	GO:0002135~CTP binding	2	8	0.0026881	HSP90AA1, HSP90AB1	25	2	17845	713.8	0.254274	0.0366253	0.0322571
GOTERM_BP_DIRECT	GO:0034605~cellular response to heat	3	12	0.00286165	HSP90AA1, HSP90AB1, HSPA1A	25	64	19261	36.1144	0.596849	0.129183	0.127139
UP_SEQ_FEATURE	REGION:Interaction with NR3C1	2	8	0.0033221	HSP90AA1, HSP90AB1	25	3	21650	577.333	0.370318	0.0577215	0.0543994
GOTERM_MF_DIRECT	GO:0051015~actin filament binding	4	16	0.00390039	MYH11, SPTAN1, SPTBN1, CORO1C	25	239	17845	11.9464	0.346867	0.0399291	0.0351669
GOTERM_MF_DIRECT	GO:0002134~UTP binding	2	8	0.00402955	HSP90AA1, HSP90AB1	25	3	17845	475.867	0.356033	0.0399291	0.0351669
GOTERM_MF_DIRECT	GO:0017098~sulfonylurea receptor binding	2	8	0.00402955	HSP90AA1, HSP90AB1	25	3	17845	475.867	0.356033	0.0399291	0.0351669
UP_SEQ_FEATURE	DOMAIN:Biotinyl-binding	2	8	0.00442712	PCCA, ACACA	25	4	21650	433	0.460297	0.0683744	0.0644392
GOTERM_CC_DIRECT	GO:0031526~brush border membrane	3	12	0.00474204	HSP90AA1, HSP90AB1, ATP7A	25	85	19769	27.9092	0.466042	0.0922085	0.085223
GOTERM_CC_DIRECT	GO:0016323~basolateral plasma membrane	4	16	0.00488985	HSP90AA1, HSP90AB1, ATP7A, HSPA1A	25	287	19769	11.021	0.476408	0.0922085	0.085223
INTERPRO	IPR001882:Biotin-binding site	2	8	0.00523231	PCCA, ACACA	25	4	18313	366.26	0.395661	0.0570439	0.0451598
GOTERM_MF_DIRECT	GO:0032564~dATP binding	2	8	0.00536927	HSP90AA1, HSP90AB1	25	4	17845	356.9	0.443911	0.0487708	0.0429541
UP_KW_DOMAIN	KW-0677~Repeat	10	40	0.00540605	PDIA3, STIP1, TRPV2, AIP, SUGT1, ATP7A, SPTAN1, SPTBN1, PPID, CORO1C	17	3107	13000	2.46124	0.057885	0.0297333	0.0297333
UP_SEQ_FEATURE	DOMAIN:Biotin carboxylation	2	8	0.00553096	PCCA, ACACA	25	5	21650	346.4	0.537421	0.0768803	0.0724556
KEGG_PATHWAY	rno04621:NOD-like receptor signaling pathway	4	16	0.00560138	HSP90AA1, HSP90AB1, TRPV2, SUGT1	20	181	9290	10.2652	0.294086	0.0868214	0.0784194
GOTERM_MF_DIRECT	GO:0003725~double-stranded RNA binding	3	12	0.0059142	TUBA1B, HSP90AB1, SIDT2	25	86	17845	24.9	0.476156	0.0495883	0.0436741
GOTERM_BP_DIRECT	GO:0009408~response to heat	3	12	0.00619065	HSP90AA1, TRPV2, HSPA1A	25	95	19261	24.3297	0.860339	0.218228	0.214775
GOTERM_BP_DIRECT	GO:1905323~telomerase holoenzyme complex assembly	2	8	0.00621534	HSP90AA1, HSP90AB1	25	5	19261	308.176	0.861435	0.218228	0.214775
INTERPRO	IPR011764:Biotin carboxylation domain	2	8	0.00653628	PCCA, ACACA	25	5	18313	293.008	0.467165	0.0570439	0.0451598
INTERPRO	IPR005481:Carbamoyl-phosphate synthase, large subunit, N-terminal	2	8	0.00653628	PCCA, ACACA	25	5	18313	293.008	0.467165	0.0570439	0.0451598
INTERPRO	IPR005482:Biotin carboxylase, C-terminal	2	8	0.00653628	PCCA, ACACA	25	5	18313	293.008	0.467165	0.0570439	0.0451598
GOTERM_CC_DIRECT	GO:0005739~mitochondrion	7	28	0.00657641	PDIA3, HSP90AA1, PCCA, ACO2, ACACA, PPID, HSPA1A	25	1450	19769	3.81746	0.581448	0.108511	0.10029
INTERPRO	IPR011054:Rudiment single hybrid motif	2	8	0.00783862	PCCA, ACACA	25	6	18313	244.173	0.530211	0.0627089	0.0496446
SMART	SM00878:SM00878	2	8	0.00796682	PCCA, ACACA	16	5	9386	234.65	0.120129	0.0424897	0.0424897
KEGG_PATHWAY	rno05417:Lipid and atherosclerosis	4	16	0.0083361	HSP90AA1, HSP90AB1, HSPA1A, HSP90B1	20	209	9290	8.88995	0.404887	0.103368	0.0933643
GOTERM_CC_DIRECT	GO:0008091~spectrin	2	8	0.00846855	SPTAN1, SPTBN1	25	7	19769	225.931	0.67457	0.124205	0.114796
GOTERM_CC_DIRECT	GO:0034751~aryl hydrocarbon receptor complex	2	8	0.00967271	HSP90AB1, AIP	25	8	19769	197.69	0.722799	0.12768	0.118007
GOTERM_MF_DIRECT	GO:0051087~chaperone binding	3	12	0.00967875	STIP1, SUGT1, ATP7A	25	111	17845	19.2919	0.653587	0.075356	0.0663686
INTERPRO	IPR005479:Carbamoyl-phosphate synthetase large subunit-like, ATP-binding domain	2	8	0.0104384	PCCA, ACACA	25	8	18313	183.13	0.634815	0.0770834	0.0610244
KEGG_PATHWAY	rno05207:Chemical carcinogenesis - receptor activation	4	16	0.0105729	HSP90AA1, HSP90AB1, AIP, HSP90B1	20	228	9290	8.14912	0.482637	0.109254	0.0986806
GOTERM_MF_DIRECT	GO:0031625~ubiquitin protein ligase binding	4	16	0.0108144	TUBA1B, HSP90AA1, HSP90AB1, HSPA1A	25	346	17845	8.25202	0.694313	0.0785848	0.0692123
GOTERM_CC_DIRECT	GO:0097524~sperm plasma membrane	2	8	0.0108755	HSP90AA1, HSP90B1	25	9	19769	175.724	0.763883	0.130506	0.120619
GOTERM_BP_DIRECT	GO:0061684~chaperone-mediated autophagy	2	8	0.0111609	HSP90AA1, HSP90AB1	25	9	19261	171.209	0.971502	0.352686	0.347105
UP_KW_LIGAND	KW-0092~Biotin	2	8	0.0122604	PCCA, ACACA	13	6	5845	149.872	0.137598	0.0490415	0.0490415
GOTERM_BP_DIRECT	GO:0051693~actin filament capping	2	8	0.0123937	SPTAN1, SPTBN1	25	10	19261	154.088	0.980809	0.356036	0.350402
UP_SEQ_FEATURE	DOMAIN:Lipoyl-binding	2	8	0.0132251	PCCA, ACACA	25	12	21650	144.333	0.842849	0.167117	0.157499
GOTERM_CC_DIRECT	GO:0048471~perinuclear region of cytoplasm	5	20	0.0139728	HSP90AA1, HSP90AB1, ATP7A, HSPA1A, HSP90B1	25	786	19769	5.03028	0.843924	0.14777	0.136575
GOTERM_MF_DIRECT	GO:0042826~histone deacetylase binding	3	12	0.0140616	HSP90AA1, HSP90AB1, HSPA1A	25	135	17845	15.8622	0.786389	0.094247	0.0830065
KEGG_PATHWAY	rno05132:Salmonella infection	4	16	0.0143048	TUBA1B, HSP90AA1, HSP90AB1, HSP90B1	20	255	9290	7.28627	0.590697	0.115233	0.104082
INTERPRO	IPR000089:Biotin/lipoyl attachment	2	8	0.0143258	PCCA, ACACA	25	11	18313	133.185	0.749732	0.0982339	0.0777685
GOTERM_MF_DIRECT	GO:0043008~ATP-dependent protein binding	2	8	0.0146991	HSP90AB1, DNAJC5	25	11	17845	129.782	0.800928	0.094247	0.0830065
GOTERM_BP_DIRECT	GO:0021955~central nervous system neuron axonogenesis	2	8	0.0148547	HSP90AA1, HSP90AB1	25	12	19261	128.407	0.991298	0.39094	0.384754
KEGG_PATHWAY	rno04657:IL-17 signaling pathway	3	12	0.0148688	HSP90AA1, HSP90AB1, HSP90B1	20	92	9290	15.1467	0.604968	0.115233	0.104082
GOTERM_CC_DIRECT	GO:0044294~dendritic growth cone	2	8	0.0156726	HSP90AA1, HSP90AB1	25	13	19769	121.655	0.875713	0.14777	0.136575
GOTERM_CC_DIRECT	GO:0032437~cuticular plate	2	8	0.0156726	SPTAN1, SPTBN1	25	13	19769	121.655	0.875713	0.14777	0.136575
GOTERM_BP_DIRECT	GO:0048251~elastic fiber assembly	2	8	0.016083	MYH11, ATP7A	25	13	19261	118.529	0.994141	0.39094	0.384754
INTERPRO	IPR016185:Pre-ATP-grasp domain	2	8	0.0169092	PCCA, ACACA	25	13	18313	112.695	0.80547	0.0984567	0.0779449
INTERPRO	IPR011053:Single hybrid motif	2	8	0.0169092	PCCA, ACACA	25	13	18313	112.695	0.80547	0.0984567	0.0779449
KEGG_PATHWAY	rno05215:Prostate cancer	3	12	0.0170853	HSP90AA1, HSP90AB1, HSP90B1	20	99	9290	14.0758	0.656456	0.117699	0.106308
UP_SEQ_FEATURE	CROSSLNK:Glycyl lysine isopeptide (Lys-Gly) (interchain with G-Cter in SUMO2); alternate	3	12	0.0171801	STIP1, RPS5, SUGT1	25	182	21650	14.2747	0.910076	0.185524	0.174847
UP_SEQ_FEATURE	DOMAIN:ATP-grasp	2	8	0.0186859	PCCA, ACACA	25	17	21650	101.882	0.927336	0.185524	0.174847
UP_SEQ_FEATURE	DOMAIN:CS	2	8	0.0186859	NUDCD2, SUGT1	25	17	21650	101.882	0.927336	0.185524	0.174847
INTERPRO	IPR013126:Heat shock protein 70 family	2	8	0.0194862	HSPH1, HSPA1A	25	15	18313	97.6693	0.848799	0.0984567	0.0779449
INTERPRO	IPR018181:Heat shock protein 70, conserved site	2	8	0.0194862	HSPH1, HSPA1A	25	15	18313	97.6693	0.848799	0.0984567	0.0779449
INTERPRO	IPR011761:ATP-grasp fold	2	8	0.0194862	PCCA, ACACA	25	15	18313	97.6693	0.848799	0.0984567	0.0779449
GOTERM_BP_DIRECT	GO:0061635~regulation of protein complex stability	2	8	0.019759	HSP90AA1, HSP90AB1	25	16	19261	96.305	0.998211	0.44599	0.438933
INTERPRO	IPR007052:CS-like domain	2	8	0.0220567	NUDCD2, SUGT1	25	17	18313	86.1788	0.88248	0.100831	0.0798244
INTERPRO	IPR013815:ATP-grasp fold, subdomain 1	2	8	0.0220567	PCCA, ACACA	25	17	18313	86.1788	0.88248	0.100831	0.0798244
GOTERM_BP_DIRECT	GO:0007004~telomere maintenance via telomerase	2	8	0.0222025	HSP90AA1, HSP90AB1	25	18	19261	85.6044	0.999189	0.462584	0.455265
GOTERM_BP_DIRECT	GO:0098761~cellular response to interleukin-7	2	8	0.023422	PDIA3, STIP1	25	19	19261	81.0989	0.999454	0.462584	0.455265
UP_KW_MOLECULAR_FUNCTION	KW-0413~Isomerase	3	12	0.0243837	PDIA3, AIP, PPID	18	150	10401	11.5567	0.41905	0.268221	0.268221
GOTERM_BP_DIRECT	GO:0009651~response to salt stress	2	8	0.0270718	HSP90AA1, HSP90AB1	25	22	19261	70.04	0.999833	0.503217	0.495254
GOTERM_CC_DIRECT	GO:0005737~cytoplasm	13	52	0.0279735	PDIA3, HSP90AA1, HSP90AB1, TRPV2, STIP1, TUBA1B, HSPH1, NUDCD2, DNAJC7, SUGT1, SPTBN1, PPID, HSPA1A	25	5844	19769	1.75905	0.976367	0.236774	0.218837
INTERPRO	IPR001440:Tetratricopeptide TPR-1	2	8	0.0284548	STIP1, DNAJC7	25	22	18313	66.5927	0.937418	0.124166	0.0982983
GOTERM_BP_DIRECT	GO:0043524~negative regulation of neuron apoptotic process	3	12	0.028884	HSP90AB1, DNAJC5, ATP7A	25	214	19261	10.8006	0.999908	0.507074	0.499051
GOTERM_CC_DIRECT	GO:0015630~microtubule cytoskeleton	3	12	0.0301968	TUBA1B, NUDCD2, SPTAN1	25	225	19769	10.5435	0.982532	0.236774	0.218837
INTERPRO	IPR002017:Spectrin repeat	2	8	0.0310027	SPTAN1, SPTBN1	25	24	18313	61.0433	0.951363	0.129403	0.102444
GOTERM_CC_DIRECT	GO:0016234~inclusion body	2	8	0.0311096	HSP90AB1, HSPA1A	25	26	19769	60.8277	0.984574	0.236774	0.218837
GOTERM_MF_DIRECT	GO:0070182~DNA polymerase binding	2	8	0.0318038	HSP90AA1, HSP90AB1	25	24	17845	59.4833	0.970487	0.19259	0.16962
GOTERM_CC_DIRECT	GO:0043202~lysosomal lumen	2	8	0.0322874	HSP90AA1, HSP90AB1	25	27	19769	58.5748	0.986862	0.236774	0.218837
UP_KW_CELLULAR_COMPONENT	KW-0206~Cytoskeleton	5	20	0.0323447	TUBA1B, NUDCD2, SPTAN1, SPTBN1, HSPA1A	23	799	14203	3.86434	0.4819	0.323447	0.323447
GOTERM_MF_DIRECT	GO:0048156~tau protein binding	2	8	0.0344099	HSP90AA1, HSP90AB1	25	26	17845	54.9077	0.978	0.197404	0.173861
GOTERM_BP_DIRECT	GO:0030036~actin cytoskeleton organization	3	12	0.0345669	SPTAN1, SPTBN1, CORO1C	25	236	19261	9.79373	0.999986	0.574903	0.565806
INTERPRO	IPR018159:Spectrin/alpha-actinin	2	8	0.0348127	SPTAN1, SPTBN1	25	27	18313	54.2607	0.966679	0.138545	0.109682
INTERPRO	IPR008978:HSP20-like chaperone	2	8	0.0360795	NUDCD2, SUGT1	25	28	18313	52.3229	0.970626	0.138545	0.109682
GOTERM_CC_DIRECT	GO:0005886~plasma membrane	12	48	0.036279	PDIA3, HSP90AA1, HSP90AB1, DNAJC5, TRPV2, AIP, ATP7A, SPTAN1, SPTBN1, SIDT2, HSPA1A, HSP90B1	25	5327	19769	1.78133	0.992387	0.249963	0.231027
KEGG_PATHWAY	rno05418:Fluid shear stress and atherosclerosis	3	12	0.0379092	HSP90AA1, HSP90AB1, HSP90B1	20	152	9290	9.16776	0.908926	0.235037	0.212292
GOTERM_CC_DIRECT	GO:0005765~lysosomal membrane	3	12	0.0387787	HSP90AA1, HSP90AB1, SIDT2	25	258	19769	9.19488	0.994596	0.249963	0.231027
GOTERM_BP_DIRECT	GO:0010592~positive regulation of lamellipodium assembly	2	8	0.0403429	HSP90AA1, ATP7A	25	33	19261	46.6933	0.999998	0.588416	0.579105
GOTERM_CC_DIRECT	GO:0005790~smooth endoplasmic reticulum	2	8	0.0404937	PDIA3, HSP90B1	25	34	19769	46.5153	0.995731	0.249963	0.231027
GOTERM_BP_DIRECT	GO:0051973~positive regulation of telomerase activity	2	8	0.0415407	HSP90AA1, HSP90AB1	25	34	19261	45.32	0.999999	0.588416	0.579105
GOTERM_BP_DIRECT	GO:0071353~cellular response to interleukin-4	2	8	0.0415407	TUBA1B, HSP90AB1	25	34	19261	45.32	0.999999	0.588416	0.579105
GOTERM_CC_DIRECT	GO:0030863~cortical cytoskeleton	2	8	0.0416605	SPTAN1, SPTBN1	25	35	19769	45.1863	0.996365	0.249963	0.231027
SMART	SM00150:SPEC	2	8	0.0423222	SPTAN1, SPTBN1	16	27	9386	43.4537	0.499377	0.169289	0.169289
GOTERM_BP_DIRECT	GO:0043066~negative regulation of apoptotic process	4	16	0.0428277	HSP90AB1, PPID, HSPA1A, HSP90B1	25	633	19261	4.8685	0.999999	0.588416	0.579105
KEGG_PATHWAY	rno04217:Necroptosis	3	12	0.0430393	HSP90AA1, HSP90AB1, PPID	20	163	9290	8.54908	0.934622	0.242585	0.219109
UP_SEQ_FEATURE	MOTIF:Prevents secretion from ER	2	8	0.0434349	PDIA3, HSP90B1	25	40	21650	43.3	0.997914	0.402497	0.379331
GOTERM_BP_DIRECT	GO:0006986~response to unfolded protein	2	8	0.0463177	HSP90AB1, HSPA1A	25	38	19261	40.5495	1	0.60985	0.6002
GOTERM_BP_DIRECT	GO:0061077~chaperone-mediated protein folding	2	8	0.0486976	DNAJC5, PPID	25	40	19261	38.522	1	0.615538	0.605799
GOTERM_MF_DIRECT	GO:0003755~peptidyl-prolyl cis-trans isomerase activity	2	8	0.0524653	AIP, PPID	25	40	17845	35.69	0.997189	0.285936	0.251834
GOTERM_BP_DIRECT	GO:0048675~axon extension	2	8	0.0546226	HSP90AA1, HSP90AB1	25	45	19261	34.2418	1	0.653105	0.642772
GOTERM_BP_DIRECT	GO:0030010~establishment of cell polarity	2	8	0.0558033	HSP90AA1, HSP90AB1	25	46	19261	33.4974	1	0.653105	0.642772
UP_SEQ_FEATURE	DOMAIN:J	2	8	0.0582054	DNAJC7, DNAJC5	25	54	21650	32.0741	0.99976	0.50566	0.476557
GOTERM_CC_DIRECT	GO:0045121~membrane raft	3	12	0.0586461	TUBA1B, ATP7A, HSPA1A	25	325	19769	7.29932	0.999657	0.331869	0.306728
GOTERM_CC_DIRECT	GO:0009986~cell surface	4	16	0.0603398	PDIA3, HSP90AA1, HSP90AB1, TRPV2	25	747	19769	4.23432	0.99973	0.331869	0.306728
KEGG_PATHWAY	rno00630:Glyoxylate and dicarboxylate metabolism	2	8	0.0615909	PCCA, ACO2	20	31	9290	29.9677	0.980577	0.293741	0.265314
KEGG_PATHWAY	rno00640:Propanoate metabolism	2	8	0.0615909	PCCA, ACACA	20	31	9290	29.9677	0.980577	0.293741	0.265314
INTERPRO	IPR001623:DnaJ domain	2	8	0.0623169	DNAJC7, DNAJC5	25	49	18313	29.8988	0.997923	0.230093	0.182157
GOTERM_BP_DIRECT	GO:0042307~positive regulation of protein import into nucleus	2	8	0.0651985	HSP90AA1, HSP90AB1	25	54	19261	28.5348	1	0.723167	0.711724
UP_KW_LIGAND	KW-0460~Magnesium	4	16	0.065483	TUBA1B, PCCA, ATP7A, ACACA	13	469	5845	3.83467	0.556344	0.196449	0.196449
GOTERM_BP_DIRECT	GO:0046034~ATP metabolic process	2	8	0.0663666	ATP7A, HSPA1A	25	55	19261	28.016	1	0.723167	0.711724
GOTERM_MF_DIRECT	GO:0051020~GTPase binding	2	8	0.0664243	HSP90AA1, SPTBN1	25	51	17845	27.9922	0.999442	0.341571	0.300834
GOTERM_MF_DIRECT	GO:0051879~Hsp90 protein binding	2	8	0.068941	STIP1, PPID	25	53	17845	26.9358	0.999585	0.341571	0.300834
UP_KW_MOLECULAR_FUNCTION	KW-0697~Rotamase	2	8	0.0695848	AIP, PPID	18	44	10401	26.2652	0.795407	0.510288	0.510288
SMART	SM00271:DnaJ	2	8	0.0710958	DNAJC7, DNAJC5	16	46	9386	25.5054	0.692719	0.227506	0.227506
GOTERM_CC_DIRECT	GO:0030864~cortical actin cytoskeleton	2	8	0.0771664	SPTAN1, SPTBN1	25	66	19769	23.9624	0.999975	0.407438	0.376572
GOTERM_BP_DIRECT	GO:0042220~response to cocaine	2	8	0.0814248	HSP90AA1, HSP90AB1	25	68	19261	22.66	1	0.857675	0.844104
GOTERM_MF_DIRECT	GO:0030544~Hsp70 protein binding	2	8	0.0826672	STIP1, PPID	25	64	17845	22.3062	0.999918	0.391771	0.345046
GOTERM_MF_DIRECT	GO:0005200~structural constituent of cytoskeleton	2	8	0.0863769	TUBA1B, SPTBN1	25	67	17845	21.3075	0.999947	0.392295	0.345508
GOTERM_MF_DIRECT	GO:0005525~GTP binding	3	12	0.0906015	TUBA1B, HSP90AA1, HSP90AB1	25	377	17845	5.68011	0.999968	0.395023	0.34791
GOTERM_CC_DIRECT	GO:0005788~endoplasmic reticulum lumen	2	8	0.0938906	PDIA3, HSP90B1	25	81	19769	19.5249	0.999998	0.476676	0.440564

## Sheet: FA Table CSP L115R v miniTurbo
ID	Gene Name	Species	GOTERM_BP_DIRECT	GOTERM_CC_DIRECT	GOTERM_MF_DIRECT	INTERPRO	KEGG_PATHWAY	PIR_SUPERFAMILY	SMART	UP_KW_BIOLOGICAL_PROCESS	UP_KW_CELLULAR_COMPONENT	UP_KW_DOMAIN	UP_KW_LIGAND	UP_KW_MOLECULAR_FUNCTION	UP_KW_PTM	UP_SEQ_FEATURE
Atp7a	ATPase copper transporting alpha(Atp7a)	Rattus norvegicus	GO:0001568~blood vessel development,GO:0001701~in utero embryonic development,GO:0001836~release of cytochrome c from mitochondria,GO:0001889~liver development,GO:0001974~blood vessel remodeling,GO:0002082~regulation of oxidative phosphorylation,GO:0006568~tryptophan metabolic process,GO:0006570~tyrosine metabolic process,GO:0006584~catecholamine metabolic process,GO:0006825~copper ion transport,…	GO:0005634~nucleus,GO:0005770~late endosome,GO:0005783~endoplasmic reticulum,GO:0005794~Golgi apparatus,GO:0005802~trans-Golgi network,GO:0005829~cytosol,GO:0005886~plasma membrane,GO:0005902~microvillus,GO:0014069~postsynaptic density,GO:0016020~membrane,GO:0016021~integral component of membrane,GO:0016323~basolateral plasma membrane,GO:0016324~apical plasma membrane,GO:0030140~trans-Golgi netwo…	GO:0005375~copper ion transmembrane transporter activity,GO:0005507~copper ion binding,GO:0005524~ATP binding,GO:0016532~superoxide dismutase copper chaperone activity,GO:0016887~ATPase activity,GO:0031267~small GTPase binding,GO:0032767~copper-dependent protein binding,GO:0043682~copper-transporting ATPase activity,GO:0046872~metal ion binding,GO:0051087~chaperone binding,GO:1903136~cuprous ion …	IPR001757:Cation-transporting P-type ATPase,IPR006121:Heavy metal-associated domain, HMA,IPR006122:Heavy metal-associated domain, copper ion-binding,IPR008250:P-type ATPase, A domain,IPR017969:Heavy-metal-associated, conserved site,IPR018303:P-type ATPase, phosphorylation site,IPR023214:HAD-like domain,IPR023298:P-type ATPase, transmembrane domain,IPR023299:P-type ATPase, cytoplasmic domain N,IPR…	rno01524:Platinum drug resistance,rno04978:Mineral absorption,			KW-0187~Copper transport,KW-0406~Ion transport,KW-0813~Transport,	KW-0333~Golgi apparatus,KW-0472~Membrane,KW-0770~Synapse,KW-0966~Cell projection,KW-0967~Endosome,KW-1003~Cell membrane,	KW-0677~Repeat,KW-0812~Transmembrane,KW-1133~Transmembrane helix,	KW-0067~ATP-binding,KW-0186~Copper,KW-0460~Magnesium,KW-0479~Metal-binding,KW-0547~Nucleotide-binding,	KW-1278~Translocase,	KW-0325~Glycoprotein,KW-0597~Phosphoprotein,	ACT_SITE:4-aspartylphosphate intermediate,CARBOHYD:N-linked (GlcNAc...) asparagine,DOMAIN:HMA,DOMAIN:HMA 1,DOMAIN:HMA 2,DOMAIN:HMA 3,DOMAIN:HMA 4,DOMAIN:HMA 5,DOMAIN:HMA 6,DOMAIN:HMA 7,MOTIF:Endocytosis signal,REGION:PDZD11-binding,TOPO_DOM:Cytoplasmic,TOPO_DOM:Extracellular,TRANSMEM:Helical,
Dnajc5	DnaJ heat shock protein family (Hsp40) member C5(Dnajc5)	Rattus norvegicus	GO:0007268~chemical synaptic transmission,GO:0043524~negative regulation of neuron apoptotic process,GO:0051402~neuron apoptotic process,GO:0061077~chaperone-mediated protein folding,	GO:0005794~Golgi apparatus,GO:0005829~cytosol,GO:0005886~plasma membrane,GO:0008021~synaptic vesicle,GO:0016020~membrane,GO:0030672~synaptic vesicle membrane,GO:0031225~anchored component of membrane,GO:0031594~neuromuscular junction,GO:0042470~melanosome,GO:0042584~chromaffin granule membrane,GO:0043195~terminal bouton,GO:0043231~intracellular membrane-bounded organelle,GO:0098793~presynapse,GO:…	GO:0005515~protein binding,GO:0043008~ATP-dependent protein binding,	IPR001623:DnaJ domain,IPR018253:DnaJ domain, conserved site,	rno04141:Protein processing in endoplasmic reticulum,		SM00271:DnaJ,		KW-0472~Membrane,KW-0963~Cytoplasm,KW-0968~Cytoplasmic vesicle,KW-1003~Cell membrane,			KW-0143~Chaperone,	KW-0007~Acetylation,KW-0449~Lipoprotein,KW-0564~Palmitate,KW-0597~Phosphoprotein,	DOMAIN:J,
Dnajc7	DnaJ heat shock protein family (Hsp40) member C7(Dnajc7)	Rattus norvegicus	GO:0051085~chaperone mediated protein folding requiring cofactor,	GO:0005654~nucleoplasm,GO:0005737~cytoplasm,GO:0005829~cytosol,	GO:0031072~heat shock protein binding,	IPR001440:Tetratricopeptide TPR-1,IPR001623:DnaJ domain,IPR011990:Tetratricopeptide-like helical,IPR019734:Tetratricopeptide repeat,			SM00028:TPR,SM00271:DnaJ,			KW-0802~TPR repeat,				DOMAIN:J,REGION:Disordered,REPEAT:TPR,
Nudcd2	NudC domain containing 2(Nudcd2)	Rattus norvegicus	GO:0006457~protein folding,	GO:0000776~kinetochore,GO:0000922~spindle pole,GO:0005737~cytoplasm,GO:0005815~microtubule organizing center,GO:0005829~cytosol,GO:0015630~microtubule cytoskeleton,GO:0045171~intercellular bridge,GO:0072686~mitotic spindle,	GO:0051082~unfolded protein binding,	IPR007052:CS-like domain,IPR008978:HSP20-like chaperone,					KW-0137~Centromere,KW-0158~Chromosome,KW-0206~Cytoskeleton,KW-0963~Cytoplasm,KW-0995~Kinetochore,				KW-0007~Acetylation,KW-0597~Phosphoprotein,	DOMAIN:CS,REGION:Disordered,
Sugt1	SGT1 homolog, MIS12 kinetochore complex assembly cochaperone(Sugt1)	Rattus norvegicus	GO:0007051~spindle organization,GO:0014841~skeletal muscle satellite cell proliferation,GO:0031647~regulation of protein stability,GO:0050821~protein stabilization,GO:0051382~kinetochore assembly,	GO:0000776~kinetochore,GO:0005634~nucleus,GO:0005737~cytoplasm,GO:0032991~macromolecular complex,	GO:0051087~chaperone binding,	IPR007052:CS-like domain,IPR007699:SGS,IPR008978:HSP20-like chaperone,IPR011990:Tetratricopeptide-like helical,IPR019734:Tetratricopeptide repeat,	rno04621:NOD-like receptor signaling pathway,		SM00028:TPR,	KW-0833~Ubl conjugation pathway,	KW-0539~Nucleus,KW-0963~Cytoplasm,	KW-0677~Repeat,KW-0802~TPR repeat,			KW-0007~Acetylation,KW-0597~Phosphoprotein,KW-0832~Ubl conjugation,KW-1017~Isopeptide bond,	CROSSLNK:Glycyl lysine isopeptide (Lys-Gly) (interchain with G-Cter in SUMO1); alternate,CROSSLNK:Glycyl lysine isopeptide (Lys-Gly) (interchain with G-Cter in SUMO2); alternate,DOMAIN:CS,DOMAIN:SGS,REPEAT:TPR,REPEAT:TPR 1,REPEAT:TPR 2,REPEAT:TPR 3,
Sidt2	SID1 transmembrane family, member 2(Sidt2)	Rattus norvegicus	GO:0000902~cell morphogenesis,GO:0003323~type B pancreatic cell development,GO:0006401~RNA catabolic process,GO:0009749~response to glucose,GO:0042593~glucose homeostasis,GO:0044342~type B pancreatic cell proliferation,GO:0050658~RNA transport,GO:0061178~regulation of insulin secretion involved in cellular response to glucose stimulus,	GO:0005764~lysosome,GO:0005765~lysosomal membrane,GO:0005886~plasma membrane,GO:0016020~membrane,GO:0016021~integral component of membrane,	GO:0003677~DNA binding,GO:0003725~double-stranded RNA binding,GO:0035612~AP-2 adaptor complex binding,GO:0035650~AP-1 adaptor complex binding,GO:0051032~nucleic acid transmembrane transporter activity,GO:0051033~RNA transmembrane transporter activity,	IPR025958:SID1 transmembrane family,				KW-0813~Transport,	KW-0458~Lysosome,KW-0472~Membrane,KW-1003~Cell membrane,	KW-0732~Signal,KW-0812~Transmembrane,KW-1133~Transmembrane helix,		KW-0238~DNA-binding,KW-0694~RNA-binding,	KW-0325~Glycoprotein,KW-0597~Phosphoprotein,	CARBOHYD:N-linked (GlcNAc...) asparagine,REGION:Disordered,TOPO_DOM:Cytoplasmic,TOPO_DOM:Extracellular,TRANSMEM:Helical,
Acaca	acetyl-CoA carboxylase alpha(Acaca)	Rattus norvegicus	GO:0001894~tissue homeostasis,GO:0006084~acetyl-CoA metabolic process,GO:0006629~lipid metabolic process,GO:0006633~fatty acid biosynthetic process,GO:0007584~response to nutrient,GO:0008610~lipid biosynthetic process,GO:0009410~response to xenobiotic stimulus,GO:0014070~response to organic cyclic compound,GO:0019538~protein metabolic process,GO:0031667~response to nutrient levels,GO:0051289~prot…	GO:0001650~fibrillar center,GO:0005739~mitochondrion,GO:0005829~cytosol,GO:0015629~actin cytoskeleton,	GO:0003989~acetyl-CoA carboxylase activity,GO:0005524~ATP binding,GO:0009374~biotin binding,GO:0019900~kinase binding,GO:0042802~identical protein binding,GO:0046872~metal ion binding,	IPR000089:Biotin/lipoyl attachment,IPR001882:Biotin-binding site,IPR005479:Carbamoyl-phosphate synthetase large subunit-like, ATP-binding domain,IPR005481:Carbamoyl-phosphate synthase, large subunit, N-terminal,IPR005482:Biotin carboxylase, C-terminal,IPR011053:Single hybrid motif,IPR011054:Rudiment single hybrid motif,IPR011761:ATP-grasp fold,IPR011762:Acetyl-coenzyme A carboxyltransferase, N-te…	rno00061:Fatty acid biosynthesis,rno00620:Pyruvate metabolism,rno00640:Propanoate metabolism,rno01100:Metabolic pathways,rno01212:Fatty acid metabolism,rno04152:AMPK signaling pathway,rno04910:Insulin signaling pathway,rno04922:Glucagon signaling pathway,rno04936:Alcoholic liver disease,		SM00878:SM00878,	KW-0275~Fatty acid biosynthesis,KW-0276~Fatty acid metabolism,KW-0443~Lipid metabolism,KW-0444~Lipid biosynthesis,	KW-0963~Cytoplasm,	KW-0732~Signal,	KW-0067~ATP-binding,KW-0092~Biotin,KW-0460~Magnesium,KW-0464~Manganese,KW-0479~Metal-binding,KW-0547~Nucleotide-binding,	KW-0021~Allosteric enzyme,KW-0436~Ligase,KW-0511~Multifunctional enzyme,	KW-0007~Acetylation,KW-0597~Phosphoprotein,	DOMAIN:ATP-grasp,DOMAIN:Biotin carboxylation,DOMAIN:Biotinyl-binding,DOMAIN:CoA carboxyltransferase C-terminal,DOMAIN:CoA carboxyltransferase N-terminal,DOMAIN:Lipoyl-binding,REGION:Carboxyltransferase,
Aco2	aconitase 2(Aco2)	Rattus norvegicus	GO:0001889~liver development,GO:0006099~tricarboxylic acid cycle,GO:0006101~citrate metabolic process,GO:0006102~isocitrate metabolic process,GO:0035900~response to isolation stress,	GO:0005739~mitochondrion,GO:0005759~mitochondrial matrix,GO:0005829~cytosol,	GO:0003994~aconitate hydratase activity,GO:0005506~iron ion binding,GO:0005515~protein binding,GO:0046872~metal ion binding,GO:0047780~citrate dehydratase activity,GO:0051538~3 iron, 4 sulfur cluster binding,GO:0051539~4 iron, 4 sulfur cluster binding,	IPR000573:Aconitase A/isopropylmalate dehydratase small subunit, swivel,IPR001030:Aconitase/3-isopropylmalate dehydratase large subunit, alpha/beta/alpha,IPR006248:Aconitase, mitochondrial-like,IPR015928:Aconitase/3-isopropylmalate dehydratase, swivel,IPR015931:Aconitase/3-isopropylmalate dehydratase large subunit, alpha/beta/alpha, subdomain 1/3,IPR015932:Aconitase/3-isopropylmalate dehydratase …	rno00020:Citrate cycle (TCA cycle),rno00630:Glyoxylate and dicarboxylate metabolism,rno01100:Metabolic pathways,rno01200:Carbon metabolism,rno01210:2-Oxocarboxylic acid metabolism,rno01230:Biosynthesis of amino acids,			KW-0816~Tricarboxylic acid cycle,	KW-0496~Mitochondrion,	KW-0809~Transit peptide,	KW-0004~4Fe-4S,KW-0408~Iron,KW-0411~Iron-sulfur,KW-0479~Metal-binding,	KW-0456~Lyase,	KW-0007~Acetylation,KW-0597~Phosphoprotein,	COMPBIAS:Polar residues,DOMAIN:Aconitase A/isopropylmalate dehydratase small subunit swivel,DOMAIN:Aconitase/3-isopropylmalate dehydratase large subunit alpha/beta/alpha,REGION:Disordered,TRANSIT:Mitochondrion,
Aip	aryl-hydrocarbon receptor-interacting protein(Aip)	Rattus norvegicus	GO:0006355~regulation of transcription, DNA-templated,GO:0006626~protein targeting to mitochondrion,GO:0006805~xenobiotic metabolic process,GO:0010738~regulation of protein kinase A signaling,GO:0022417~protein maturation by protein folding,GO:0051344~negative regulation of cyclic-nucleotide phosphodiesterase activity,	GO:0005829~cytosol,GO:0005886~plasma membrane,GO:0016020~membrane,GO:0034751~aryl hydrocarbon receptor complex,	GO:0003712~transcription cofactor activity,GO:0003755~peptidyl-prolyl cis-trans isomerase activity,GO:0005515~protein binding,GO:0017162~aryl hydrocarbon receptor binding,GO:0036004~GAF domain binding,GO:0051082~unfolded protein binding,	IPR001179:Peptidyl-prolyl cis-trans isomerase, FKBP-type, domain,IPR011990:Tetratricopeptide-like helical,IPR019734:Tetratricopeptide repeat,	rno04934:Cushing syndrome,rno05207:Chemical carcinogenesis - receptor activation,				KW-0963~Cytoplasm,	KW-0677~Repeat,KW-0802~TPR repeat,		KW-0413~Isomerase,KW-0675~Receptor,KW-0697~Rotamase,	KW-0597~Phosphoprotein,	DOMAIN:PPIase FKBP-type,REPEAT:TPR,REPEAT:TPR 1,REPEAT:TPR 2,REPEAT:TPR 3,
Coro1c	coronin 1C(Coro1c)	Rattus norvegicus	GO:0001755~neural crest cell migration,GO:0001932~regulation of protein phosphorylation,GO:0001933~negative regulation of protein phosphorylation,GO:0007015~actin filament organization,GO:0010632~regulation of epithelial cell migration,GO:0010633~negative regulation of epithelial cell migration,GO:0010762~regulation of fibroblast migration,GO:0016197~endosomal transport,GO:0016477~cell migration,…	GO:0005856~cytoskeleton,GO:0010008~endosome membrane,GO:0015629~actin cytoskeleton,GO:0016328~lateral plasma membrane,GO:0016600~flotillin complex,GO:0030027~lamellipodium,GO:0031982~vesicle,	GO:0031267~small GTPase binding,GO:0051015~actin filament binding,	IPR001680:WD40 repeat,IPR015048:Domain of unknown function DUF1899,IPR015505:Coronin,IPR015943:WD40/YVTN repeat-like-containing domain,IPR019775:WD40 repeat, conserved site,IPR027333:Coronin 1C,			SM00320:WD40,SM01166:SM01166,			KW-0677~Repeat,KW-0853~WD repeat,				DOMAIN:DUF1899,REPEAT:WD,
Hsp90aa1	heat shock protein 90 alpha family class A member 1(Hsp90aa1)	Rattus norvegicus	GO:0001764~neuron migration,GO:0001934~positive regulation of protein phosphorylation,GO:0002218~activation of innate immune response,GO:0002230~positive regulation of defense response to virus by host,GO:0003009~skeletal muscle contraction,GO:0006457~protein folding,GO:0007004~telomere maintenance via telomerase,GO:0009408~response to heat,GO:0009409~response to cold,GO:0009410~response to xenob…	GO:0005634~nucleus,GO:0005654~nucleoplasm,GO:0005737~cytoplasm,GO:0005739~mitochondrion,GO:0005765~lysosomal membrane,GO:0005829~cytosol,GO:0005886~plasma membrane,GO:0009986~cell surface,GO:0016323~basolateral plasma membrane,GO:0016324~apical plasma membrane,GO:0031526~brush border membrane,GO:0032587~ruffle membrane,GO:0032991~macromolecular complex,GO:0036126~sperm flagellum,GO:0042470~melano…	GO:0002134~UTP binding,GO:0002135~CTP binding,GO:0003729~mRNA binding,GO:0005515~protein binding,GO:0005524~ATP binding,GO:0005525~GTP binding,GO:0016887~ATPase activity,GO:0017098~sulfonylurea receptor binding,GO:0019903~protein phosphatase binding,GO:0030235~nitric-oxide synthase regulator activity,GO:0030911~TPR domain binding,GO:0031625~ubiquitin protein ligase binding,GO:0032564~dATP binding…	IPR001404:Heat shock protein Hsp90,IPR003594:Histidine kinase-like ATPase, ATP-binding domain,IPR019805:Heat shock protein Hsp90, conserved site,IPR020568:Ribosomal protein S5 domain 2-type fold,IPR020575:Heat shock protein Hsp90, N-terminal,	rno04141:Protein processing in endoplasmic reticulum,rno04151:PI3K-Akt signaling pathway,rno04217:Necroptosis,rno04612:Antigen processing and presentation,rno04621:NOD-like receptor signaling pathway,rno04657:IL-17 signaling pathway,rno04659:Th17 cell differentiation,rno04914:Progesterone-mediated oocyte maturation,rno04915:Estrogen signaling pathway,rno05132:Salmonella infection,rno05200:Pathway…	PIRSF002583:heat shock protein, HSP90/HTPG types,	SM00387:HATPase_c,	KW-0346~Stress response,	KW-0472~Membrane,KW-0496~Mitochondrion,KW-0539~Nucleus,KW-0963~Cytoplasm,KW-1003~Cell membrane,		KW-0067~ATP-binding,KW-0547~Nucleotide-binding,	KW-0143~Chaperone,KW-0378~Hydrolase,	KW-0007~Acetylation,KW-0597~Phosphoprotein,KW-0702~S-nitrosylation,KW-0832~Ubl conjugation,	COMPBIAS:Basic and acidic residues,DOMAIN:Histidine kinase/HSP90-like ATPase,MOTIF:TPR repeat-binding,REGION:Disordered,REGION:Essential for interaction with SGTA and TTC1,REGION:Essential for interaction with SMYD3, TSC1 and STIP1/HOP,REGION:Interaction with FLCN and FNIP1,REGION:Interaction with FNIP2 and TSC1,REGION:Interaction with NR1D1,REGION:Interaction with NR3C1,REGION:Required for homod…
Hsp90ab1	heat shock protein 90 alpha family class B member 1(Hsp90ab1)	Rattus norvegicus	GO:0001890~placenta development,GO:0006457~protein folding,GO:0006986~response to unfolded protein,GO:0007004~telomere maintenance via telomerase,GO:0009410~response to xenobiotic stimulus,GO:0009651~response to salt stress,GO:0010033~response to organic substance,GO:0019062~virion attachment to host cell,GO:0021955~central nervous system neuron axonogenesis,GO:0030010~establishment of cell polar…	GO:0005576~extracellular region,GO:0005634~nucleus,GO:0005737~cytoplasm,GO:0005765~lysosomal membrane,GO:0005829~cytosol,GO:0005886~plasma membrane,GO:0008180~COP9 signalosome,GO:0009986~cell surface,GO:0016234~inclusion body,GO:0016323~basolateral plasma membrane,GO:0016324~apical plasma membrane,GO:0031526~brush border membrane,GO:0032991~macromolecular complex,GO:0034751~aryl hydrocarbon recep…	GO:0002134~UTP binding,GO:0002135~CTP binding,GO:0003725~double-stranded RNA binding,GO:0005515~protein binding,GO:0005524~ATP binding,GO:0005525~GTP binding,GO:0016887~ATPase activity,GO:0017098~sulfonylurea receptor binding,GO:0019887~protein kinase regulator activity,GO:0019900~kinase binding,GO:0019901~protein kinase binding,GO:0031072~heat shock protein binding,GO:0031625~ubiquitin protein l…	IPR001404:Heat shock protein Hsp90,IPR003594:Histidine kinase-like ATPase, ATP-binding domain,IPR019805:Heat shock protein Hsp90, conserved site,IPR020568:Ribosomal protein S5 domain 2-type fold,IPR020575:Heat shock protein Hsp90, N-terminal,	rno04141:Protein processing in endoplasmic reticulum,rno04151:PI3K-Akt signaling pathway,rno04217:Necroptosis,rno04612:Antigen processing and presentation,rno04621:NOD-like receptor signaling pathway,rno04657:IL-17 signaling pathway,rno04659:Th17 cell differentiation,rno04914:Progesterone-mediated oocyte maturation,rno04915:Estrogen signaling pathway,rno05132:Salmonella infection,rno05200:Pathway…	PIRSF002583:heat shock protein, HSP90/HTPG types,	SM00387:HATPase_c,	KW-0346~Stress response,	KW-0472~Membrane,KW-0539~Nucleus,KW-0963~Cytoplasm,KW-0964~Secreted,KW-1003~Cell membrane,		KW-0067~ATP-binding,KW-0547~Nucleotide-binding,	KW-0143~Chaperone,	KW-0007~Acetylation,KW-0325~Glycoprotein,KW-0488~Methylation,KW-0597~Phosphoprotein,KW-0702~S-nitrosylation,KW-0832~Ubl conjugation,	CARBOHYD:O-linked (GlcNAc) serine,COMPBIAS:Basic and acidic residues,DOMAIN:Histidine kinase/HSP90-like ATPase,MOTIF:TPR repeat-binding,REGION:Disordered,REGION:Interaction with AHSA1,REGION:Interaction with BIRC2,REGION:Interaction with NR1D1,REGION:Interaction with NR3C1,REGION:Interaction with TP53,SITE:Cleaved under oxidative stress,
Hsp90b1	heat shock protein 90 beta family member 1(Hsp90b1)	Rattus norvegicus	GO:0001666~response to hypoxia,GO:0006457~protein folding,GO:0030433~ubiquitin-dependent ERAD pathway,GO:0030970~retrograde protein transport, ER to cytosol,GO:0031247~actin rod assembly,GO:0043066~negative regulation of apoptotic process,GO:0043666~regulation of phosphoprotein phosphatase activity,GO:0071287~cellular response to manganese ion,GO:0071318~cellular response to ATP,	GO:0005783~endoplasmic reticulum,GO:0005788~endoplasmic reticulum lumen,GO:0005789~endoplasmic reticulum membrane,GO:0005790~smooth endoplasmic reticulum,GO:0005829~cytosol,GO:0005886~plasma membrane,GO:0030496~midbody,GO:0032991~macromolecular complex,GO:0033018~sarcoplasmic reticulum lumen,GO:0034663~endoplasmic reticulum chaperone complex,GO:0042470~melanosome,GO:0048471~perinuclear region of …	GO:0003723~RNA binding,GO:0005524~ATP binding,GO:0016887~ATPase activity,GO:0019903~protein phosphatase binding,GO:0050750~low-density lipoprotein particle receptor binding,GO:0051082~unfolded protein binding,	IPR001404:Heat shock protein Hsp90,IPR003594:Histidine kinase-like ATPase, ATP-binding domain,IPR019805:Heat shock protein Hsp90, conserved site,IPR020568:Ribosomal protein S5 domain 2-type fold,IPR020575:Heat shock protein Hsp90, N-terminal,	rno04141:Protein processing in endoplasmic reticulum,rno04151:PI3K-Akt signaling pathway,rno04657:IL-17 signaling pathway,rno04915:Estrogen signaling pathway,rno04918:Thyroid hormone synthesis,rno05132:Salmonella infection,rno05200:Pathways in cancer,rno05207:Chemical carcinogenesis - receptor activation,rno05215:Prostate cancer,rno05417:Lipid and atherosclerosis,rno05418:Fluid shear stress and a…	PIRSF002583:heat shock protein, HSP90/HTPG types,	SM00387:HATPase_c,		KW-0256~Endoplasmic reticulum,KW-0703~Sarcoplasmic reticulum,	KW-0732~Signal,	KW-0067~ATP-binding,KW-0106~Calcium,KW-0547~Nucleotide-binding,	KW-0143~Chaperone,	KW-0007~Acetylation,KW-0325~Glycoprotein,KW-0379~Hydroxylation,KW-0597~Phosphoprotein,KW-1015~Disulfide bond,	CARBOHYD:N-linked (GlcNAc...) asparagine,COMPBIAS:Acidic residues,COMPBIAS:Basic residues,DISULFID:Interchain,DOMAIN:Histidine kinase/HSP90-like ATPase,MOTIF:Prevents secretion from ER,REGION:Disordered,SITE:Important for ATP hydrolysis,
Hspa1a	heat shock protein family A (Hsp70) member 1A(Hspa1a)	Rattus norvegicus	GO:0000122~negative regulation of transcription from RNA polymerase II promoter,GO:0000723~telomere maintenance,GO:0001916~positive regulation of T cell mediated cytotoxicity,GO:0002931~response to ischemia,GO:0006281~DNA repair,GO:0006402~mRNA catabolic process,GO:0006457~protein folding,GO:0006952~defense response,GO:0006986~response to unfolded protein,GO:0007041~lysosomal transport,GO:0007165…	GO:0002199~zona pellucida receptor complex,GO:0005576~extracellular region,GO:0005615~extracellular space,GO:0005634~nucleus,GO:0005737~cytoplasm,GO:0005739~mitochondrion,GO:0005813~centrosome,GO:0005814~centriole,GO:0005829~cytosol,GO:0005886~plasma membrane,GO:0016234~inclusion body,GO:0016235~aggresome,GO:0016323~basolateral plasma membrane,GO:0016324~apical plasma membrane,GO:0016607~nuclear …	GO:0001664~G-protein coupled receptor binding,GO:0002020~protease binding,GO:0003714~transcription corepressor activity,GO:0005102~receptor binding,GO:0005515~protein binding,GO:0005524~ATP binding,GO:0016887~ATPase activity,GO:0019899~enzyme binding,GO:0031072~heat shock protein binding,GO:0031249~denatured protein binding,GO:0031625~ubiquitin protein ligase binding,GO:0038177~death receptor ago…	IPR013126:Heat shock protein 70 family,IPR018181:Heat shock protein 70, conserved site,	rno03040:Spliceosome,rno04010:MAPK signaling pathway,rno04141:Protein processing in endoplasmic reticulum,rno04144:Endocytosis,rno04213:Longevity regulating pathway - multiple species,rno04612:Antigen processing and presentation,rno04915:Estrogen signaling pathway,rno05020:Prion disease,rno05134:Legionellosis,rno05145:Toxoplasmosis,rno05162:Measles,rno05417:Lipid and atherosclerosis,			KW-0346~Stress response,	KW-0206~Cytoskeleton,KW-0539~Nucleus,KW-0963~Cytoplasm,KW-0964~Secreted,		KW-0067~ATP-binding,KW-0547~Nucleotide-binding,	KW-0143~Chaperone,	KW-0007~Acetylation,KW-0488~Methylation,KW-0597~Phosphoprotein,	REGION:Disordered,REGION:Nucleotide-binding domain (NBD),REGION:Substrate-binding domain (SBD),
Hsph1	heat shock protein family H (Hsp110) member 1(Hsph1)	Rattus norvegicus	GO:0006366~transcription from RNA polymerase II promoter,GO:0006457~protein folding,GO:0045944~positive regulation of transcription from RNA polymerase II promoter,GO:0051085~chaperone mediated protein folding requiring cofactor,GO:1903748~negative regulation of establishment of protein localization to mitochondrion,GO:1903751~negative regulation of intrinsic apoptotic signaling pathway in respon…	GO:0005634~nucleus,GO:0005654~nucleoplasm,GO:0005737~cytoplasm,GO:0005829~cytosol,GO:0005874~microtubule,GO:0032991~macromolecular complex,	GO:0000774~adenyl-nucleotide exchange factor activity,GO:0005524~ATP binding,GO:0016887~ATPase activity,GO:0043014~alpha-tubulin binding,	IPR013126:Heat shock protein 70 family,IPR018181:Heat shock protein 70, conserved site,	rno04141:Protein processing in endoplasmic reticulum,			KW-0346~Stress response,	KW-0963~Cytoplasm,		KW-0067~ATP-binding,KW-0547~Nucleotide-binding,		KW-0007~Acetylation,KW-0597~Phosphoprotein,	COMPBIAS:Basic and acidic residues,COMPBIAS:Polar residues,REGION:Disordered,
Myh11	myosin heavy chain 11(Myh11)	Rattus norvegicus	GO:0006939~smooth muscle contraction,GO:0032502~developmental process,GO:0048251~elastic fiber assembly,GO:0055013~cardiac muscle cell development,	GO:0001725~stress fiber,GO:0005859~muscle myosin complex,GO:0005903~brush border,GO:0016459~myosin complex,GO:0030016~myofibril,GO:0030485~smooth muscle contractile fiber,GO:0032982~myosin filament,GO:0042470~melanosome,	GO:0003774~motor activity,GO:0003779~actin binding,GO:0005516~calmodulin binding,GO:0005524~ATP binding,GO:0008307~structural constituent of muscle,GO:0051015~actin filament binding,	IPR000048:IQ motif, EF-hand binding site,IPR001609:Myosin head, motor domain,IPR002928:Myosin tail,IPR004009:Myosin, N-terminal, SH3-like,IPR008989:Myosin S1 fragment, N-terminal,IPR027417:P-loop containing nucleoside triphosphate hydrolase,	rno04270:Vascular smooth muscle contraction,rno04530:Tight junction,rno04810:Regulation of actin cytoskeleton,rno04814:Motor proteins,		SM00242:MYSc,		KW-0787~Thick filament,KW-0963~Cytoplasm,	KW-0175~Coiled coil,	KW-0067~ATP-binding,KW-0547~Nucleotide-binding,	KW-0009~Actin-binding,KW-0112~Calmodulin-binding,KW-0505~Motor protein,KW-0514~Muscle protein,KW-0518~Myosin,	KW-0597~Phosphoprotein,	COMPBIAS:Basic and acidic residues,COMPBIAS:Polar residues,DOMAIN:IQ,DOMAIN:Myosin N-terminal SH3-like,DOMAIN:Myosin motor,REGION:Actin-binding,REGION:C-terminal,REGION:Disordered,
Ppid	peptidylprolyl isomerase D(Ppid)	Rattus norvegicus	GO:0000122~negative regulation of transcription from RNA polymerase II promoter,GO:0000413~protein peptidyl-prolyl isomerization,GO:0006457~protein folding,GO:0006915~apoptotic process,GO:0006979~response to oxidative stress,GO:0015031~protein transport,GO:0034389~lipid particle organization,GO:0043065~positive regulation of apoptotic process,GO:0043066~negative regulation of apoptotic process,GO…	GO:0005634~nucleus,GO:0005654~nucleoplasm,GO:0005730~nucleolus,GO:0005737~cytoplasm,GO:0005739~mitochondrion,GO:0005829~cytosol,	GO:0003755~peptidyl-prolyl cis-trans isomerase activity,GO:0005515~protein binding,GO:0008134~transcription factor binding,GO:0016018~cyclosporin A binding,GO:0019899~enzyme binding,GO:0030331~estrogen receptor binding,GO:0030544~Hsp70 protein binding,GO:0031072~heat shock protein binding,GO:0051879~Hsp90 protein binding,	IPR002130:Cyclophilin-like peptidyl-prolyl cis-trans isomerase domain,IPR011990:Tetratricopeptide-like helical,IPR019734:Tetratricopeptide repeat,IPR020892:Cyclophilin-type peptidyl-prolyl cis-trans isomerase, conserved site,	rno04217:Necroptosis,rno04218:Cellular senescence,rno05010:Alzheimer disease,rno05022:Pathways of neurodegeneration - multiple diseases,		SM00028:TPR,	KW-0053~Apoptosis,KW-0653~Protein transport,KW-0813~Transport,	KW-0539~Nucleus,KW-0963~Cytoplasm,	KW-0677~Repeat,KW-0802~TPR repeat,		KW-0143~Chaperone,KW-0413~Isomerase,KW-0697~Rotamase,	KW-0007~Acetylation,KW-0597~Phosphoprotein,	DOMAIN:PPIase cyclophilin-type,REGION:Chaperone activity,REGION:Interaction with HSP90AB1,REPEAT:TPR,REPEAT:TPR 1,REPEAT:TPR 2,REPEAT:TPR 3,
Pcca	propionyl-CoA carboxylase subunit alpha(Pcca)	Rattus norvegicus	GO:0009062~fatty acid catabolic process,GO:0009063~cellular amino acid catabolic process,GO:0016042~lipid catabolic process,GO:0019752~carboxylic acid metabolic process,	GO:0005739~mitochondrion,GO:0005759~mitochondrial matrix,GO:1902494~catalytic complex,	GO:0004658~propionyl-CoA carboxylase activity,GO:0005524~ATP binding,GO:0016874~ligase activity,GO:0019899~enzyme binding,GO:0046872~metal ion binding,	IPR000089:Biotin/lipoyl attachment,IPR001882:Biotin-binding site,IPR005479:Carbamoyl-phosphate synthetase large subunit-like, ATP-binding domain,IPR005481:Carbamoyl-phosphate synthase, large subunit, N-terminal,IPR005482:Biotin carboxylase, C-terminal,IPR011053:Single hybrid motif,IPR011054:Rudiment single hybrid motif,IPR011761:ATP-grasp fold,IPR011764:Biotin carboxylation domain,IPR013815:ATP-g…	rno00280:Valine, leucine and isoleucine degradation,rno00630:Glyoxylate and dicarboxylate metabolism,rno00640:Propanoate metabolism,rno01100:Metabolic pathways,rno01200:Carbon metabolism,		SM00878:SM00878,	KW-0442~Lipid degradation,KW-0443~Lipid metabolism,	KW-0496~Mitochondrion,	KW-0809~Transit peptide,	KW-0067~ATP-binding,KW-0092~Biotin,KW-0460~Magnesium,KW-0464~Manganese,KW-0479~Metal-binding,KW-0547~Nucleotide-binding,	KW-0436~Ligase,	KW-0007~Acetylation,KW-0597~Phosphoprotein,	DOMAIN:ATP-grasp,DOMAIN:Biotin carboxylation,DOMAIN:Biotinyl-binding,DOMAIN:Lipoyl-binding,TRANSIT:Mitochondrion,
Pdia3	protein disulfide isomerase family A, member 3(Pdia3)	Rattus norvegicus	GO:0001666~response to hypoxia,GO:0002502~peptide antigen assembly with MHC class I protein complex,GO:0002931~response to ischemia,GO:0006457~protein folding,GO:0007623~circadian rhythm,GO:0031667~response to nutrient levels,GO:0033595~response to genistein,GO:0034976~response to endoplasmic reticulum stress,GO:0044321~response to leptin,GO:0045471~response to ethanol,GO:0055093~response to hype…	GO:0001669~acrosomal vesicle,GO:0005576~extracellular region,GO:0005615~extracellular space,GO:0005634~nucleus,GO:0005737~cytoplasm,GO:0005739~mitochondrion,GO:0005758~mitochondrial intermembrane space,GO:0005783~endoplasmic reticulum,GO:0005788~endoplasmic reticulum lumen,GO:0005790~smooth endoplasmic reticulum,GO:0005886~plasma membrane,GO:0009986~cell surface,GO:0016324~apical plasma membrane,…	GO:0003756~protein disulfide isomerase activity,GO:0005515~protein binding,GO:0008233~peptidase activity,GO:0015035~protein disulfide oxidoreductase activity,GO:0019153~protein-disulfide reductase (glutathione) activity,GO:0042288~MHC class I protein binding,GO:0042802~identical protein binding,	IPR005788:Disulphide isomerase,IPR005792:Protein disulphide isomerase,IPR013766:Thioredoxin domain,IPR017937:Thioredoxin, conserved site,	rno04141:Protein processing in endoplasmic reticulum,rno04612:Antigen processing and presentation,rno05163:Human cytomegalovirus infection,rno05168:Herpes simplex virus 1 infection,rno05169:Epstein-Barr virus infection,rno05170:Human immunodeficiency virus 1 infection,				KW-0256~Endoplasmic reticulum,	KW-0676~Redox-active center,KW-0677~Repeat,KW-0732~Signal,		KW-0413~Isomerase,	KW-0007~Acetylation,KW-0488~Methylation,KW-0597~Phosphoprotein,KW-1015~Disulfide bond,	ACT_SITE:Nucleophile,COMPBIAS:Basic and acidic residues,DISULFID:Interchain (with C-115 in TAPBP); in linked form,DISULFID:Redox-active,DOMAIN:Thioredoxin,DOMAIN:Thioredoxin 1,DOMAIN:Thioredoxin 2,MOTIF:Prevents secretion from ER,MUTAGEN:Missing: Failure to prevent secretion from ER.,MUTAGEN:QEDL->AAGL: Failure to prevent secretion from ER.,REGION:Disordered,SITE:Contributes to redox potential va…
Rps5	ribosomal protein S5(Rps5)	Rattus norvegicus	GO:0000028~ribosomal small subunit assembly,GO:0006412~translation,GO:0006450~regulation of translational fidelity,GO:0042274~ribosomal small subunit biogenesis,	GO:0005730~nucleolus,GO:0005840~ribosome,GO:0015935~small ribosomal subunit,GO:0022626~cytosolic ribosome,GO:0022627~cytosolic small ribosomal subunit,GO:0032040~small-subunit processome,GO:0045202~synapse,GO:1990904~ribonucleoprotein complex,	GO:0003723~RNA binding,GO:0003729~mRNA binding,GO:0003735~structural constituent of ribosome,GO:0005515~protein binding,GO:0019843~rRNA binding,	IPR000235:Ribosomal protein S5/S7,IPR005716:Ribosomal protein S5/S7, eukaryotic/archaeal,IPR020606:Ribosomal protein S7, conserved site,IPR023798:Ribosomal protein S7 domain,	rno03010:Ribosome,rno05171:Coronavirus disease - COVID-19,	PIRSF002122:ribosomal protein, S7p/S7a/S5e/organellar S7 types,			KW-0539~Nucleus,KW-0963~Cytoplasm,			KW-0687~Ribonucleoprotein,KW-0689~Ribosomal protein,	KW-0007~Acetylation,KW-0597~Phosphoprotein,KW-0832~Ubl conjugation,KW-1017~Isopeptide bond,	CROSSLNK:Glycyl lysine isopeptide (Lys-Gly) (interchain with G-Cter in SUMO2); alternate,DOMAIN:Ribosomal protein S7,
Sptan1	spectrin, alpha, non-erythrocytic 1(Sptan1)	Rattus norvegicus	GO:0030036~actin cytoskeleton organization,GO:0031532~actin cytoskeleton reorganization,GO:0051693~actin filament capping,	GO:0005829~cytosol,GO:0005856~cytoskeleton,GO:0005886~plasma membrane,GO:0005916~fascia adherens,GO:0005938~cell cortex,GO:0008091~spectrin,GO:0015630~microtubule cytoskeleton,GO:0016020~membrane,GO:0016328~lateral plasma membrane,GO:0030018~Z disc,GO:0030054~cell junction,GO:0030863~cortical cytoskeleton,GO:0030864~cortical actin cytoskeleton,GO:0032437~cuticular plate,GO:0032991~macromolecular …	GO:0003779~actin binding,GO:0005509~calcium ion binding,GO:0005515~protein binding,GO:0005516~calmodulin binding,GO:0019905~syntaxin binding,GO:0030507~spectrin binding,GO:0044877~macromolecular complex binding,GO:0051015~actin filament binding,	IPR001452:Src homology-3 domain,IPR002017:Spectrin repeat,IPR002048:EF-hand domain,IPR011992:EF-hand-like domain,IPR014837:EF-hand, Ca insensitive,IPR018159:Spectrin/alpha-actinin,IPR018247:EF-Hand 1, calcium-binding site,	rno04210:Apoptosis,		SM00054:EFh,SM00150:SPEC,SM00326:SH3,		KW-0206~Cytoskeleton,KW-0963~Cytoplasm,	KW-0175~Coiled coil,KW-0677~Repeat,KW-0728~SH3 domain,	KW-0106~Calcium,KW-0479~Metal-binding,	KW-0009~Actin-binding,KW-0112~Calmodulin-binding,KW-0117~Actin capping,	KW-0007~Acetylation,KW-0597~Phosphoprotein,	DOMAIN:EF-hand,DOMAIN:EF-hand 1,DOMAIN:EF-hand 2,DOMAIN:EF-hand 3,DOMAIN:SH3,MUTAGEN:E->A: Abolishes interaction with ACP1.,MUTAGEN:K->E: No effect on interaction with ACP1.,MUTAGEN:P->L: Abolishes interaction with ACP1.,MUTAGEN:Y->E: Abolishes in vitro phosphorylation by Src and Lck.,REPEAT:Spectrin 1,REPEAT:Spectrin 10,REPEAT:Spectrin 11,REPEAT:Spectrin 12,REPEAT:Spectrin 13,REPEAT:Spectrin 14,…
Sptbn1	spectrin, beta, non-erythrocytic 1(Sptbn1)	Rattus norvegicus	GO:0000281~mitotic cytokinesis,GO:0007009~plasma membrane organization,GO:0007182~common-partner SMAD protein phosphorylation,GO:0007417~central nervous system development,GO:0021556~central nervous system formation,GO:0030036~actin cytoskeleton organization,GO:0032743~positive regulation of interleukin-2 production,GO:0043001~Golgi to plasma membrane protein transport,GO:0051693~actin filament c…	GO:0005634~nucleus,GO:0005730~nucleolus,GO:0005737~cytoplasm,GO:0005829~cytosol,GO:0005886~plasma membrane,GO:0008091~spectrin,GO:0014069~postsynaptic density,GO:0016020~membrane,GO:0030054~cell junction,GO:0030673~axolemma,GO:0030863~cortical cytoskeleton,GO:0030864~cortical actin cytoskeleton,GO:0031430~M band,GO:0032437~cuticular plate,GO:0032991~macromolecular complex,GO:0042995~cell projecti…	GO:0005200~structural constituent of cytoskeleton,GO:0005543~phospholipid binding,GO:0030506~ankyrin binding,GO:0044877~macromolecular complex binding,GO:0051015~actin filament binding,GO:0051020~GTPase binding,	IPR001589:Actinin-type, actin-binding, conserved site,IPR001605:Pleckstrin homology domain, spectrin-type,IPR001715:Calponin homology domain,IPR001849:Pleckstrin homology domain,IPR002017:Spectrin repeat,IPR011993:Pleckstrin homology-like domain,IPR016343:Spectrin, beta subunit,IPR018159:Spectrin/alpha-actinin,		PIRSF002297:spectrin, beta subunit,	SM00033:CH,SM00150:SPEC,SM00233:PH,		KW-0206~Cytoskeleton,KW-0963~Cytoplasm,	KW-0175~Coiled coil,KW-0677~Repeat,				COMPBIAS:Basic and acidic residues,COMPBIAS:Polar residues,DOMAIN:Calponin-homology (CH),DOMAIN:PH,REGION:Disordered,
Stip1	stress-induced phosphoprotein 1(Stip1)	Rattus norvegicus	GO:0098761~cellular response to interleukin-7,	GO:0005634~nucleus,GO:0005737~cytoplasm,GO:0032991~macromolecular complex,GO:0101031~chaperone complex,	GO:0005515~protein binding,GO:0008022~protein C-terminus binding,GO:0030544~Hsp70 protein binding,GO:0051087~chaperone binding,GO:0051879~Hsp90 protein binding,	IPR001440:Tetratricopeptide TPR-1,IPR006636:Heat shock chaperonin-binding,IPR011990:Tetratricopeptide-like helical,IPR019734:Tetratricopeptide repeat,	rno05020:Prion disease,		SM00028:TPR,SM00727:STI1,		KW-0539~Nucleus,KW-0963~Cytoplasm,	KW-0677~Repeat,KW-0802~TPR repeat,			KW-0007~Acetylation,KW-0597~Phosphoprotein,KW-0832~Ubl conjugation,KW-1017~Isopeptide bond,	COMPBIAS:Basic and acidic residues,CROSSLNK:Glycyl lysine isopeptide (Lys-Gly) (interchain with G-Cter in SUMO1); alternate,CROSSLNK:Glycyl lysine isopeptide (Lys-Gly) (interchain with G-Cter in SUMO2); alternate,DOMAIN:STI1,DOMAIN:STI1 1,DOMAIN:STI1 2,DOMAIN:STI1/HOP DP,MOTIF:Bipartite nuclear localization signal,REGION:Disordered,REPEAT:TPR,REPEAT:TPR 1,REPEAT:TPR 2,REPEAT:TPR 3,REPEAT:TPR 4,RE…
Trpv2	transient receptor potential cation channel, subfamily V, member 2(Trpv2)	Rattus norvegicus	GO:0008285~negative regulation of cell proliferation,GO:0009266~response to temperature stimulus,GO:0009408~response to heat,GO:0045773~positive regulation of axon extension,GO:0070588~calcium ion transmembrane transport,GO:0090280~positive regulation of calcium ion import,GO:0098703~calcium ion import across plasma membrane,	GO:0005737~cytoplasm,GO:0005886~plasma membrane,GO:0005887~integral component of plasma membrane,GO:0009986~cell surface,GO:0012505~endomembrane system,GO:0016021~integral component of membrane,GO:0030027~lamellipodium,GO:0030424~axon,GO:0032584~growth cone membrane,GO:0042470~melanosome,GO:0044295~axonal growth cone,GO:0044297~cell body,	GO:0005216~ion channel activity,GO:0005261~cation channel activity,GO:0005262~calcium channel activity,GO:0005515~protein binding,GO:0042802~identical protein binding,	IPR002110:Ankyrin repeat,IPR005821:Ion transport domain,IPR008347:Transient receptor potential channel, vanilloid 1-4,IPR024862:Transient receptor potential channel, vanilloid,IPR024865:Transient receptor potential channel, vanilloid 2,	rno04621:NOD-like receptor signaling pathway,rno04750:Inflammatory mediator regulation of TRP channels,		SM00248:ANK,	KW-0109~Calcium transport,KW-0406~Ion transport,KW-0813~Transport,	KW-0472~Membrane,KW-0963~Cytoplasm,KW-1003~Cell membrane,	KW-0040~ANK repeat,KW-0677~Repeat,KW-0812~Transmembrane,KW-1133~Transmembrane helix,	KW-0106~Calcium,	KW-0107~Calcium channel,KW-0407~Ion channel,KW-0675~Receptor,	KW-0325~Glycoprotein,KW-0597~Phosphoprotein,	CARBOHYD:N-linked (GlcNAc...) asparagine,COMPBIAS:Polar residues,DOMAIN:Ion transport,INTRAMEM:Pore-forming,REGION:Disordered,REGION:Required for interaction with SLC50A1,REPEAT:ANK,REPEAT:ANK 1,REPEAT:ANK 2,REPEAT:ANK 3,REPEAT:ANK 4,REPEAT:ANK 5,REPEAT:ANK 6,TOPO_DOM:Cytoplasmic,TOPO_DOM:Extracellular,TRANSMEM:Helical,
Tuba1b	tubulin, alpha 1B(Tuba1b)	Rattus norvegicus	GO:0000226~microtubule cytoskeleton organization,GO:0000278~mitotic cell cycle,GO:0007010~cytoskeleton organization,GO:0007017~microtubule-based process,GO:0071353~cellular response to interleukin-4,	GO:0005737~cytoplasm,GO:0005874~microtubule,GO:0005881~cytoplasmic microtubule,GO:0015630~microtubule cytoskeleton,GO:0045121~membrane raft,	GO:0003725~double-stranded RNA binding,GO:0003924~GTPase activity,GO:0005200~structural constituent of cytoskeleton,GO:0005525~GTP binding,GO:0016787~hydrolase activity,GO:0031625~ubiquitin protein ligase binding,GO:0046872~metal ion binding,	IPR000217:Tubulin,IPR002452:Alpha tubulin,IPR003008:Tubulin/FtsZ, GTPase domain,IPR008280:Tubulin/FtsZ, C-terminal,IPR017975:Tubulin, conserved site,IPR018316:Tubulin/FtsZ, 2-layer sandwich domain,IPR023123:Tubulin, C-terminal,	rno04145:Phagosome,rno04210:Apoptosis,rno04530:Tight junction,rno04540:Gap junction,rno04814:Motor proteins,rno05010:Alzheimer disease,rno05012:Parkinson disease,rno05014:Amyotrophic lateral sclerosis,rno05016:Huntington disease,rno05020:Prion disease,rno05022:Pathways of neurodegeneration - multiple diseases,rno05132:Salmonella infection,		SM00864:SM00864,SM00865:SM00865,		KW-0206~Cytoskeleton,KW-0493~Microtubule,KW-0963~Cytoplasm,		KW-0342~GTP-binding,KW-0460~Magnesium,KW-0479~Metal-binding,KW-0547~Nucleotide-binding,	KW-0378~Hydrolase,	KW-0007~Acetylation,KW-0488~Methylation,KW-0597~Phosphoprotein,KW-0832~Ubl conjugation,KW-0944~Nitration,KW-1017~Isopeptide bond,	CROSSLNK:Glycyl lysine isopeptide (Lys-Gly) (interchain with G-Cter in ubiquitin),DOMAIN:Tubulin/FtsZ 2-layer sandwich,DOMAIN:Tubulin/FtsZ GTPase,MOTIF:MREC motif,REGION:Disordered,SITE:Involved in polymerization,
